# Supplementary material for: Dysregulation of the Wnt/β-catenin signaling pathway via Rnf146 upregulation in a VPA-induced mouse model of autism spectrum disorder
Source: Exp Mol Med. 2023 Aug 1;55(8):1783–94. doi: 10.1038/s12276-023-01065-2 (PMC10474298; doi:10.1038/s12276-023-01065-2)
Supplement: Supplementary file 2 — Supplementary Table 1 [file 12276_2023_1065_MOESM2_ESM.xlsx]

## Sheet: key
	Supplementary Table 1. Analysis of differentially expressed proteins (VPA-DEPs) in the PFC of VPA-exposed mice
	Supplementary Table 1a. VPA-DEPs in VPA-exposed mice
	Column	Description
	gene name	gene name
	protein IDs	protein IDs
	human gene	human homolog genes
	Control 1	normalized expression value in control mouse sample 1
	Control 2	normalized expression value in control mouse sample 2
	Control 3	normalized expression value in control mouse sample 3
	Control 4	normalized expression value in control mouse sample 4
	VPA 1	normalized expression value in VPA-injected mouse sample 1
	VPA 2	normalized expression value in VPA-injected mouse sample 2
	VPA 3	normalized expression value in VPA-injected mouse sample 3
	VPA 4	normalized expression value in VPA-injected mouse sample 4
	fc	fold change
	log2(fc)	log2 fold change
	p-value	p-value
	change	indicates whether protein is up- or down-regulated (None : non-significant)
	Supplementary Table 1b. Fisher's exact test with adolescent mouse brain cell type markers
	Column	Description
	setA	geneset (A) of brain cell type markers
	setB	geneset (B) with VPA-DEPs (All: All DEPs, Up: upregulated DEPs, Down: downegulated DEPs)
	setA_size	size of geneset A
	setB_size	size of geneset B
	N overlap	number of overlapped genes between genesets
	overlapped genes	index of overlapped genes between genesets
	odds ratio	odds ratio
	p-value	p-value
	adjusted p-value	p-value with multiple comparison (Bonferroni procedure)
	Supplementary Table 1c. Fisher's exact test with developing human cortex cell type markers
	Column	Description
	setA	geneset (A) of cortex cell type markers
	setB	geneset (B) with VPA-DEPs (All: All DEPs, Up: upregulated DEPs, Down: downegulated DEPs)
	setA_size	size of geneset A
	setB_size	size of geneset B
	N overlap	number of overlapped genes between genesets
	overlapped genes	index of overlapped genes between genesets
	odds ratio	odds ratio
	p-value	p-value
	adjusted p-value	p-value with multiple comparison (Bonferroni procedure)
	Supplementary Table 1d. Fisher's exact test with co-expressed module genes of ASD human postmortem cortex
	Column	Description
	setA	geneset (A) of disorder risk genes
	setB	geneset (B) with VPA-DEPs (All: All DEPs, Up: upregulated DEPs, Down: downegulated DEPs)
	setA_size	size of geneset A
	setB_size	size of geneset B
	N overlap	number of overlapped genes between genesets
	overlapped genes	index of overlapped genes between genesets
	odds ratio	odds ratio
	p-value	p-value
	adjusted p-value	p-value with multiple comparison (Bonferroni procedure)
	Supplementary Table 1e. Fisher's exact test with disorder risk genes
	Column	Description
	setA	geneset (A) of disorder risk genes
	setB	geneset (B) with VPA-DEPs (All: All DEPs, Up: upregulated DEPs, Down: downegulated DEPs)
	setA_size	size of geneset A
	setB_size	size of geneset B
	N overlap	number of overlapped genes between genesets
	overlapped genes	index of overlapped genes between genesets
	odds ratio	odds ratio
	p-value	p-value
	adjusted p-value	p-value with multiple comparison (Bonferroni procedure)
	Supplementary Table 1f. Fisher's exact test with identified DEPs in previous ASD proteomics studies
	Column	Description
	setA	geneset (A) of identified DEPs in previous ASD proteomics studies (All: All DEPs, Up: upregulated DEPs, Down: downregulated DEPs)
	setB	geneset (B) with VPA-DEPs (All: All DEPs, Up: upregulated DEPs, Down: downegulated DEPs)
	setA_size	size of geneset A
	setB_size	size of geneset B
	N overlap	number of overlapped genes between genesets
	overlapped genes	index of overlapped genes between genesets
	odds ratio	odds ratio
	p-value	p-value
	adjusted p-value	p-value with multiple comparison (Bonferroni procedure)
	Supplementary Table 1g. Enrichment test of Reactome pathways with all VPA-DEPs
	Column	Description
	pathway	Reactome pathway
	size	size of Reactome pathway geneset
	N overlap	number of overlapped genes between genesets
	overlapped genes	index of overlapped genes between genesets
	odds ratio	odds ratio
	combined score	combination of p-value and odds ratio calculated by multyplying two scores
	p-value	p-value
	adjusted p-value	p-value with multiple comparison (Benjamini-Hochberg method)
	Supplementary Table 1h. Enrichment test of Reactome pathways with upregulated VPA-DEPs
	Column	Description
	pathway	Reactome pathway
	size	size of Reactome pathway geneset
	N overlap	number of overlapped genes between genesets
	overlapped genes	index of overlapped genes between genesets
	odds ratio	odds ratio
	combined score	combination of p-value and odds ratio calculated by multyplying two scores
	p-value	p-value
	adjusted p-value	p-value with multiple comparison (Benjamini-Hochberg method)
	Supplementary Table 1i. Enrichment test of Reactome pathways with downregulated VPA-DEPs
	Column	Description
	pathway	Reactome pathway
	size	size of Reactome pathway geneset
	N overlap	number of overlapped genes between genesets
	overlapped genes	index of overlapped genes between genesets
	odds ratio	odds ratio
	combined score	combination of p-value and odds ratio calculated by multyplying two scores
	p-value	p-value
	adjusted p-value	p-value with multiple comparison (Benjamini-Hochberg method)

## Sheet: Supplementary Table 1a
gene name	protein IDs	human gene	CTL 1	CTL 2	CTL 3	CTL 4	VPA 1	VPA 2	VPA 3	VPA 4	fc	log2(fc)	p-value	change
Fn3k	Q9ER35	FN3K	12.8291	12.691	12.8045	12.6191	13.4003	13.4759	13.5426	13.5438	1.68578	0.753417	1.16e-05	Up
Mtmr1	Q9Z2C4	MTMR1	17.2575	17.2174	17.267	17.2474	17.4396	17.3892	17.4271	17.4122	1.12482	0.169696	3.15e-05	Up
Vamp7	P70280	VAMP7	16.0296	15.9753	15.9994	15.9695	16.1623	16.1519	16.1307	16.1246	1.10865	0.148809	8.8e-05	Up
Mpp1	P70290	MPP1	14.7478	14.8056	14.8492	14.74	15.0398	15.0698	15.1391	15.1101	1.23445	0.303869	0.00010249	Up
Abcg1	Q64343	ABCG1	15.1537	15.0662	15.2117	15.1314	15.4787	15.3923	15.4603	15.4837	1.24187	0.31251	0.00011899	Up
Spon1	Q8VCC9	SPON1	15.6929	15.6534	15.6775	15.6157	15.4979	15.5136	15.512	15.4979	0.898227	-0.154848	0.00014083	Down
Ppt1	O88531	PPT1	16.0235	15.9866	15.9636	16.1321	16.3197	16.3217	16.3683	16.3422	1.23987	0.310185	0.00014105	Up
Dcxr	Q91X52	DCXR	15.5435	15.5955	15.3923	15.3859	14.8606	14.969	14.9382	14.8887	0.674792	-0.567485	0.00015372	Down
Exoc3	Q6KAR6	EXOC3	17.0305	17.0267	16.9889	16.9867	16.8903	16.9056	16.9178	16.9056	0.930793	-0.103468	0.00024566	Down
Upf1	Q9EPU0	UPF1	18.4323	18.44	18.4208	18.4513	18.3409	18.3627	18.3784	18.3584	0.948692	-0.0759889	0.00026873	Down
Obsl1	D3YYU8	OBSL1	14.0694	14.0509	14.1343	14.0869	14.3438	14.3617	14.2685	14.2773	1.17092	0.227647	0.00028749	Up
Tle4	Q62441	TLE4	14.2949	14.365	14.4673	14.4673	14.6722	14.698	14.7271	14.7513	1.24142	0.311994	0.00030773	Up
Mrpl11	Q9CQF0	MRPL11	16.3331	16.2551	16.2352	16.2778	16.0378	16.0932	15.9743	15.9778	0.83847	-0.254169	0.00033878	Down
Rgs6	Q9Z2H2	RGS6	17.235	17.2121	17.206	17.3064	17.4238	17.4521		17.4806	1.14964	0.201185	0.00034231	Up
Crtc1	Q68ED7	CRTC1	15.2597	15.1561	15.3296	15.1746	15.5261	15.5343	15.4873	15.5788	1.23142	0.300318	0.00037325	Up
Slc13a5	Q67BT3	SLC13A5	14.2099	14.1681	14.2555	14.2274	14.5481	14.4912	14.5279	14.3962	1.21123	0.276469	0.00045446	Up
Aldh1l1	Q8R0Y6	ALDH1L1	19.3367	19.4195	19.3267	19.3414	19.0875	19.1862	19.1744	19.1273	0.863247	-0.212155	0.00050686	Down
Abhd14b	Q8VCR7	ABHD14B	14.3328	14.3399	14.2839	14.2815	14.0666	13.9495	14.1179	14.091	0.83968	-0.252088	0.00051556	Down
Zdhhc5	Q8VDZ4	ZDHHC5	13.6278	13.5467	13.5981	13.4911	13.8388	13.9233	13.783	13.8475	1.21602	0.28217	0.00051849	Up
Trim32	Q8CH72	TRIM32	15.7509	15.7238	15.775	15.7757	15.6388	15.675	15.6638	15.6534	0.933879	-0.0986924	0.00052663	Down
Fahd1	Q8R0F8	FAHD1	16.8411	16.8386	16.9144	16.8526	17.0114	17.0445	17.0574	17.1185	1.1459	0.196476	0.00054624	Up
Dnph1	Q80VJ3	DNPH1	13.0843	13.1881	13.1083	12.8765	13.5321	13.4896	13.4138	13.5037	1.33484	0.416666	0.00055258	Up
Acp6	Q8BP40	ACP6	14.9493	15.0698	15.0219	15.0779	15.3473	15.3325	15.2183	15.335	1.213	0.278583	0.00055946	Up
Ciao1	Q99KN2	CIAO1	12.6502	12.5702	12.5954	12.641	12.8604	12.8204	12.8204	12.7499	1.14768	0.19872	0.00058238	Up
Mlf2	Q99KX1	MLF 2	15.7948	15.738	15.8834	15.8391	16.0534	16.0799	16.1641	16.1991	1.24015	0.310516	0.00059649	Up
Ccdc127	Q3TC33	CCDC127	15.9795	15.9248	16.0378	16.035	16.3358	16.2588	16.1948	16.2385	1.19984	0.262846	0.00063811	Up
Stx7	O70439	STX7	17.3892	17.2875	17.386	17.3541	17.5729	17.576	17.5468	17.4932	1.14304	0.19287	0.00064218	Up
Cox7b	P56393	COX7B	13.1563	12.8982	13.0672	12.9612	13.5241	13.4603	13.3586	13.5572	1.36876	0.452869	0.00064801	Up
Aamp	J3QN89	AAMP	14.9536	14.8595	15.0173	14.9809	15.1997	15.1822	15.1339	15.1942	1.16773	0.223712	0.0006594	Up
Cdh8	P97291	CDH8	14.9719	15.0277	14.8825	14.9546	14.7336	14.7551	14.7665	14.763	0.867234	-0.205507	0.00075455	Down
Lrrc40	Q9CRC8	LRRC40	16.4919	16.4628	16.4436	16.4391	16.5899	16.5401	16.5525	16.5566	1.07206	0.100385	0.00077556	Up
Pgap1	Q3UUQ7	PGAP1	16.9497	16.9485	16.9056	16.8889	16.7672	16.7554	16.7612	16.8328	0.905054	-0.143924	0.00090238	Down
Rab8b	P61028	RAB8B	15.1626	15.0476	15.024	15.0985	15.2638	15.2912	15.2562	15.2588	1.13558	0.183432	0.0009124	Up
Eif2b5	Q8CHW4	EIF2B5	15.5993	15.5034	15.5428	15.4947	15.3606	15.3718	15.2887	15.2663	0.862681	-0.213101	0.0009507	Down
Serpinb9	O08797	SERPINB9	13.8091	13.6545	13.7545	13.6856	13.5268	13.4629	13.4504	13.4911	0.844372	-0.244049	0.00099968	Down
Arhgef26	D3YYY8	ARHGEF26	11.9833	11.9081	11.8007	11.8851	11.4883	11.4345	11.1828	11.5597	0.720636	-0.472657	0.00102301	Down
Dnajc10	Q9DC23	DNAJC10	15.1985	15.2365	15.183	15.2169	15.0036	15.1089	15.0233	14.9703	0.881844	-0.181404	0.00103885	Down
Lcp1	Q61233	LCP1	14.7733	14.6944	14.7572	14.7958	14.5156	14.6094	14.6011	14.5218	0.874765	-0.193032	0.0010769	Down
Stam2	O88811	STAM2	14.6	14.458	14.6196	14.4564	14.9158	14.8118	14.7776	14.8896	1.24339	0.314285	0.00107797	Up
Tmem43	Q9DBS1	TMEM43	15.1815	15.2169	15.1182	15.1537	15.2718	15.3381	15.3286	15.3286	1.10876	0.148947	0.00108032	Up
Dmac2l	Q9CRA7	DMAC2L	13.8626	13.8977	13.879	13.8536	13.7762	13.7722	13.8184	13.7666	0.939633	-0.0898308	0.00108634	Down
Cs	Q9CZU6	CS	20.5434	20.5924	20.5595	20.5924	20.4397	20.489	20.489	20.4453	0.929081	-0.106124	0.00110857	Down
Mtarc2	Q922Q1	MTARC2	18.1716	18.1265	18.15	18.15	18.0061	17.8985	18.0256	18.0035	0.891712	-0.16535	0.00111856	Down
Rdx	P26043	RDX	18.1779	18.095	18.1265	18.1395	18.2766	18.2309	18.293	18.3162	1.10533	0.144474	0.00116182	Up
Map6d1	Q14BB9	MAP6D1	16.9092	16.8753	16.8771	17.0209	17.1501	17.2014	17.3293	17.305	1.25392	0.326447	0.00118407	Up
Ccz1	Q8C1Y8	CCZ1	13.597	13.6432	13.5654	13.6205	13.4409	13.4815	13.5	13.5005	0.916453	-0.125867	0.00119218	Down
Mrpl12	Q9DB15	MRPL12	16.2253	16.2203	16.222	16.2124	16.0015	16.1296	16.0396	15.9795	0.881907	-0.181302	0.00122449	Down
Amacr	O09174	AMACR	13.8401	13.7791	13.7743	13.8019	13.6577	13.6316	13.4981	13.5736	0.865996	-0.207567	0.00125783	Down
Gnb5	P62881	GNB5	18.3541	18.2614	18.4043	18.3957	18.5132	18.5527	18.5445	18.5883	1.14468	0.194948	0.00127691	Up
Gria4	Q9Z2W8	GRIA4	14.3814	14.342	14.3561	14.3739	14.2994	14.3044	14.3026	14.2677	0.952722	-0.0698721	0.00133373	Down
Dnajc7	Q9QYI3	DNAJC7	16.9919	17.0176	17.0002	17.0086	16.9586	16.9769	16.952	16.955	0.969984	-0.0439671	0.00139879	Down
Spock1	Q62288	SPOCK1	14.197	14.2759	14.3214	14.3528	14.5113	14.4647	14.4524	14.5144	1.14708	0.197964	0.00142437	Up
Islr2	Q5RKR3	ISLR2	15.2023	15.2339	15.1369	15.1449	15.0476	15.0398	14.9744	14.9942	0.891472	-0.165739	0.00142593	Down
Nrcam	Q810U4	NRCAM	18.5146	18.5748	18.5062	18.5805	18.4208	18.4139	18.4432	18.4297	0.9218	-0.117475	0.00146265	Down
Mrpl21	Q9D1N9	MRPL21	15.9001	15.852	15.8069	15.8615	15.6184	15.7246	15.6379	15.5428	0.856706	-0.223128	0.0014635	Down
Bsg	P18572	BSG	16.6426	16.6772	16.6318	16.5977	16.3283	16.4846	16.4595	16.4603	0.868663	-0.203132	0.00147028	Down
Stx12	Q9ER00	STX12	16.268	16.2792	16.349	16.3422	16.4379	16.4568	16.4603	16.406	1.09457	0.130364	0.00155952	Up
Mrpl39	Q9JKF7	MRPL39	15.0224	15.0416	15.0507	15.0298	14.9016	14.7721	14.9155	14.7985	0.877901	-0.18787	0.00156967	Down
Cfl2	P45591	CFL2	17.8481	17.8225	17.8721	17.8209	17.9384	17.929	17.9217	17.8971	1.05747	0.0806138	0.00163791	Up
Oat	P29758	OAT	17.3033	17.3841	17.2947	17.3311	17.1748	17.2167	17.1787	17.1155	0.896985	-0.156844	0.00168147	Down
Serf2	P84102	SERF2	12.6669	12.704	12.6931	12.6759	12.5909	12.5753	12.5702	12.4851	0.914426	-0.129061	0.0017384	Down
Rps6kc1	Q8BLK9	RPS6KC1	12.4094	12.3299	12.4602	12.3299	12.614	12.7026	12.5753	12.5797	1.17724	0.23541	0.00174129	Up
Apoe	P08226	APOE	18.4096	18.3924	18.2661	18.3409	18.1661	18.1912	18.1073	18.1113	0.86521	-0.208877	0.00180015	Down
Ttbk1	Q6PCN3	TTBK1	16.0332	15.9705	15.8692	15.9608	16.1426	16.1258	16.16	16.2195	1.15096	0.202832	0.00182601	Up
Frmpd1	A2AKB4	FRMPD1	13.0672	12.8915	12.8661	12.9297	13.1802	13.4003	13.2575	13.3161	1.27461	0.350057	0.00186047	Up
Mtmr2	Q9Z2D1	MTMR2	16.8588	16.8845	16.8845	16.8903	17.0852	17.0086	16.9867	17.1094	1.12413	0.168806	0.00186462	Up
Mindy1	Q76LS9	MINDY1	12.5856	12.366	12.5458	12.4669	12.9017	12.6999	12.8575	12.8593	1.26414	0.33816	0.00193152	Up
Smpd4	Q6ZPR5	SMPD4	13.7835	13.716	13.9143	13.8621	14.0706	14.1642	14.0593	14.2283	1.24087	0.31135	0.00194332	Up
Mycbp	Q9EQS3	MYCBP	14.9082	14.9382	14.8686	14.9313	14.72	14.6872	14.816	14.766	0.892703	-0.163747	0.0019451	Down
Bcat2	O35855	BCAT2	14.8	14.9275	14.8721	14.9307	14.7326	14.6629	14.6414	14.5778	0.853349	-0.228793	0.00203293	Down
Fam110b	Q8C739	FAM110B	13.7982	13.783	13.712	13.7895	13.661	13.6133	13.5769	13.5258	0.885135	-0.17603	0.00204301	Down
Dgki	D3YWQ0	DGKI	16.1394	16.1706	16.128	16.2195	16.3551	16.2953	16.2832	16.3828	1.12106	0.164863	0.00206648	Up
Cndp2	Q9D1A2	CNDP2	17.1702	17.0757	17.1976	17.1087	17.2821	17.2611	17.3029	17.2865	1.10529	0.144419	0.00208949	Up
Hddc2	Q3SXD3	HDDC2	11.7782	11.8606	11.7422	11.6552	11.5245	11.3907	11.5278	11.408	0.814067	-0.29678	0.00209222	Down
Trim46	Q7TNM2	TRIM46	15.3544	15.3245	15.2514	15.3573	15.1985	15.1933	15.1347	15.1607	0.900942	-0.150493	0.00212179	Down
Ctsl	P06797	CTSV	15.7408	15.5673	15.7742	15.8137	16.1296	16.0446	16.0505	15.9525	1.24715	0.318632	0.00212846	Up
Cstb	Q62426	CSTB	16.0714	16.0084	16.0522	16.0868	16.2588	16.1536	16.2583	16.3036	1.14045	0.189606	0.0021646	Up
D6Wsu163e	Q91YN0	C12orf4	15.8491	15.8433	16.0153	16.0485	16.3534	16.2085	16.2334	16.2214	1.2425	0.313251	0.00224537	Up
Pagr1a	Q99L02	PAGR1	12.499	12.561	12.6974	12.5436	13.018	12.896	12.8593	12.8133	1.24962	0.321494	0.00224804	Up
Ptprz1	B9EKR1	PTPRZ1	18.5374	18.4925	18.4266	18.4925	18.32	18.3473	18.3839	18.3551	0.910005	-0.136053	0.00230005	Down
Lpcat1	Q3TFD2	LPCAT1	13.403	13.4455	13.3208	13.2927	13.1216	13.1755	13.1534	13.0269	0.84305	-0.246311	0.00230207	Down
Plxnb3	Q9QY40	PLXNB3	13.1904	13.3015	13.274	13.2234	13.0045	12.9555	12.7076	12.9876	0.795933	-0.329282	0.00234569	Down
Stmn1	P54227	STMN1	19.9935	19.9392	20.2333	20.1288	20.5056	20.4453	20.3442	20.4231	1.27665	0.352358	0.00236645	Up
Sgpl1	Q8R0X7	SGPL1	13.1517	13.1929	13.1735	13.1563	13.093	13.0913	13.0424	13.1083	0.942956	-0.084738	0.00237309	Down
Nck2	O55033	NCK2	15.5976	15.588	15.5803	15.6491	15.4986	15.4742	15.5359	15.4722	0.927499	-0.108582	0.00244313	Down
Fbxl16	A2RT62	FBXL16	15.679	15.6935	15.6629	15.6379	15.517	15.5694	15.5104	15.5984	0.920701	-0.119195	0.00244759	Down
Elavl1	P70372	ELAVL1	16.0656	16.0686	16.0988	16.1015	16.0051	16.0346	16.0304	15.9963	0.954596	-0.0670385	0.00246592	Down
Acyp1	P56376	ACYP1	16.5004	16.3905	16.5338	16.4021	16.6049	16.6394	16.69	16.6718	1.14384	0.19389	0.00247082	Up
Cdkn2aip	Q8BI72	CDKN2AIP	12.1861	12.0617	12.308	12.132	12.4466	12.5149	12.4094	12.414	1.20754	0.272068	0.00256817	Up
Mrpl41	Q9CQN7	MRPL41	14.1113	14.0432	14.007	14.0513	13.9487	13.9421	13.9407	13.9259	0.92382	-0.114317	0.00258267	Down
Ncald	Q91X97	NCALD	15.0461	15.0204	15.4843	15.4021	16.0006	15.7126	15.7917	15.9087	1.52044	0.604488	0.00273936	Up
Acadsb	Q9DBL1	ACADSB	16.2825	16.2652	16.1379	16.2103	15.9943	15.993	16.0892	15.9459	0.859459	-0.218499	0.00274652	Down
Ttc33	Q9D6K7	TTC33	11.0409	11.0579	11.3326	11.4747	11.9138	11.9462	11.6819	11.7195	1.49654	0.581629	0.00275757	Up
Amph	Q7TQF7	AMPH	19.5149	19.5045	19.4836	19.5252	19.5584	19.6071	19.6456	19.6152	1.07161	0.099778	0.00278507	Up
Evi2a	P20934	EVI2A	9.98944	9.79203	9.98944	9.88446	10.29	10.4169	10.2495	10.5794	1.38857	0.473595	0.0028153	Up
Lrrc4b	P0C192	LRRC4B	16.024	16.0481	15.9588	16.0126	15.9168	15.905	15.9138	15.9248	0.935527	-0.0961485	0.00282326	Down
Ica1l	Q3TY65	ICA1L	12.822	12.7234	13.05	13.0522	13.3482	13.3768	13.2094	13.4093	1.33694	0.418933	0.00282727	Up
Txndc5	Q91W90	TXNDC5	15.1746	15.2248	15.1773	15.1597	15.0952	15.0933	15.1101	15.0428	0.933868	-0.0987099	0.00284833	Down
Dctn4	Q8CBY8	DCTN4	16.8339	16.7727	16.8797	16.7551	16.9415	16.9913	16.9346	16.9906	1.11227	0.153511	0.00286304	Up
Ctif	Q6PEE2	CTIF	11.3775	11.3468	11.3658	11.3437	11.15	11.1544	11.2083	10.9586	0.84811	-0.237676	0.00299762	Down
Ccdc28a	Q8CEI3	CCDC28A	14.0024	13.8817	14.0353	14.0046	14.1305	14.2409	14.249	14.3313	1.19541	0.2575	0.00310984	Up
Zc3h12b	G3X9I7	ZC3H12B	14.3388	14.3777	14.3259	14.252	14.1496	14.2093	14.1838	14.1872	0.906464	-0.141679	0.00312633	Down
Mrpl44	Q9CY73	MRPL44	15.5769	15.508	15.5128	15.5318	15.4414	15.4575	15.381	15.4007	0.925207	-0.112151	0.00319238	Down
Nck1	Q99M51	NCK1	14.1654	14.098	14.1009	14.1639	14.3096	14.2946	14.2247	14.365	1.12268	0.166944	0.00320785	Up
Poglut1	Q8BYB9	POGLUT1	15.5175	15.4787	15.5111	15.5522	15.345	15.4239	15.4321	15.3585	0.91717	-0.12474	0.00328957	Down
Ampd2	Q9DBT5	AMPD2	16.9331	16.9001	16.8339	16.8852	16.7905	16.7439	16.7774	16.7921	0.925026	-0.112434	0.00330872	Down
Pdia4	P08003	PDIA4	18.5715	18.6151	18.6202	18.6352	18.5004	18.5578	18.4836	18.4849	0.93066	-0.103675	0.00335112	Down
Ubtf	P25976	UBTF	15.7104	15.6848	15.7272	15.6647	15.9835	15.9459	15.8329	15.8336	1.15154	0.203564	0.00341085	Up
Sdf4	Q61112	SDF4	13.0308	12.8079	12.6999	12.8697	12.2918	12.4388	12.5291	12.4583	0.744822	-0.425032	0.00344347	Down
Nln	Q91YP2	NLN	16.7072	16.7652	16.6968	16.6814	16.6394	16.6049	16.5885	16.5651	0.92448	-0.113285	0.00353248	Down
Praf2	Q9JIG8	PRAF2	16.1546	16.1365	16.1038	16.1258	15.9544	16.0554	16.0172	16.0441	0.925303	-0.112003	0.00355231	Down
Commd6	Q3V4B5	COMMD6	13.5371	13.4885	13.3302	13.4792	13.1135	13.2722	13.0687	12.9577	0.782783	-0.353316	0.00355502	Down
Dgat1	Q9Z2A7	DGAT1	10.2747	10.1051	9.88446	10.1655	9.42127	9.18862	9.74142	8.99076	0.594038	-0.751372	0.00355711	Down
Myh9	Q8VDD5	MYH9	20.1104	20.0804	19.965	20.053	19.8944	19.9106	19.8944	19.8286	0.888317	-0.170854	0.00358818	Down
Vac14	Q80WQ2	VAC14	15.9943	15.9602	15.9354	15.9835	15.8511	15.9168	15.8825	15.8727	0.941111	-0.087563	0.00360444	Down
Ppih	Q9D868	PPIH	14.8539	14.9971	14.9863	14.864	15.0688	15.1218	15.1591	15.1883	1.15535	0.208332	0.00362057	Up
Rwdd1	Q9CQK7	RWDD1	16.2819	16.172	16.4902	16.3358	16.6882	16.6352	16.5573	16.7028	1.25044	0.322432	0.00362503	Up
Plin4	O88492	PLIN4	13.4154	13.2472	13.2357	13.2684	13.6124	13.5461	13.8321	13.8107	1.33063	0.412109	0.00368407	Up
Arhgap26	Q6ZQ82	ARHGAP26	17.5886	17.4942	17.6237	17.5672	17.8047	17.7691	17.687	17.7132	1.12899	0.175028	0.00371321	Up
Arhgef11	Q68FM7	ARHGEF11	16.7905	16.7375	16.7631	16.8339	16.9449	16.9533	16.9433	16.8543	1.10407	0.142827	0.00372913	Up
Eid2	Q6X7S9	EID2	11.9173	11.7195	11.6662	11.7467	11.9926	12.0063	11.9926	12.0203	1.17894	0.237496	0.00373355	Up
Kcnq2	Q9Z351	KCNQ2	16.6573	16.5841	16.5964	16.5414	16.7579	16.6909	16.7584	16.815	1.11793	0.160826	0.00376328	Up
Gatd1	Q8BFQ8	GATD1	15.4131	15.1471	15.39	15.3256	15.5752	15.6388	15.6785	15.5422	1.22011	0.287014	0.00376769	Up
Rhot2	Q8JZN7	RHOT2	14.2815	14.31	14.3522	14.3639	14.4691	14.4177	14.4564	14.4061	1.07946	0.110312	0.00377499	Up
Rcn2	Q8BP92	RCN2	15.3645	15.381	15.1547	15.2231	14.8844	14.9916	15.0325	14.7912	0.781339	-0.35598	0.00378956	Down
Psmd14	O35593	PSMD14	17.4348	17.3646	17.4413	17.416	17.55	17.5416	17.4774	17.518	1.07741	0.107566	0.00384353	Up
Ndufb3	Q9CQZ6	NDUFB3	16.9001	16.863	16.7914	16.7718	16.6426	16.7138	16.6706	16.6676	0.895848	-0.158674	0.00386147	Down
Rab35	Q6PHN9	RAB35	18.3162	18.3086	18.3979	18.3627	18.4311	18.4498	18.4439	18.44	1.06764	0.0944274	0.00387185	Up
Begain	Q68EF6	BEGAIN	16.3861	16.5114	16.3741	16.4787	16.2574	16.2334	16.3046	16.2551	0.88518	-0.175957	0.00395285	Down
Atxn3	Q9CVD2	ATXN3	12.1307	12.0706	12.3706	12.1754	12.6283	12.5291	12.6384	12.8796	1.39805	0.483421	0.00395571	Up
Palm	Q9Z0P4	PALM	18.8415	18.801	18.9352	18.873	19.1006	19.0462	18.9725	19.0328	1.12916	0.175253	0.00395926	Up
Enoph1	Q8BGB7	ENOPH1	15.3916	15.3325	15.3527	15.2819	15.4277	15.4698	15.4698	15.517	1.0952	0.131189	0.00397592	Up
Hint3	Q9CPS6	HINT3	15.4394	15.1919	15.4013	15.3116	15.5961	15.5464	15.5573	15.588	1.17523	0.232943	0.00400836	Up
Prpsap1	Q9D0M1	PRPSAP1	16.8526	16.7885	16.7955	16.8033	16.8771	16.91	16.8946	16.8685	1.05516	0.0774587	0.00402595	Up
Tmem63c	Q8CBX0	TMEM63C	14.4404	14.4929	14.6011	14.5552	14.8567	14.7365	14.7412	14.6842	1.17474	0.232345	0.00403601	Up
Ptcd2	Q8R3K3	PTCD2	15.292	15.2757	15.3286	15.317	15.1411	15.1809	15.2514	15.1591	0.920355	-0.119738	0.0040534	Down
Asap2	Q7SIG6	ASAP2	16.0456	16.0596	16.027	16.0988	15.992	15.9835	15.9835	15.9532	0.94614	-0.0798747	0.00412238	Down
Chmp1a	Q921W0	CHMP1A	16.8614	16.7905	16.863	16.8312	17.004	16.9877	16.9281	16.9185	1.08915	0.1232	0.00418459	Up
Atp6v1g2	Q9WTT4	ATP6V1G2	18.2677	18.2677	18.3245	18.3188	18.3551	18.3806	18.4022	18.3696	1.05851	0.0820295	0.00419191	Up
Grin3a	A2AIR5	GRIN3A	12.8865	12.4712	12.9409	12.644	13.2406	13.2818	13.1318	13.4472	1.44587	0.531941	0.00420131	Up
Nap1l1	P28656	NAP1L1	14.888	14.6483	14.8175	14.8609	15.1597	15.0849	15.0029	15.0478	1.20442	0.268337	0.00421207	Up
Sncb	Q91ZZ3	SNCB	17.9774	17.9504	18.0517	18.0449	18.4232	18.3008	18.2098	18.1962	1.21306	0.278653	0.0043943	Up
Nsfl1c	Q9CZ44	NSFL1C	18.2113	18.1943	18.216	18.2309	18.2813	18.2453	18.2608	18.2551	1.03347	0.0474942	0.00440585	Up
Upf2	A2AT37	UPF2	14.8949	14.8184	14.9152	14.8747	15.0178	14.9484	15.0546	15.0204	1.09775	0.134548	0.00443925	Up
Cyfip2	Q5SQX6	CYFIP2	19.6816	19.6456	19.6768	19.5883	19.5651	19.5083	19.4962	19.5464	0.920654	-0.119269	0.00449449	Down
Fam162a	Q9D6U8	FAM162A	16.5885	16.4813	16.5813	16.4238	16.6984	16.7475	16.7463	16.6573	1.14272	0.19247	0.00452943	Up
Ptpra	P18052	PTPRA	16.364	16.4753	16.4112	16.423	16.335	16.3046	16.2843	16.2792	0.921456	-0.118013	0.00453562	Down
Rbm12	Q8R4X3	RBM12	15.1396	15.1883	15.099	15.1815	15.0647	14.967	14.9789	15.0442	0.908604	-0.138276	0.00460588	Down
Capn2	O08529	CAPN2	17.487	17.5546	17.4816	17.4977	17.3906	17.3755	17.3922	17.4489	0.930834	-0.103405	0.00464483	Down
Dpp3	Q99KK7	DPP3	18.2225	18.407	18.2912	18.2453	18.4758	18.5026	18.4543	18.4588	1.13267	0.179726	0.00464511	Up
Eri3	Q8C460	ERI3	16.2774	16.3204	16.1801	16.2239	16.0886	16.1207	16.1224	16.0903	0.903828	-0.145879	0.00472555	Down
Ears2	Q9CXJ1	EARS2	12.7721	12.5117	12.8194	12.6873	13.0767	13.1135	12.9941	12.9267	1.25461	0.327238	0.00473606	Up
Smap2	Q7TN29	SMAP2	16.6534	16.4067	16.7285	16.6478	17.0638	16.9643	16.8312	16.9856	1.27418	0.349565	0.00474215	Up
Cd38	P56528	CD38	12.7427	12.5909	12.6207	12.5366	12.2359	12.2638	12.4526	12.3706	0.817131	-0.29136	0.00474372	Down
Lin7b	O88951	LIN7B	15.2008	15.1679	15.1411	15.2718	15.0902	15.036	15.0436	14.9899	0.897607	-0.155845	0.00480784	Down
Ufc1	Q9CR09	UFC1	15.6041	15.55	15.5299	15.5634	15.4936	15.4205	15.4711	15.476	0.935291	-0.0965127	0.00481858	Down
Ubxn6	Q99PL6	UBXN6	17.0996	17.1025	17.1665	17.0599	17.2242	17.2118	17.3293	17.2839	1.11375	0.155425	0.00485804	Up
Pfdn1	Q9CWM4	PFDN1	17.6922	17.6237	17.6865	17.6442	17.8619	17.7906	17.7562	17.7614	1.09524	0.131242	0.0048622	Up
Grcc10	O35127	C12orf57	14.33	14.0812	14.2708	14.2006	14.6035	14.612	14.409	14.4951	1.2386	0.308708	0.00486274	Up
Rab11fip2	G3XA57	RAB11FIP2	16.0645	16.0886	15.9915	16.0613	15.9737	15.9588	15.9318	15.9234	0.929896	-0.104859	0.00493253	Down
Endod1	Q8C522	ENDOD1	16.532	16.5388	16.5719	16.6003	16.7665	16.7113	16.815	16.9497	1.19113	0.252336	0.00496594	Up
Arih2	Q9Z1K6	ARIH2	12.9634	12.5954	12.9034	12.7409	13.2509	13.1083	13.1468	13.1216	1.27469	0.350148	0.00500419	Up
Pbx1	P41778	PBX1	14.191	13.7946	14.0573	14.0583	14.6	14.594	14.3373	14.3864	1.36792	0.451986	0.00505584	Up
Rabep2	Q91WG2	RABEP2	12.945	12.8697	13.018	12.9034	13.04	13.1892	13.1392	13.1359	1.14233	0.191984	0.00507486	Up
Hexa	P29416	HEXA	14.8873	14.9823	14.9957	14.9789	15.0746	15.1199	15.0881	15.0478	1.08762	0.121174	0.00508278	Up
Mecr	Q9DCS3	MECR	15.1439	15.1177	15.2529	15.2627	15.4228	15.335	15.3825	15.344	1.12956	0.175759	0.00510237	Up
Rap1b	Q99JI6	RAP1B	17.929	17.8733	17.8493	17.8493	17.9429	18.0161	18.0594	18.0594	1.10546	0.14465	0.00517047	Up
Mink1	Q9JM52	MINK1	18.582	18.5766	18.6483	18.6642	18.8095	18.7435	18.7004	18.7681	1.10007	0.137593	0.00517128	Up
Crebbp	P45481	CREBBP	13.2257	13.2642	13.1551	13.3547	12.9519	13.1121	13.0013	12.9587	0.844225	-0.244301	0.0052213	Down
Fbxo22	Q78JE5	FBXO22	14.8666	14.893	14.8329	14.8995	14.716	14.8169	14.7094	14.7598	0.918863	-0.122079	0.00531289	Down
Jph1	Q9ET80	JPH1	16.5073	16.4144	16.6375	16.5264	16.7825	16.8244	16.7188	16.6866	1.17325	0.230517	0.00532225	Up
Gorasp1	Q91X51	GORASP1	13.6088	13.608	13.6278	13.5572	14.0694	13.8751	13.8049	13.829	1.22924	0.297771	0.00537822	Up
Lxn	P70202	LXN	16.6779	16.7449	16.5825	16.7398	16.5093	16.5388	16.5225	16.4985	0.88857	-0.170443	0.0054902	Down
Maoa	Q64133	MAOA	17.5147	17.5646	17.4898	17.4932	17.4285	17.4313	17.4553	17.4271	0.94587	-0.0802868	0.00553813	Down
Arpc2	Q9CVB6	ARPC2	18.592	18.5883	18.5612	18.4988	18.3627	18.4286	18.4323	18.479	0.911132	-0.134269	0.00557631	Down
Hmgb3	O54879	HMGB3	14.761	14.7928	14.6414	14.6806	14.4618	14.5912	14.5515	14.5122	0.876441	-0.19027	0.00572031	Down
Ppp2r2c	Q8BG02	PPP2R2C	14.8068	14.6955	14.8666	14.7581	15.2248	15.054	14.943	15.1251	1.23736	0.307261	0.00574222	Up
Plppr1	Q8BFZ2	PLPPR1	13.8514	13.9522	13.7585	13.7328	13.5969	13.6355	13.5495	13.5426	0.843983	-0.244713	0.00575045	Down
Arfgap2	Q99K28	ARFGAP2	16.1615	16.1831	16.2421	16.1934	16.3164	16.3338	16.2628	16.2727	1.07285	0.101443	0.00575582	Up
Nckipsd	Q9ESJ4	NCKIPSD	17.3286	17.2743	17.2323	17.2528	17.182	17.1753	17.19	17.178	0.93883	-0.0910637	0.0057712	Down
Asns	Q61024	ASNS	16.7507	16.8256	16.8356	16.8734	16.68	16.7038	16.7252	16.7099	0.921983	-0.117188	0.00577329	Down
Mark3	Q03141	MARK3	17.6051	17.6865	17.6305	17.6548	17.5873	17.5147	17.5335	17.5504	0.934458	-0.097799	0.00581835	Down
Tacc2	Q9JJG0	TACC2	14.8088	14.7733	14.8046	14.7967	14.7281	14.6146	14.683	14.5655	0.903275	-0.146763	0.00585596	Down
Ccdc22	Q9JIG7	CCDC22	15.9878	15.8354	16.035	15.8825	16.1934	16.1426	16.084	16.1439	1.15197	0.204104	0.0059546	Up
Esd	Q9R0P3	ESD	16.1511	16.2461	16.1072	16.4797	15.8623	15.8891	15.6028	15.5576	0.698441	-0.51779	0.00603169	Down
Abhd3	Q91ZH7	ABHD3	14.4436	14.5491	14.3373	14.3871	14.1173	14.1952	14.158	14.2749	0.844471	-0.24388	0.00605153	Down
Arfgef3	Q3UGY8	ARFGEF3	16.9889	16.9586	16.9378	16.9331	17.0757	17.0196	17.0086	17.0396	1.05797	0.0813017	0.00608274	Up
Akap5	D3YVF0	AKAP5	19.1723	19.1006	19.0269	19.0126	18.7751	18.7633	18.9266	18.9094	0.850262	-0.234021	0.00610051	Down
Pitrm1	Q8K411	PITRM1	17.0267	17.0897	16.9699	17.0164	16.9056	16.9167	16.8771	16.7937	0.899865	-0.152219	0.00611941	Down
Mrpl45	Q9D0Q7	MRPL45	15.1607	15.0694	15.0551	15.0387	14.8191	14.9703	14.8887	14.74	0.855753	-0.224733	0.00613014	Down
Clpx	Q9JHS4	CLPX	15.1282	15.1607	15.1265	15.1418	15.0873	15.0465	15.068	15.1068	0.957903	-0.0620486	0.00613624	Down
Hdgfl3	Q9JMG7	HDGFL3	15.5444	15.564	15.6638	15.55	15.8825	15.7789	15.7654	15.6993	1.15004	0.201684	0.00615818	Up
Ppp2r5e	Q61151	PPP2R5E	17.5394	17.512	17.4763	17.5129	17.4513	17.4113	17.4413	17.4602	0.953184	-0.0691736	0.00617478	Down
Cmip	Q9D486	CMIP	14.6127	14.6371	14.7326	14.5868	14.8068	14.7825	14.7471	14.8348	1.1094	0.149776	0.00621245	Up
Rasgrf2	P70392	RASGRF2	15.5403	15.4804	15.4525	15.789	15.8391	15.9474	16.0554	15.8891	1.28622	0.363136	0.00625076	Up
Hsp90ab1	P11499	HSP90AB1	20.1406	20.1682	20.1869	20.1869	20.098	20.1104	20.1288	20.0664	0.952814	-0.069733	0.00627631	Down
Naprt	Q8CC86	NAPRT	13.4322	13.4362	13.3015	13.3669	13.1551	13.239	13.2621	13.2298	0.89306	-0.163172	0.00631134	Down
Psmc2	P46471	PSMC2	18.5004	18.5327	18.4337	18.4707	18.3696	18.4208	18.3532	18.3627	0.927861	-0.10802	0.00637306	Down
Nup205	A0A0J9YUD5	NUP205	15.1199	15.1405	15.1883	15.1755	15.0277	15.0694	15.1048	15.0546	0.938262	-0.0919367	0.00646744	Down
Cep170b	Q80U49	CEP170B	18.8462	18.8907	18.8323	18.8839	18.9502	18.9431	18.9077	18.9281	1.04888	0.0688536	0.0064975	Up
Sec62	Q8BU14	SEC62	16.323	16.3628	16.3628	16.3905	16.2477	16.3157	16.2132	16.2169	0.92595	-0.110993	0.00651208	Down
Hip1	Q8VD75	HIP1	16.3084	16.2843	16.2293	16.1484	16.0799	16.1029	16.0184	16.0988	0.889764	-0.168505	0.00657946	Down
Src	P05480	SRC	17.1644	17.1793	17.1644	17.2064	17.0419	17.1337	17.0843	17.1062	0.941594	-0.0868225	0.00659927	Down
Kif21a	Q9QXL2	KIF21A	18.6841	18.6498	18.7004	18.7372	18.8874	18.7681	18.7987	18.8415	1.09533	0.131366	0.00660107	Up
Ncbp2	Q9CQ49	NCBP2	14.9103	14.8567	15.054	14.9354	15.1483	15.1584	15.0902	15.0868	1.13317	0.180368	0.00670659	Up
Trappc9	Q3U0M1	TRAPPC9	16.706	16.6153	16.7121	16.6924	16.7774	16.7891	16.7793	16.7522	1.06633	0.0926499	0.00672297	Up
Usp8	Q80U87	USP8	15.6603	15.6422	15.6993	15.7063	15.8187	15.7976	15.7389	15.8718	1.0945	0.130275	0.00680116	Up
Naxd	Q9CZ42	NAXD	16.1499	16.2574	16.1484	16.1632	16.0756	15.9658	15.9987	16.0691	0.899754	-0.152397	0.00686039	Down
Spryd7	Q3TFQ1	SPRYD7	14.3085	14.1794	14.3226	14.2635	14.3645	14.4184	14.4315	14.4094	1.09931	0.136598	0.00690346	Up
Map7d2	A2AG50	MAP7D2	17.9481	17.8606	17.8363	17.8534	17.9636	17.9818	18.0517	18.0109	1.09212	0.127126	0.00691075	Up
Slc2a13	Q3UHK1	SLC2A13	16.4343	16.3981	16.3402	16.2727	16.0858	16.2195	16.2023	16.1898	0.878214	-0.187355	0.00693589	Down
Psmd13	Q9WVJ2	PSMD13	17.4836	17.6313	17.5303	17.5475	17.3605	17.426	17.3892	17.4336	0.903393	-0.146574	0.00694373	Down
Dbt	P53395	DBT	15.2401	15.3302	15.2511	15.2557	15.0826	15.1101	15.0674	15.2087	0.900343	-0.151454	0.00695534	Down
Dad1	P61804	DAD1	14.4298	14.4766	14.4289	14.4052	14.2708	14.3754	14.3096	14.221	0.907498	-0.140034	0.00700907	Down
Zbtb8os	Q505B7	ZBTB8OS	13.9504	13.4242	14.0718	13.6946	14.3789	14.3672	14.1691	14.3907	1.43697	0.523034	0.00701366	Up
Ppp1r16b	Q8VHQ3	PPP1R16B	13.4232	13.3683	13.3387	13.2801	13.4622	13.4594	13.5335	13.5339	1.10512	0.144197	0.00702886	Up
Hsdl2	Q2TPA8	HSDL2	16.3551	16.228	16.2574	16.2652	15.9887	16.0943	16.1786	15.9772	0.861467	-0.215133	0.0070537	Down
Clvs1	Q9D4C9	CLVS1	15.2707	15.3476	15.2836	15.2414	15.1822	15.183	15.196	15.2023	0.935975	-0.0954575	0.00708598	Down
Thoc5	Q8BKT7	THOC5	13.1584	13.0196	13.2642	13.3124	13.6334	13.6587	13.467	13.4117	1.27773	0.353582	0.00717283	Up
Plppr4	Q7TME0	PLPPR4	17.7532	17.7432	17.7335	17.71	17.659	17.702	17.6216	17.659	0.949749	-0.074382	0.00717562	Down
Anp32b	Q9EST5	ANP32B	13.8448	14.0012	13.7722	13.9337	13.6017	13.6003	13.6334	13.734	0.842553	-0.247161	0.00717706	Down
Ppp1r21	Q3TDD9	PPP1R21	17.6708	17.727	17.618	17.6618	17.6033	17.5341	17.5559	17.5262	0.923553	-0.114733	0.00720967	Down
Ppp1ca	P62137	PPP1CA	17.7934	17.8209	17.7349	17.7289	17.664	17.6908	17.6738	17.6708	0.936139	-0.0952048	0.00729411	Down
Twf1	Q91YR1	TWF1	16.9769	16.9239	16.9586	16.9415	17.1635	17.1077	17.0424	17.0305	1.09937	0.136677	0.00729624	Up
Akt1	P31750	AKT1	16.5873	16.599	16.6153	16.6352	16.6642	16.6873	16.7551	16.69	1.06455	0.0902491	0.00733975	Up
Shmt2	Q9CZN7	SHMT2	16.4338	16.4963	16.2588	16.3966	16.175	16.1161	16.2293	16.1577	0.853318	-0.228845	0.00735464	Down
Mrpl13	Q9D1P0	MRPL13	14.0583	14.104	13.8638	13.9925	13.7866	13.8176	13.7722	13.7425	0.854132	-0.227469	0.00736041	Down
Dip2c	E9PWR4	DIP2C	17.2553	17.2056	17.1419	17.1674	17.0796	17.0356	17.1128	17.0672	0.920762	-0.1191	0.00738436	Down
Ilvbl	Q8BU33	ILVBL	15.0577	14.5411	15.0167	14.8205	15.3951	15.4224	15.1809	15.5714	1.44001	0.526081	0.0074245	Up
Gps1	Q99LD4	GPS1	18.2368	18.1779	18.189	18.1594	18.3924	18.3388	18.2503	18.3245	1.0991	0.13632	0.007426	Up
Ndufs7	Q9DC70	NDUFS7	17.5005	17.4426	17.4827	17.5403	17.576	17.5947	17.6411	17.5672	1.07406	0.103078	0.00746482	Up
Cherp	Q8CGZ0	CHERP	14.8924	14.8817	14.8	14.8576	14.7491	14.6968	14.7767	14.7733	0.92721	-0.109032	0.00749753	Down
Srp9	P49962	SRP9	14.0493	13.9581	14.2168	14.1782	14.4524	14.2677	14.365	14.4152	1.20786	0.27245	0.00749999	Up
Aplp2	Q06335	APLP2	16.0558	15.9915	16.0249	16.0084	15.8433	15.9121	15.9578	15.9326	0.927684	-0.108295	0.00753596	Down
Prrc2a	Q7TSC1	PRRC2A	16.9824	16.9331	16.9485	16.9956	16.8712	16.8889	16.8386	16.9167	0.942127	-0.0860071	0.00756005	Down
Pgls	Q9CQ60	PGLS	16.6421	16.6676	16.5638	16.5491	16.4718	16.4832	16.5073	16.4628	0.916897	-0.125168	0.00756116	Down
Abraxas2	Q3TCJ1	ABRAXAS2	14.5133	14.5751	14.4056	14.564	14.3576	14.3698	14.2729	14.3498	0.883929	-0.177998	0.00764517	Down
Tubb2b	Q9CWF2	TUBB2B	14.1782	14.2247	14.2458	14.1397	14.0786	13.9451	13.7228	13.7585	0.804293	-0.314206	0.00766833	Down
Lyrm1	Q9CQB7	LYRM1	14.2594	13.8751	14.3871	14.0411	14.6985	14.6172	14.4853	14.5411	1.35074	0.433751	0.00776074	Up
Fadd	Q61160	FADD	11.5035	11.3775	11.5229	11.4787	11.351	11.2641	11.0917	11.104	0.832296	-0.264832	0.0077996	Down
H2bc4	Q6ZWY9	H2BC10	15.9737	15.453	15.8623	15.6407	16.2652	16.1908	16.0603	16.1706	1.34472	0.427307	0.00790742	Up
Romo1	P60603	ROMO1	10.663	10.643	10.9586	10.8048	10.5315	10.3954	10.2747	10.3637	0.769147	-0.378668	0.00799097	Down
Dap	Q91XC8	DAP	13.3432	12.6362	13.3199	13.1551	13.8817	13.7328	13.5449	13.6823	1.4902	0.575509	0.00799565	Up
Gan	Q8CA72	GAN	11.8115	11.8808	11.6585	11.5994	12.0203	11.9758	11.9391	12.0482	1.19292	0.254495	0.00801093	Up
Vasp	P70460	VASP	13.5286	13.3993	13.4472	13.3659	13.2194	13.2584	13.3285	13.1755	0.876626	-0.189967	0.0080352	Down
Vkorc1	Q9CRC0	VKORC1	13.8299	13.4409	13.8962	13.6726	14.1073	14.2221	13.9859	14.2662	1.34644	0.429146	0.00807296	Up
Usp9x	P70398	USP9X	18.8714	18.9094	18.8136	18.8231	18.7409	18.7589	18.7681	18.7751	0.936877	-0.0940683	0.00808993	Down
Exog	Q8C163	EXOG	17.0658	17.0828	17.1944	17.1447	17.4105	17.2821	17.2289	17.3466	1.14537	0.195817	0.00816526	Up
Rgs7bp	Q8BQP9	RGS7BP	15.216	15.149	15.1809	15.2663	15.3018	15.3606	15.301	15.2989	1.08079	0.112092	0.00821359	Up
Pfdn6	Q03958	PFDN6	16.4453	16.3354	16.4887	16.3571	16.7047	16.6497	16.5443	16.5557	1.15441	0.207151	0.0082457	Up
Serpine2	Q07235	SERPINE2	14.7551	14.5552	14.589	14.6078	14.3962	14.3723	14.4776	14.4424	0.866867	-0.206118	0.0082627	Down
Faf2	Q3TDN2	FAF2	16.3628	16.2747	16.3422	16.358	16.6573	16.6071	16.4179	16.5427	1.16812	0.224185	0.00831537	Up
Dlat	Q8BMF4	DLAT	18.8136	18.863	18.7987	18.805	18.7304	18.7268	18.7711	18.7633	0.951139	-0.0722713	0.00832917	Down
Gspt2	Q149F3	GSPT2	14.5309	14.5062	14.4112	14.4447	14.2896	14.252	14.3275	14.3935	0.896611	-0.157446	0.00838594	Down
Ccdc6	D3YZP9	CCDC6	16.1207	15.9138	16.0766	15.9674	16.2203	16.2385	16.1571	16.2173	1.13811	0.18664	0.00840368	Up
Pmpcb	Q9CXT8	PMPCB	16.9111	16.9452	16.7891	16.8872	16.6627	16.7375	16.7781	16.6405	0.8836	-0.178535	0.00843008	Down
Pllp	Q9DCU2	PLLP	13.7791	13.5342	13.2702	13.1816	13.8843	14.0933	14.3214	14.4766	1.68258	0.750672	0.00845367	Up
Pnn	O35691	PNN	17.2875	17.252	17.2859	17.3107	17.4336	17.4325	17.3382	17.3605	1.07748	0.107662	0.00848318	Up
Eif3i	Q9QZD9	EIF3I	15.346	15.3869	15.3508	15.3801	15.2572	15.3043	15.2757	15.1698	0.924408	-0.113399	0.00849955	Down
Mrps34	Q9JIK9	MRPS34	16.0756	16.1161	16.0633	16.0756	16.0184	15.9326	16.019	16.0047	0.940383	-0.0886795	0.00852228	Down
Pacsin1	Q61644	PACSIN1	20.4453	20.3556	20.5056	20.4546	20.6067	20.5595	20.5434	20.5595	1.09141	0.126192	0.00855184	Up
Myl12b	Q3THE2	MYL12B	16.0323	15.9619	15.9627	15.9101	15.7628	15.7958	15.9009	15.7411	0.891344	-0.165945	0.00855781	Down
Cacna1c	Q01815	CACNA1C	14.645	14.7344	14.6806	14.6342	14.5924	14.4512	14.5491	14.4374	0.891872	-0.165091	0.00857921	Down
Rida	P52760	RIDA	17.1484	17.2231	17.512	17.491	16.7967	16.7463	17.043	16.9378	0.723606	-0.466724	0.00867835	Down
Wbp11	Q923D5	WBP11	16.1682	16.2228	16.1706	16.2457	16.1417	16.1015	16.1107	16.1238	0.944302	-0.0826803	0.00874559	Down
Mrpl37	Q921S7	MRPL37	16.0126	16.0418	15.9811	15.9234	15.8055	15.9159	15.8234	15.7354	0.889518	-0.168905	0.00874615	Down
Cpped1	Q8BFS6	CPPED1	14.4951	14.6401	14.5293	14.6414	14.3856	14.3639	14.4683	14.3986	0.886805	-0.173311	0.00875097	Down
Stac2	Q8R1B0	STAC2	12.2748	12.3148	12.4094	12.1767	12.0899	12.1235	12.0379	12.1021	0.865955	-0.207637	0.00876376	Down
Crocc	Q8CJ40	CROCC	14.7852	14.8727	14.7721	14.8649	14.6863	14.657	14.7491	14.6146	0.903234	-0.146828	0.00888764	Down
Iqgap1	Q9JKF1	IQGAP1	14.1263	13.7991	14.0892	13.933	13.672	13.6616	13.7268	13.5946	0.796513	-0.328229	0.00889789	Down
Coro2b	Q8BH44	CORO2B	17.9244	17.9802	17.9027	17.9217	17.8481	17.8363	17.8824	17.8619	0.949174	-0.0752553	0.00894858	Down
Sez6l	Q6P1D5	SEZ6L	14.517	14.3259	14.6265	14.594	14.904	14.9065	14.7291	14.7435	1.23352	0.302783	0.00899183	Up
Synrg	Q5SV85	SYNRG	16.0055	15.758	16.0396	15.9602	16.1536	16.1615	16.1439	16.1908	1.16288	0.217697	0.00903752	Up
Pikfyve	Q9Z1T6	PIKFYVE	11.7882	11.4998	12.5179	11.6606	12.7268	12.6207	12.5856	12.8697	1.71918	0.78172	0.00910079	Up
Suclg2	Q9Z2I8	SUCLG2	16.6339	16.7117	16.6123	16.6905	16.4947	16.4718	16.5977	16.5364	0.909589	-0.136713	0.00910482	Down
Cttnbp2	B9EJA2	CTTNBP2	17.6888	17.7762	17.6888	17.7538	17.6313	17.6548	17.6295	17.5886	0.932275	-0.101172	0.009229	Down
Tceal6	Q9DB24	TCEAL6	13.9458	13.7871	13.7169	13.6401	14.0432	14.1212	13.9472	14.0869	1.2093	0.274168	0.009281	Up
Ssr3	Q9DCF9	SSR3	14.7382	14.6704	14.9546	14.8584	15.445	15.391	14.9757	15.3127	1.39728	0.48262	0.00932688	Up
Washc5	Q8C2E7	WASHC5	15.4034	15.3845	15.4873	15.4575	15.55	15.5898	15.4979	15.549	1.08165	0.113233	0.00933194	Up
Acsl1	P41216	ACSL1	17.8314	17.8153	17.8088	17.8282	17.7113	17.7001	17.7871	17.7655	0.946398	-0.0794818	0.0093921	Down
Lmtk2	Q3TYD6	LMTK2	14.8909	14.9168	14.9291	15.0447	14.7377	14.8238	14.7946	14.8147	0.899055	-0.153518	0.00940832	Down
Csnk2a1	Q60737	CSNK2A1	14.4776	14.4061	14.4552	14.3275	14.2656	14.2172	14.3259	14.2409	0.898296	-0.154737	0.00947346	Down
Nme7	Q9QXL8	NME7	14.595	14.5566	14.6217	14.58	14.6462	14.864	14.8649	14.7967	1.15439	0.207128	0.00951658	Up
Abi1	Q8CBW3	ABI1	18.6483	18.629	18.6127	18.5553	18.4337	18.4177	18.4819	18.5578	0.908847	-0.13789	0.00951912	Down
Ppa1	Q9D819	PPA1	17.7511	17.7655	17.7671	17.7185	17.5687	17.642	17.5905	17.71	0.918978	-0.121898	0.00952866	Down
Trappc12	Q8K2L8	TRAPPC12	15.5422	15.5435	15.5054	15.5961	15.4691	15.4913	15.4387	15.4224	0.93851	-0.0915556	0.00953115	Down
Vps52	Q8C754	VPS52	16.4468	16.4651	16.3602	16.3784	16.3338	16.2975	16.3102	16.2669	0.925956	-0.110984	0.00969661	Down
Nup93	Q8BJ71	NUP93	17.1611	17.1531	17.1937	17.16	17.234	17.2543	17.2043	17.2043	1.04054	0.0573293	0.00972239	Up
Eny2	Q9JIX0	ENY2	14.0144	14.039	14.0046	13.8507	13.7256	13.7698	13.8696	13.7309	0.868195	-0.203909	0.0097407	Down
Gtf2i	Q9ESZ8	GTF2I	16.4575	16.5698	16.4453	16.4753	16.3253	16.4021	16.362	16.2843	0.905181	-0.143723	0.00975398	Down
Hagh	Q99KB8	HAGH	16.5372	16.4343	16.5183	16.4407	16.5671	16.6134	16.7072	16.6339	1.10797	0.147916	0.00983907	Up
Ttc9	Q3V038	TTC9	15.5875	15.5739	15.7207	15.6184	15.748	15.7327	15.7521	15.7948	1.09493	0.130832	0.00986171	Up
Tppp	Q7TQD2	TPPP	18.7073	18.7589	18.9825	18.8323	19.1653	19.0737	19.1723	19.4329	1.31347	0.393386	0.00994746	Up
Heatr5b	Q8C547	HEATR5B	15.4076	15.2843	15.4694	15.3894	15.5288	15.589	15.5256	15.512	1.10952	0.149937	0.00999987	Up
Sumo1	P63166	SUMO1	15.4373	15.2031	15.3718	15.3043	15.6842	15.6764	15.5269	15.4873	1.20132	0.264618	0.0100154	Up
Chrm1	P12657	CHRM1	15.8323	15.7197	16.0015	15.8991	16.1998	16.2046	16.0058	16.2975	1.24315	0.313996	0.0101043	Up
Pja1	O55176	PJA1	13.1802	12.9577	13.1563	12.9777	13.2915	13.4698	13.3179	13.276	1.2053	0.269389	0.0101287	Up
Htt	P42859	HTT	18.1424	18.1661	18.1441	18.2081	18.1028	18.1097	18.1136	18.0988	0.959778	-0.0592277	0.0102004	Down
Acot2	Q9QYR9	ACOT2	14.1573	13.9828	14.2239	14.0116	14.5097	14.3122	14.2834	14.4257	1.22116	0.288253	0.0102754	Up
Tsc22d4	Q9EQN3	C7orf61	12.2772	12.2772	12.3362	12.2814	12.0706	11.5638	11.9236	12.0795	0.77413	-0.369353	0.0102797	Down
Thoc2	B1AZI6	THOC2	12.8556	13.1092	12.9754	13.0424	12.7829	12.7628	12.6155	12.8022	0.837441	-0.25594	0.0103114	Down
Sdc4	O35988	SDC4	15.4387	15.4603	15.3256	15.3916	15.0833	15.1942	15.3205	15.1985	0.868509	-0.203388	0.0103128	Down
Bzw2	Q91VK1	BZW2	14.257	14.2834	14.1397	14.2979	14.0101	14.1151	13.8951	14.0879	0.860771	-0.216298	0.0103143	Down
Map7d1	A2AJI0	MAP7D1	17.4721	17.4113	17.4521	17.4602	17.5593	17.5068	17.4942	17.52	1.05056	0.0711606	0.0103382	Up
Neo1	P97798	NEO1	17.278	17.2141	17.1764	17.2406	17.0305	16.9784	17.1484	17.1148	0.896153	-0.158183	0.0103806	Down
Rpl22l1	Q9D7S7	RPL22L1	15.4021	15.4092	15.4837	15.4689	15.309	15.3825	15.2901	15.3508	0.927939	-0.107898	0.0104399	Down
Stk38l	Q7TSE6	STK38L	15.913	15.8644	15.8137	15.8242	15.939	15.9216	15.9762	16.0015	1.07591	0.105559	0.0104785	Up
Shoc2	O88520	SHOC2	15.1191	15.0233	15.1396	15.1405	15.3374	15.3998	15.1883	15.2836	1.14707	0.197948	0.01051	Up
Col6a3	E9PWQ3	COL6A3	15.1339	14.983	14.983	15.0952	14.3004	14.7377	14.8411	14.2172	0.706539	-0.501159	0.0105864	Down
Timm8a1	Q9WVA2	TIMM8A	16.3925	16.2899	16.4343	16.394	16.6097	16.683	16.5299	16.486	1.14908	0.200482	0.0105972	Up
Nfxl1	E9Q8I7	NFXL1	8.88578	8.99076	8.76576	8.23424	7.89905	8.23424	7.89905	7.89905	0.592047	-0.756217	0.0106639	Down
Shd	O88834	SHD	14.0536	14.0183	13.9808	14.1036	14.1343	14.1253	14.2123	14.1594	1.08558	0.118461	0.0107231	Up
Sh3glb1	Q9JK48	SH3GLB1	16.0886	16.0477	15.9955	16.0441	15.8759	15.9866	15.9381	15.9449	0.928231	-0.107444	0.0107373	Down
Scamp1	Q8K021	SCAMP1	17.2489	17.1457	17.3107	17.1944	17.4661	17.3816	17.3181	17.456	1.13325	0.18047	0.0108106	Up
Ciapin1	Q8WTY4	CIAPIN1	15.8462	15.7986	15.8803	15.9121	15.9216	15.9887	15.9695	16.0223	1.08377	0.116065	0.0108175	Up
Ppp1cc	P63087	PPP1CC	14.683	14.7744	14.6733	14.8175	14.564	14.6035	14.6265	14.5896	0.906092	-0.14227	0.0108528	Down
Mrpl16	Q99N93	MRPL16	15.0109	14.9263	14.9536	14.9588	14.761	14.9144	14.6932	14.6955	0.874292	-0.193812	0.0108686	Down
Ywhae	P62259	YWHAE	21.0328	20.9758	21.0632	20.9199	20.8051	20.9199	20.8389	20.8389	0.902726	-0.14764	0.010909	Down
Ccdc12	Q8R344	CCDC12	11.6332	11.3326	11.2111	11.5131	12.2022	11.8673	11.7557	11.9115	1.42626	0.512237	0.0109573	Up
Plxna1	P70206	PLXNA1	17.8363	17.8108	17.7501	17.8399	17.7432	17.727	17.7161	17.6664	0.93546	-0.0962524	0.0109647	Down
Nova2	D3YVV7	NOVA2	17.7325	17.5346	17.6548	17.6216	17.8504	17.8835	17.7335	17.8209	1.13726	0.185557	0.0109653	Up
Prex1	Q69ZK0	PREX1	17.3466	17.4379	17.4045	17.4485	17.2289	17.3493	17.2756	17.2947	0.918824	-0.12214	0.0109894	Down
Ttc39c	Q8VE09	TTC39C	14.7111	14.5515	14.8026	14.6172	14.9006	14.9158	14.8401	15.0498	1.19327	0.254924	0.0110257	Up
Cpt2	P52825	CPT2	15.9193	16.057	15.8727	16.0522	15.7823	15.7178	15.8272	15.7958	0.872806	-0.196268	0.0110612	Down
Jpt1	P97825	JPT1	16.0835	16.031	16.1855	16.1511	16.5022	16.3719	16.2927	16.2583	1.18537	0.245332	0.0110835	Up
Ranbp2	Q9ERU9	RANBP2	18.0324	17.8955	18.0507	17.9972	18.2131	18.1472	18.0931	18.1306	1.11066	0.151423	0.0110935	Up
Mapre1	Q61166	MAPRE1	18.4177	18.5146	18.3332	18.4337	18.2573	18.2147	18.3291	18.2368	0.891237	-0.166119	0.0110988	Down
Ppp1r16a	Q923M0	PPP1R16A	12.3615	12.3498	12.0834	12.1396	12.7499	12.7106	12.4813	12.4813	1.29442	0.372306	0.0111526	Up
Itga1	Q3V3R4	ITGA1	12.6176	12.9941	12.7721	12.9315	12.3516	12.4898	12.4364	12.5753	0.773486	-0.370553	0.0112535	Down
Wipf2	Q6PEV3	WIPF2	17.2627	17.1492	17.3286	17.3091	17.4721	17.4763	17.3755	17.3953	1.12232	0.166482	0.0113384	Up
Ddx39b	Q9Z1N5	DDX39B	17.5979	17.5873	17.5559	17.5802	17.5546	17.5277	17.5147	17.5441	0.969247	-0.0450631	0.0113442	Down
Pcid2	Q8BFV2	PCID2	13.716	13.8136	13.8222	13.729	13.3893	13.5179	13.6564	13.6167	0.857216	-0.22227	0.0114305	Down
Sardh	Q99LB7	SARDH	12.8505	13.0977	12.9388	12.9816	12.6988	12.8353	12.6176	12.5312	0.8152	-0.294774	0.0114825	Down
Ndufaf5	A2APY7	NDUFAF5	15.1896	15.1339	15.1735	15.1191	15.0599	15.0881	15.0765	14.9823	0.931758	-0.101972	0.01153	Down
Dmxl2	Q8BPN8	DMXL2	19.958	19.9716	20.0269	20.0269	19.9392	19.9239	19.8714	19.9145	0.943605	-0.0837447	0.0115518	Down
Cttnbp2nl	Q99LJ0	CTTNBP2NL	11.1096	11.2244	11.2528	11.3099	11.5131	11.5199	11.5425	11.3066	1.18722	0.247591	0.0115905	Up
Susd2	Q9DBX3	SUSD2	16.1998	16.2656	16.2008	16.2669	16.1706	16.1267	16.0249	16.0213	0.903554	-0.146317	0.0115996	Down
Eif3l	Q8QZY1	EIF3L	17.6	17.6372	17.5729	17.6749	17.491	17.5634	17.5277	17.512	0.934314	-0.0980212	0.011644	Down
Rnf146	Q9CZW6	RNF146	13.6916	13.6179	14.2582	14.1125	14.9871	14.413	14.5655	14.6363	1.64797	0.720693	0.0116518	Up
Hpx	Q91X72	HPX	16.659	16.6013	16.5372	16.4288	16.1142	16.0418	16.4328	16.2557	0.789956	-0.340157	0.0117296	Down
Osbpl6	Q8BXR9	OSBPL6	14.1817	14.0493	14.1607	14.0493	14.3528	14.23	14.3137	14.2239	1.12474	0.16959	0.0117635	Up
Cacng3	Q9JJV5	CACNG3	15.6835	15.512	15.8305	15.8016	16.0603	16.1953	16.0126	15.898	1.25983	0.333231	0.0117664	Up
Calm3	P0DP28	CALM3	20.7697	20.7697	20.7075	20.7697	20.6283	20.7234	20.6067	20.6128	0.92606	-0.110823	0.0118712	Down
Tub	P50586	TUB	13.5904	13.3344	13.5144	13.4166	13.7058	13.7309	13.597	13.6916	1.16071	0.215012	0.0118889	Up
Gsdme	Q9Z2D3	GSDME	15.5921	15.6879	15.597	15.6451	15.5428	15.499	15.5517	15.435	0.918142	-0.123211	0.0119621	Down
Wdr13	Q91V09	WDR13	15.623	15.6564	15.6055	15.5788	15.5562	15.5629	15.5464	15.5089	0.951016	-0.0724591	0.011965	Down
Abcb8	Q9CXJ4	ABCB8	15.7272	15.3388	15.7776	15.623	16.0249	16.057	15.9121	16.3123	1.37348	0.457834	0.0121157	Up
Sema4a	Q62178	SEMA4A	15.6897	15.7408	15.6534	15.811	15.6217	15.585	15.5727	15.5898	0.912211	-0.132561	0.0121227	Down
Nelfb	Q8C4Y3	NELFB	12.0314	12.132	12.0532	11.8522	11.7156	11.8311	11.7584	11.8204	0.847548	-0.238633	0.0121356	Down
Sdhd	Q9CXV1	SDHD	15.8076	15.8891	15.8446	15.7899	15.6595	15.7654	15.7286	15.7345	0.926069	-0.110809	0.0121612	Down
Tuba1a	P68369	TUBA1A	21.7425	21.6455	21.606	21.5588	21.4842	21.4842	21.5202	21.45	0.898151	-0.15497	0.0122307	Down
Chl1	P70232	CHL1	17.7297	17.706	17.6854	17.6973	17.642	17.4844	17.582	17.6202	0.919358	-0.121302	0.0122703	Down
Tmod2	Q9JKK7	TMOD2	19.5744	19.3571	19.7168	19.5584	19.9145	19.8286	19.7245	19.9239	1.225	0.292779	0.012298	Up
Mrpl53	Q9D1H8	MRPL53	15.4195	15.3738	15.3747	15.3791	15.2001	15.3137	15.2638	15.0816	0.889165	-0.169477	0.0123081	Down
Pkn1	P70268	PKN1	15.034	14.9656	15.1506	15.0247	15.22	15.1506	15.1755	15.2373	1.11031	0.150968	0.0123101	Up
Agpat1	O35083	AGPAT1	15.2663	15.3122	15.2597	15.216	15.1391	15.153	15.2008	15.2008	0.939369	-0.0902358	0.0124112	Down
Map2k4	P47809	MAP2K4	17.8167	17.7789	17.8252	17.7335	17.847	17.8619	17.8971	17.9178	1.066	0.0922021	0.0124437	Up
Vapb	Q9QY76	VAPB	18.5026	18.4459	18.4656	18.4682	18.5292	18.5445	18.523	18.4988	1.03757	0.0532154	0.012485	Up
Dync1li2	Q6PDL0	DYNC1LI2	17.7941	17.7857	17.7132	17.7604	17.8554	17.9351	17.8569	18.0123	1.11164	0.152691	0.0124922	Up
Iqsec3	Q3TES0	IQSEC3	15.9381	16.0058	15.9532	15.9363	15.8417	15.7461	15.8501	15.9001	0.918244	-0.12305	0.0124952	Down
Asic1	Q6NXK8	ASIC1	15.4814	15.5694	15.4731	15.589	15.4105	15.4288	15.4251	15.4124	0.926635	-0.109927	0.0124975	Down
Vcam1	P29533	VCAM1	16.7793	16.91	16.7927	16.8239	16.6945	16.732	16.7282	16.6988	0.924052	-0.113954	0.012513	Down
C1qtnf4	Q8R066	C1QTNF4	14.8184	14.8411	14.7902	14.8368	14.9352	14.876	14.8694	14.8785	1.04843	0.0682313	0.0125204	Up
Atp2a2	O55143	ATP2A2	20.1563	20.1966	20.0418	20.1221	19.958	20.0269	19.958	20.0269	0.909129	-0.137442	0.0125233	Down
Csdc2	Q91YQ3	CSDC2	14.5338	14.1607	14.4929	14.2834	14.8175	14.6903	14.6722	14.6094	1.25151	0.32367	0.0125483	Up
Lpin2	Q99PI5	LPIN2	13.6946	13.9095	13.919	13.8885	13.5754	13.6946	13.655	13.6564	0.864679	-0.209763	0.0126195	Down
Rasgrp1	Q9Z1S3	RASGRP1	13.9009	13.6088	14.2044	13.985	14.4345	14.4247	14.1952	14.5515	1.38208	0.466838	0.0126365	Up
Gde1	Q9JL56	GDE1	16.6153	16.7028	16.5977	16.7151	16.5955	16.4709	16.4822	16.4288	0.893165	-0.163002	0.0128083	Down
Flot1	O08917	FLOT1	17.4685	17.4651	17.4977	17.4105	17.7041	17.5475	17.5802	17.5791	1.10434	0.143179	0.0128171	Up
Rps6ka3	P18654	RPS6KA3	15.0378	15.1869	15.0752	15.1919	14.9609	14.9361	14.9916	15.0011	0.900049	-0.151925	0.0128333	Down
Smarca2	Q6DIC0	SMARCA2	15.9234	16.019	15.9608	15.9354	15.8727	15.8336	15.8582	15.905	0.937859	-0.0925568	0.0128538	Down
Nlgn2	Q69ZK9	NLGN2	16.0163	16.067	16.0686	16.065	15.9787	15.9405	16.0223	15.9846	0.950929	-0.0725899	0.012948	Down
Pcdh1	Q8CFX3	PCDH1	18.0289	18.0853	18.0538	18.0919	17.9178	17.8805	17.9995	18.0021	0.923857	-0.114259	0.0129838	Down
Rap1gds1	E9Q912	RAP1GDS1	18.9214	18.9825	18.9555	19.0151	18.863	18.8874	18.9094	18.9003	0.946774	-0.0789088	0.0130627	Down
Smarce1	O54941	SMARCE1	14.8833	14.6683	14.7852	14.7177	15.153	15.0662	14.947	14.9158	1.19559	0.257723	0.0130853	Up
Atxn7l3b	Q3UD01	ATXN7L3B	13.9597	13.9451	13.7389	13.8062	13.6179	13.684	13.6988	13.5904	0.860379	-0.216956	0.0131521	Down
Sh3gl2	Q62420	SH3GL2	20.4546	20.5283	20.6405	20.6575	20.7461	20.7855	20.7234	20.7075	1.12375	0.168316	0.0131614	Up
Hspa2	P17156	HSPA2	18.3128	18.4105	18.3646	18.3291	18.436	18.4149	18.4988	18.5083	1.07944	0.110278	0.0132794	Up
Ica1	P97411	ICA1	16.1519	16.2124	16.2147	16.1379	16.0714	16.1289	16.0799	16.1029	0.943622	-0.083719	0.0132952	Down
Tbc1d19	Q8VDV7	TBC1D19	13.7601	13.4166	13.78	13.6443	14.1919	14.1639	13.9522	13.8696	1.31365	0.393586	0.0133703	Up
Nmt2	O70311	NMT2	16.7151	16.686	16.7612	16.7862	16.8614	16.8791	16.7836	16.8463	1.0758	0.105406	0.0133885	Up
Cdk11b	P24788	CDK11B	13.5077	13.5534	13.567	13.6046	13.5024	13.3608	13.4603	13.4003	0.915964	-0.126637	0.013415	Down
Ndufs3	Q9DCT2	NDUFS3	17.8798	17.7965	17.8541	17.746	17.9568	17.985	17.929	17.8936	1.08784	0.12146	0.0134251	Up
Sf3b6	P59708	SF3B6	13.9182	13.7169	13.9223	13.7666	14.0046	14.0772	14.0772	13.9645	1.14699	0.197848	0.0134484	Up
Fbxo7	Q3U7U3	FBXO7	13.1256	13.161	13.0407	13.1056	12.9876	13.0099	13.0284	13.0284	0.936133	-0.0952147	0.0135423	Down
Cacng8	Q8VHW2	CACNG8	16.3709	16.3479	16.376	16.269	16.269	16.2477	16.2421	16.2513	0.940161	-0.0890196	0.0135614	Down
Them6	Q80ZW2	THEM6	16.6123	16.4672	16.6834	16.5609	16.8	16.9199	16.7543	16.7235	1.16334	0.218267	0.0135948	Up
Caskin2	Q8VHK1	CASKIN2	15.7426	15.789	15.7461	15.7373	15.9326	15.9449	15.8446	15.8041	1.09341	0.128835	0.0136437	Up
Galnt2	Q6PB93	GALNT2	11.6662	11.5304	11.4787	11.4116	11.8565	11.9982	11.8733	11.6441	1.25158	0.323751	0.0136644	Up
Pitpnb	P53811	PITPNB	15.2964	15.2529	15.2216	15.2339	15.1026	15.1257	15.2189	15.1439	0.931083	-0.103019	0.0137571	Down
Necap2	Q9D1J1	NECAP2	13.3961	13.3124	13.3354	13.2211	13.4815	13.5037	13.4715	13.3937	1.10618	0.145589	0.013782	Up
Mast3	Q3U214	MAST3	15.4224	15.1391	15.3937	15.2638	15.6482	15.6929	15.4764	15.5201	1.21253	0.278023	0.0138898	Up
Chchd3	Q9CRB9	CHCHD3	18.2766	18.2573	18.5146	18.32	18.5612	18.5413	18.5132	18.6439	1.16463	0.219871	0.0141243	Up
Ppie	Q9QZH3	PPIE	12.6931	12.3721	12.9693	12.8045	13.4117	13.1802	13.0255	13.1735	1.39338	0.478588	0.014166	Up
Cyb5b	Q9CQX2	CYB5B	14.9809	14.9065	15.143	14.9609	15.1876	15.2058	15.1933	15.1282	1.13167	0.17845	0.0141949	Up
Galns	Q571E4	GALNS	11.9959	11.9428	12.1251	12.2159	12.4496	12.5339	12.2638	12.2849	1.24275	0.313537	0.0142253	Up
Erlin2	Q8BFZ9	ERLIN2	17.4521	17.4579	17.5368	17.4774	17.3231	17.4204	17.4113	17.33	0.926886	-0.109537	0.0143462	Down
Farp1	F8VPU2	FARP1	17.7113	17.7335	17.6594	17.6594	17.6051	17.6332	17.636	17.6	0.950927	-0.0725935	0.0143618	Down
Necap1	Q9CR95	NECAP1	18.3376	18.1524	18.2827	18.1943	18.3853	18.4105	18.3713	18.3685	1.10222	0.140416	0.0143988	Up
Mmgt1	Q8K273	MMGT1	12.8268	12.9212	12.4813	12.6319	12.2724	12.4851	12.1487	12.1767	0.73283	-0.44845	0.0144002	Down
Adcy3	Q8VHH7	ADCY3	14.3837	14.4994	14.4205	14.4853	14.3162	14.3328	14.342	14.3789	0.929566	-0.10537	0.0144576	Down
Snta1	Q61234	SNTA1	16.7543	16.7475	16.7727	16.7366	16.6834	16.7188	16.6811	16.7304	0.966444	-0.0492417	0.014482	Down
Nup85	Q8R480	NUP85	13.5077	13.3691	13.233	13.3015	13.0354	13.1735	13.1377	13.128	0.848563	-0.236906	0.014645	Down
Smpd1	Q04519	SMPD1	15.1418	15.1809	15.0907	15.1391	15.2268	15.2208	15.3097	15.2058	1.0739	0.102866	0.0146832	Up
Sec16a	E9QAT4	SEC16A	15.3747	15.4331	15.508	15.518	15.3684	15.3197	15.3093	15.3374	0.916532	-0.125743	0.0147127	Down
Hspd1	P63038	HSPD1	20.3907	20.4231	20.4397	20.4021	20.3907	20.3608	20.3302	20.3373	0.959862	-0.0591015	0.0147321	Down
Hspa9	P38647	HSPA9	19.9392	19.8944	19.9066	19.9066	19.9849	19.958	20.0269	19.95	1.04858	0.0684415	0.0147354	Up
Ranbp6	Q8BIV3	RANBP6	14.6401	14.564	14.6359	14.7344	14.7825	14.8015	14.72	14.8191	1.09914	0.136381	0.0148012	Up
Ap1g1	P22892	AP1G1	17.6286	17.651	17.6411	17.6033	17.5854	17.5687	17.5475	17.6057	0.963179	-0.0541247	0.0148657	Down
Aldoc	P05063	ALDOC	19.0269	19.1247	19.156	19.0912	18.9622	18.9094	19.0402	18.9661	0.913654	-0.13028	0.0149577	Down
Nrsn1	P97799	NRSN1	13.2801	13.1949	13.4196	13.0537	13.5335	13.6094	13.4196	13.7228	1.25908	0.332364	0.0150583	Up
Usp47	Q8BY87	USP47	16.3949	16.4568	16.3746	16.4436	16.3502	16.3571	16.341	16.2927	0.944458	-0.0824407	0.015108	Down
Tor1aip1	Q921T2	TOR1AIP1	14.3871	14.3483	14.2398	14.2771	14.5365	14.4541	14.3943	14.4631	1.10854	0.148658	0.0151389	Up
Tnpo2	Q99LG2	TNPO2	17.4215	17.4105	17.4083	17.3968	17.6411	17.5187	17.4836	17.5031	1.09325	0.128621	0.0152005	Up
Ppp2r1a	Q76MZ3	PPP2R1A	19.3011	19.2956	19.2039	19.2681	19.1723	19.1686	19.2184	19.1584	0.940787	-0.0880595	0.0152041	Down
Ttc1	Q91Z38	TTC1	16.6003	16.5769	16.5557	16.5225	16.6413	16.706	16.6676	16.6049	1.0653	0.0912651	0.015311	Up
Clta	O08585	CLTA	19.7046	19.5883	19.6697	19.6816	19.763	19.7431	19.7804	19.7245	1.06526	0.0912056	0.0154403	Up
Ehd4	Q9EQP2	EHD4	16.9777	16.7806	17.0121	16.8771	17.1611	17.0747	17.1325	17.0419	1.13966	0.188602	0.0154482	Up
Lrrc7	Q80TE7	LRRC7	18.1999	18.2557	18.2323	18.2387	18.186	18.1999	18.1347	18.1441	0.955721	-0.065339	0.0154908	Down
Ppig	A2AR02	PPIG	15.2189	15.3026	15.2183	15.1896	14.9712	15.1339	15.0447	15.149	0.89722	-0.156466	0.0155893	Down
Rcc2	Q8BK67	RCC2	15.0589	14.784	15.1111	14.8721	15.216	15.3428	15.1369	15.3825	1.23988	0.310199	0.0155973	Up
Slc3a2	P10852	SLC3A2	18.5844	18.5967	18.5665	18.5766	18.523	18.44	18.5492	18.4961	0.947067	-0.0784615	0.0156343	Down
Ddx20	Q9JJY4	DDX20	13.0407	12.8334	13.1333	13.128	13.404	13.276	13.2006	13.2962	1.19517	0.257214	0.0156483	Up
Ttc37	F8VPK0	TTC37	13.7058	13.4603	13.7618	13.6316	13.8107	13.9143	13.8248	13.8926	1.16234	0.217031	0.0157854	Up
Calb1	P12658	CALB1	18.1763	18.0614	18.0638	18.0638	17.8378	17.9504	17.9753	17.9995	0.901172	-0.150125	0.0157987	Down
Hmga1	P17095	HMGA1	16.4536	16.3451	16.4315	16.2985	16.7683	16.6627	16.5083	16.5475	1.18244	0.241768	0.0158637	Up
Rnf14	Q9JI90	RNF14	17.182	17.0011	17.1185	17.0713	17.3493	17.2985	17.2056	17.2101	1.12691	0.172374	0.0158865	Up
Mboat7	Q8CHK3	MBOAT7	16.2656	16.0235	16.3176	16.1072	16.5475	16.5761	16.3217	16.4407	1.22405	0.291661	0.0159221	Up
Syt1	P46096	SYT1	19.5379	19.4571	19.4867	19.4836	19.388	19.4405	19.4405	19.3756	0.945975	-0.0801255	0.0160099	Down
Casp3	P70677	CASP3	14.6258	14.8348	14.6683	14.8558	14.594	14.4799	14.4723	14.546	0.855159	-0.225735	0.0160166	Down
Etf1	Q8BWY3	ETF1	16.2239	16.1819	16.1	16.2189	16.0677	16.0396	16.1072	16.084	0.928367	-0.107232	0.0160584	Down
Mrpl40	Q9Z2Q5	MRPL40	13.1987	13.29	13.3533	13.4283	13.128	13.1855	13.1477	13.0856	0.880978	-0.182821	0.0161197	Down
Rab1b	Q9D1G1	RAB1B	16.8256	16.4338	17.0929	16.7683	17.2923	17.2923	17.0658	17.4672	1.40193	0.48741	0.0161258	Up
Agap3	Q8VHH5	AGAP3	17.4065	17.4923	17.4336	17.4325	17.393	17.3033	17.3737	17.3382	0.940123	-0.089079	0.0161413	Down
Ccdc85b	Q6PDY0	CCDC85B	14.2398	14.1717	14.3103	14.3044	14.197	14.0509	14.0516	13.9659	0.877278	-0.188894	0.0161905	Down
Mbd3	Q9Z2D8	MBD3	15.9525	16.0332	15.9544	15.9496	15.837	15.9363	15.7869	15.7733	0.908759	-0.13803	0.0162783	Down
Tmeff1	Q6PFE7	TMEFF1	15.3359	15.3093	15.7126	15.5875	15.898	15.7207	15.789	15.9343	1.26719	0.341636	0.0162882	Up
Acsbg1	Q99PU5	ACSBG1	17.2865	17.4011	17.2735	17.3339	17.2021	17.234	17.2155	17.235	0.931145	-0.102923	0.0163112	Down
Mrpl17	Q9D8P4	MRPL17	14.9863	15.1226	14.9979	15.1358	14.9654	14.8896	14.9103	14.848	0.896054	-0.158343	0.0163125	Down
Mrpl46	Q9EQI8	MRPL46	13.7131	13.669	13.7256	13.6778	13.6732	13.4686	13.4242	13.4382	0.875446	-0.19191	0.0164509	Down
Specc1l	Q2KN98	SPECC1L	13.4622	13.5069	13.5106	13.5371	13.375	13.4309	13.4584	13.3302	0.929808	-0.104996	0.0164881	Down
Mrps23	Q8VE22	MRPS23	13.5258	13.6316	13.5612	13.654	13.4262	13.4117	13.5405	13.4362	0.907821	-0.13952	0.016538	Down
Gtf2a2	Q80ZM7	GTF2A2	12.1673	11.7693	11.9758	12.0033	12.3065	12.3395	12.1938	12.2002	1.21053	0.275643	0.0166622	Up
Snx18	Q91ZR2	SNX18	13.1929	12.8155	13.2722	12.8865	13.4232	13.4166	13.3925	13.3273	1.26187	0.335564	0.0167528	Up
Nbdy	A0A0N4SUI7	NBDY	13.5378	13.0602	13.3659	13.3237	13.8608	13.8459	13.5791	13.6017	1.31587	0.396012	0.0167614	Up
Gpr158	Q8C419	GPR158	17.983	17.9554	17.8886	17.9328	17.7246	17.7993	17.8481	17.8812	0.916431	-0.125902	0.0167971	Down
Sdhb	Q9CQA3	SDHB	19.134	19.2312	19.1808	19.193	19.1247	19.1053	19.114	19.0462	0.941284	-0.087298	0.0168374	Down
Pts	Q9R1Z7	PTS	14.834	14.8523	14.903	14.8026	14.7662	14.6863	14.7825	14.6359	0.914164	-0.129475	0.0168528	Down
Ddi2	A2ADY9	DDI2	15.1078	15.0907	15.2781	15.2373	15.3514	15.2791	15.4205	15.3718	1.12966	0.175882	0.0169652	Up
Nedd4l	Q8CFI0	NEDD4L	17.0786	17.0288	17.0574	17.0481	16.8827	16.8903	16.9673	17.0229	0.925704	-0.111377	0.0169936	Down
Cwc15	Q9JHS9	CWC15	14.5262	14.4441	14.74	14.6462	15.0214	14.8887	14.7788	14.7958	1.21493	0.280877	0.0170592	Up
Apex1	P28352	APEX1	16.4568	16.552	16.4179	16.5093	16.3459	16.4126	16.294	16.376	0.915655	-0.127123	0.0171384	Down
Vsnl1	P62761	VSNL1	19.385	19.4507	19.3187	19.35	19.1744	19.2902	19.2812	19.2526	0.915967	-0.126633	0.0171483	Down
Irf2bp2	E9Q1P8	IRF2BP2	13.919	13.9009	13.8951	13.8716	13.8467	13.8262	13.7762	13.6957	0.926966	-0.109411	0.0172073	Down
P2ry12	Q9CPV9	P2RY12	16.5557	16.6111	16.5955	16.7252	16.4709	16.538	16.3551	16.4304	0.886907	-0.173146	0.0173989	Down
Mpi	Q924M7	MPI	15.3299	15.3359	15.4066	15.3388	15.2279	15.2627	15.3122	15.2791	0.944522	-0.0823441	0.0174691	Down
Arl2	Q9D0J4	ARL 2	14.9707	14.9233	14.7451	14.8147	14.6694	14.5097	14.6495	14.7281	0.855698	-0.224826	0.0174831	Down
Sugp2	Q8CH09	SUGP2	15.6557	15.7153	15.7063	15.7678	15.623	15.6465	15.4947	15.5324	0.909841	-0.136314	0.0175	Down
Traf3	Q60803	TRAF3	16.8575	16.8022	16.7622	16.8178	16.7593	16.6968	16.5651	16.6003	0.899437	-0.152906	0.017552	Down
Tspan13	Q9D8C2	TSPAN13	14.8694	15.0224	15.0599	14.9712	14.9131	14.7003	14.7061	14.7654	0.865332	-0.208674	0.0176644	Down
Dpm1	O70152	DPM1	16.1029	16.1484	15.9887	16.1107	16.5299	16.2359	16.5904	16.8411	1.39119	0.47632	0.0176765	Up
Cd151	O35566	CD151	13.5354	13.4461	13.5037	13.4371	13.6789	13.7086	13.6778	13.5119	1.12129	0.165155	0.0177827	Up
Zmiz2	Q8CIE2	ZMIZ2	14.1859	14.3141	14.1057	14.2264	14.0303	14.0024	14.0933	13.8536	0.863062	-0.212464	0.0177954	Down
Prkcb	P68404	PRKCB	19.1489	19.1862	19.2184	19.242	19.2812	19.3414	19.2743	19.4195	1.09504	0.130983	0.0178287	Up
Clvs2	Q8BG92	CLVS2	14.4878	14.5262	14.5399	14.4929	14.7054	14.7037	14.5467	14.6196	1.09694	0.13348	0.0178387	Up
Psma3	O70435	PSMA3	17.5335	17.4763	17.5262	17.4396	17.5912	17.5841	17.5729	17.5416	1.05567	0.078164	0.0178405	Up
Atg2b	Q80XK6	ATG2B	17.1037	17.1227	17.1165	17.1337	17.0288	17.0695	17.0858	17.0929	0.966135	-0.0497026	0.0178861	Down
Dnajb2	Q9QYI5	DNAJB2	16.1898	16.1124	16.1307	16.1038	16.197	16.2075	16.2313	16.1831	1.04991	0.0702703	0.0179363	Up
Phactr1	Q2M3X8	PHACTR1	17.4617	17.4325	17.4301	17.4358	17.5295	17.4836	17.4821	17.5769	1.05593	0.0785116	0.0179835	Up
Serpini1	O35684	SERPINI1	13.7418	13.8184	14.0254	13.8514	14.1319	14.1567	13.9828	14.2759	1.2121	0.277507	0.0180263	Up
Coq5	Q9CXI0	COQ5	14.1135	13.9511	14.2808	14.0056	14.481	14.4061	14.446	14.2146	1.22873	0.297164	0.0180867	Up
Sh3bgrl3	Q91VW3	SH3BGRL3	17.8829	17.7812	17.9537	17.8534	18.0123	17.9568	18.0141	17.9729	1.0868	0.120088	0.0182465	Up
Ppp2r5c	Q60996	PPP2R5C	14.536	14.4512	14.5751	14.5411	14.4332	14.3864	14.4512	14.4447	0.934688	-0.0974435	0.018345	Down
Stom	P54116	STOM	11.7058	11.5199	11.8606	11.8808	11.4747	11.2597	11.5199	11.3982	0.794178	-0.332466	0.0184113	Down
Dpp10	Q6NXK7	DPP10	18.8929	18.9003	18.8946	18.8714	18.9196	18.9281	18.9949	18.9924	1.04921	0.0693	0.0184517	Up
Wipi2	Q80W47	WIPI2	16.9449	16.9111	17.0796	16.987	17.1052	17.1349	17.0889	17.2388	1.11814	0.161095	0.0184996	Up
Wdr1	O88342	WDR1	19.4997	19.4794	19.4619	19.4571	19.4507	19.4262	19.4329	19.3946	0.967005	-0.0484047	0.0185519	Down
Ndufv1	Q91YT0	NDUFV1	19.4405	19.4687	19.4438	19.4867	19.3164	19.31	19.4195	19.4059	0.935482	-0.096218	0.0187417	Down
Rab31	Q921E2	RAB31	15.3883	15.476	15.2737	15.3875	15.5201	15.515	15.5007	15.623	1.11527	0.157394	0.0187586	Up
Cox7c	P17665	COX7C	17.614	17.4396	17.5379	17.5416	17.6286	17.6749	17.7414	17.6411	1.10005	0.137569	0.0189654	Up
Myh14	Q6URW6	MYH14	17.4271	17.3142	17.369	17.3033	17.422	17.4737	17.4597	17.5403	1.08696	0.120302	0.018978	Up
Bcas3	Q8CCN5	BCAS3	16.5475	16.503	16.4822	16.4482	16.3886	16.4589	16.3602	16.3966	0.936835	-0.0941336	0.0189944	Down
Pepd	Q11136	PEPD	17.0889	17.0929	16.8964	16.9906	16.8588	16.7768	16.9038	16.8386	0.886222	-0.17426	0.0190666	Down
Slc25a27	Q9D6D0	SLC25A27	16.8712	16.7865	16.8903	16.8256	16.9167	16.9816	16.9355	17.0652	1.09574	0.131909	0.0191336	Up
Acp1	Q9D358	ACP1	15.381	15.3178	15.4998	15.399	15.5403	15.4936	15.5201	15.5318	1.08724	0.120665	0.0191829	Up
Mta3	Q924K8	MTA3	12.9368	12.954	13.1392	13.1794	13.2609	13.1975	13.3547	13.2665	1.16035	0.214558	0.019235	Up
Kras	P32883	KRAS	14.8855	14.742	14.9196	14.7639	15.0481	14.9871	14.9251	14.983	1.11473	0.156696	0.0192416	Up
Ppp1r14c	Q8R4S0	PPP1R14C	13.132	13.3784	13.0196	13.2562	12.972	12.9777	12.7604	12.8465	0.806189	-0.31081	0.0192762	Down
Grhpr	Q91Z53	GRHPR	17.5129	17.5959	17.3696	17.3582	17.2249	17.1325	17.325	17.2419	0.852666	-0.229948	0.0192829	Down
Ric8b	Q80XE1	RIC8B	14.5924	14.3897	14.5309	14.2749	14.7003	14.7077	14.6078	14.6736	1.16527	0.22066	0.0193827	Up
Oxa1l	Q8BGA9	OXA1L	13.0856	13.3402	13.3369	13.2172	13.0452	13.05	13.0522	13.0452	0.870219	-0.20055	0.019422	Down
Prkar2a	P12367	PRKAR2A	17.4602	17.3906	17.5403	17.4721	17.5791	17.5672	17.5964	17.5346	1.07379	0.102717	0.0194852	Up
Nedd4	P46935	NEDD4	16.0467	16.0691	15.9846	15.9795	15.8668	15.8069	15.9866	15.7828	0.896553	-0.157539	0.019548	Down
Eif1b	Q9CXU9	EIF1B	12.8575	12.7534	12.6988	12.8679	12.6514	12.691	12.5081	12.6128	0.883495	-0.178706	0.01963	Down
Dlg1	Q811D0	DLG1	17.9568	17.9568	17.9709	17.9951	18.0161	17.9895	18.0614	18.0484	1.04186	0.0591603	0.0196539	Up
Tmed8	Q3UHI4	TMED8	14.7471	14.517	14.7788	14.6265	14.826	14.8212	14.8859	14.9361	1.14634	0.197031	0.0196972	Up
Asna1	O54984	GET3	16.7815	16.8604	16.7047	16.8192	16.6924	16.6262	16.6728	16.7014	0.920762	-0.1191	0.01971	Down
Psma5	Q9Z2U1	PSMA5	17.0371	17.0796	17.0652	17.0951	16.955	16.9111	16.9809	17.046	0.936055	-0.0953356	0.019718	Down
Bcl11b	Q99PV8	BCL11B	14.3004	14.1594	14.6932	14.3777	14.8825	14.825	14.656	15.1369	1.40371	0.489247	0.0197525	Up
Exoc5	Q3TPX4	EXOC5	17.1094	17.1185	17.1635	17.1211	17.2275	17.2155	17.16	17.1702	1.04628	0.0652702	0.0197728	Up
Kti12	Q9D1R2	KTI12	11.3099	11.341	11.287	11.4581	11.5758	11.7222	11.4182	11.6927	1.19463	0.256564	0.019967	Up
Wdr48	Q8BH57	WDR48	17.1014	17.1835	17.1121	17.1725	17.0611	16.951	17.0546	17.0713	0.928193	-0.107503	0.0199718	Down
Sh3bgrl2	Q8BG73	SH3BGRL2	14.9144	14.6314	14.9459	14.7377	14.9588	15.0789	15.2935	15.2511	1.26465	0.338738	0.02011	Up
Ralgps1	A2AR50	RALGPS1	12.9053	12.8022	12.6579	12.6891	13.0299	12.9172	13.0269	12.9017	1.15123	0.203175	0.0201192	Up
Cnr1	P47746	CNR1	16.4416	16.3958	16.4664	16.3715	16.6683	16.5457	16.4947	16.5299	1.10333	0.141863	0.0203216	Up
Mrpl3	Q99N95	MRPL3	15.0669	15.2208	15.0159	15.086	14.9999	14.8859	14.9295	14.9263	0.892917	-0.163403	0.0204093	Down
Txlna	Q6PAM1	TXLNA	14.2378	14.0754	14.2317	14.102	14.3287	14.3287	14.2449	14.3197	1.10368	0.142324	0.0204305	Up
Thbs4	Q9Z1T2	THBS4	11.1916	11.7121	11.3285	11.3982	10.9485	11.0321	10.9421	11.0685	0.746537	-0.421715	0.0204367	Down
Vwa8	Q8CC88	VWA8	16.9473	16.9372	16.91	16.9317	16.735	16.7927	16.8932	16.863	0.927007	-0.109349	0.0205046	Down
Vta1	Q9CR26	VTA1	16.4315	16.4787	16.4135	16.4343	16.4902	16.5562	16.6932	16.5977	1.10686	0.14647	0.0205282	Up
Actr1a	P61164	ACTR1A	15.5908	15.4195	15.5256	15.3636	15.6465	15.6093	15.7986	15.6683	1.15257	0.204857	0.0205307	Up
Coro1b	Q9WUM3	CORO1B	17.9729	17.9729	17.9384	17.9351	17.9201	17.8758	17.9297	17.8886	0.965127	-0.0512095	0.0205863	Down
Ppp1r9b	Q6R891	PPP1R9B	18.3409	18.3898	18.4232	18.3898	18.342	18.3409	18.2912	18.2986	0.954048	-0.0678659	0.0206077	Down
Ppm1g	Q61074	PPM1G	16.0101	15.9803	16.0534	16.0432	16.1948	16.1831	16.057	16.1107	1.08332	0.115454	0.0206716	Up
Rhoa	Q9QUI0	RHOA	18.5805	18.6057	18.5207	18.5374	18.4887	18.4887	18.5004	18.5111	0.95648	-0.0641938	0.0207762	Down
Plgrkt	Q9D3P8	PLGRKT	14.2343	14.4735	14.4162	14.5293	14.2429	14.2429	14.1365	14.137	0.854592	-0.226693	0.0208377	Down
Fgf1	P61148	FGF1	13.1489	12.8999	12.8204	12.716	12.6253	12.6056	12.0641	12.0309	0.6849	-0.546034	0.0208602	Down
Sh2d5	Q8JZW5	SH2D5	15.898	15.8194	15.8501	15.8268	16.035	15.8734	15.9737	16.019	1.09256	0.127716	0.0208797	Up
Ccdc177	Q3UHB8	CCDC177	17.0413	17.1268	17.1841	17.1742	17.3782	17.2003	17.2848	17.2737	1.11183	0.152936	0.0209046	Up
Fam163b	Q8BUM6	FAM163B	8.76576	8.23424	8.23424	9.42127	9.53754	10.0695	10.0402	9.30282	2.03241	1.02319	0.0210611	Up
Btbd17	Q9DB72	BTBD17	15.9719	15.9899	15.9138	15.992	15.8354	15.913	15.8869	15.9138	0.946305	-0.0796235	0.0210829	Down
Ldhd	Q7TNG8	LDHD	11.4275	11.5597	11.2597	11.4682	11.2597	10.831	11.0321	11.2169	0.791085	-0.338096	0.0211518	Down
Eef2	P58252	EEF2	19.5439	19.6299	19.5854	19.6456	19.4619	19.5379	19.5329	19.5149	0.939849	-0.0894985	0.0211537	Down
Ppp3cc	P48455	PPP3CC	13.5923	13.3586	13.5852	13.4072	13.7499	13.899	13.6205	13.7169	1.19788	0.260478	0.0212637	Up
Tcf4	Q60722	TCF4	12.4881	12.4261	12.308	12.3478	12.2424	12.295	12.0147	12.0694	0.850201	-0.234125	0.0213112	Down
Daglb	Q91WC9	DAGLB	14.1095	13.8762	14.2274	14.007	14.4298	14.4324	14.2154	14.2729	1.21418	0.279982	0.0213233	Up
Pip4p1	Q3TWL2	PIP4P1	15.3671	15.1653	15.4787	15.3535	15.681	15.623	15.4503	15.5875	1.18299	0.242442	0.0213631	Up
Ttc19	Q8CC21	TTC19	16.1072	16.027	16.0952	16.1124	16.1669	16.1706	16.1741	16.1186	1.05105	0.0718324	0.0213848	Up
Huwe1	Q7TMY8	HUWE1	18.6573	18.654	18.6352	18.6573	18.629	18.6224	18.5612	18.5748	0.963374	-0.0538325	0.0215609	Down
Cbx5	Q61686	CBX5	16.2669	15.939	16.2656	16.1182	16.5407	16.4618	16.2953	16.3998	1.20884	0.273618	0.0216935	Up
Sec23a	Q01405	SEC23A	16.8988	16.9225	16.9181	16.9668	16.8932	16.8723	16.8575	16.8162	0.954835	-0.0666774	0.021718	Down
Gsk3b	Q9WV60	GSK3B	17.9306	17.9129	17.8209	17.8454	17.6811	17.8167	17.7906	17.7246	0.917688	-0.123924	0.0217301	Down
Mras	O08989	MRAS	15.661	15.8401	15.9666	16.0172	16.4208	16.0858	16.1289	16.2085	1.26507	0.339216	0.0217705	Up
Sh2d3c	Q9QZS8	SH2D3C	12.0955	11.893	11.8565	11.893	12.3721	12.3516	12.0405	12.1789	1.23494	0.304441	0.0217821	Up
Topbp1	Q6ZQF0	TOPBP1	14.6722	14.2099	14.7581	14.3214	14.8892	14.8492	14.8147	14.9966	1.30169	0.380388	0.0218043	Up
Pdap1	Q3UHX2	PDAP1	17.8541	17.6933	17.7722	17.7768	17.9684	17.9649	17.8674	17.8517	1.10103	0.138848	0.0218085	Up
Hdhd2	Q3UGR5	HDHD2	16.935	16.9355	16.9757	17.0027	17.2021	17.0183	17.2388	17.0786	1.12874	0.174719	0.0218235	Up
Scamp4	Q9JKV5	SCAMP4	14.5156	14.3639	14.9245	14.742	15.0132	15.0529	14.9131	15.2291	1.32342	0.404266	0.0221148	Up
Vps18	Q8R307	VPS18	17.2083	17.1871	17.1087	17.156	17.084	17.084	17.1121	17.0996	0.952297	-0.0705169	0.0221629	Down
Ccdc124	Q9D8X2	CCDC124	16.1648	15.8336	16.065	16.0543	16.2112	16.1991	16.2918	16.3847	1.1804	0.239271	0.0221697	Up
Ppp3cb	P48453	PPP3CB	17.3216	17.3627	17.3216	17.3559	17.3255	17.2821	17.2827	17.2692	0.965586	-0.0505235	0.022199	Down
Lrrc57	Q9D1G5	LRRC57	17.0176	17.0655	17.0413	17.0757	17.0695	17.1285	17.1658	17.1815	1.06198	0.0867524	0.0222249	Up
Cacnb4	Q8R0S4	CACNB4	17.0621	16.9378	17.178	17.1457	17.235	17.2839	17.2129	17.3852	1.14624	0.196907	0.0222523	Up
Pygm	Q9WUB3	PYGM	17.2064	17.1337	16.9744	17.1815	16.8454	17.0336	16.7493	16.9111	0.847816	-0.238177	0.022266	Down
Dtna	Q9D2N4	DTNA	16.175	16.128	16.1768	16.1546	16.11	16.1394	16.0835	16.0722	0.961109	-0.057228	0.0223552	Down
Afg1l	Q3V384	AFG1L	16.6089	16.4985	16.4919	16.4618	16.5865	16.6364	16.6527	16.6143	1.07649	0.106331	0.0226502	Up
Ppp6c	Q9CQR6	PPP6C	16.7831	16.9809	17.0079	17.0435	17.2203	17.0472	17.169	17.1884	1.14903	0.200421	0.0226624	Up
Ccs	Q9WU84	CCS	14.3026	14.249	14.2775	14.1827	14.4177	14.2844	14.3951	14.3897	1.08598	0.118997	0.0227162	Up
Fmnl1	Q9JL26	FMNL1	16.8178	16.8441	16.8074	16.9178	16.7868	16.7513	16.7641	16.7588	0.94468	-0.0821022	0.0227482	Down
Erp44	Q9D1Q6	ERP44	16.2359	16.23	16.2663	16.2905	16.1632	16.2124	16.2244	16.178	0.958489	-0.0611662	0.0227662	Down
Paip1	Q8VE62	PAIP1	15.8234	15.8544	15.7472	15.6935	15.5054	15.5793	15.6551	15.7004	0.889425	-0.169054	0.0228841	Down
Actr2	P61161	ACTR2	18.3505	18.4096	18.2986	18.342	18.2113	18.2338	18.2997	18.2813	0.937061	-0.0937858	0.0229083	Down
Gipc1	Q9Z0G0	GIPC1	16.5388	16.4947	16.4304	16.5164	16.4054	16.4453	16.3853	16.4208	0.945234	-0.0812561	0.0229873	Down
Ndrg2	Q9QYG0	NDRG2	18.1365	18.2208	18.1606	18.2338	18.0398	18.0551	18.0853	18.1532	0.930134	-0.104489	0.0230429	Down
Rnf157	Q3TEL6	RNF157	14.2914	14.3177	14.1827	14.2531	14.2409	13.9716	13.9652	13.9504	0.855661	-0.224889	0.0233624	Down
Cask	O70589	CASK	18.4758	18.5004	18.436	18.5413	18.4485	18.3784	18.3979	18.4043	0.945154	-0.0813792	0.023398	Down
Akap12	Q9WTQ5	AKAP12	16.3451	16.2737	16.3002	16.2585	16.4343	16.3651	16.4366	16.5904	1.12055	0.164212	0.0234657	Up
Vstm2l	Q6PDS0	VSTM2L	13.0948	12.9522	12.8334	13.0308	12.9118	12.6604	12.5535	12.61	0.817632	-0.290476	0.0235708	Down
Dync1i1	O88485	DYNC1I1	18.0123	17.9372	18.0161	18.0194	18.0468	18.0594	18.0638	18.1191	1.05402	0.0759071	0.0236	Up
Dnajb12	Q9QYI4	DNAJB12	15.6382	15.5765	15.5793	15.6366	15.8206	15.8131	15.644	15.7133	1.10317	0.14165	0.0236199	Up
Csnk1e	Q9JMK2	CSNK1E	16.2035	16.2067	16.2017	16.2421	16.2496	16.2918	16.2449	16.3238	1.04559	0.064316	0.0237127	Up
Mrps25	Q9D125	MRPS25	14.8584	14.9052	14.8539	14.9263	14.7382	14.7451	14.8707	14.7542	0.927754	-0.108186	0.0237194	Down
Lmbrd1	Q8K0B2	LMBRD1	15.3894	15.1518	15.5104	15.4459	15.9636	15.7426	15.5223	15.7272	1.28953	0.366843	0.0237221	Up
Ttyh1	Q9D3A9	TTYH1	15.5318	15.6557	15.5703	15.7126	15.5359	15.4681	15.4519	15.4519	0.906299	-0.141942	0.0237433	Down
Bdh1	Q80XN0	BDH1	18.2408	18.3607	18.3627	18.3685	18.2486	18.2323	18.0661	18.0207	0.877359	-0.188762	0.0237521	Down
Pon2	Q62086	PON2	12.6514	12.6789	12.5753	12.718	12.4602	12.4094	12.614	12.5064	0.896654	-0.157377	0.0237854	Down
Pcnp	Q6P8I4	PCNP	17.2656	17.2438	17.2815	17.3427	17.404	17.3669	17.3205	17.3704	1.05837	0.0818502	0.0239153	Up
Cbwd1	Q8VEH6	CBWD1	12.4785	12.429	12.972	12.5572	13.065	13.1717	12.8435	13.0594	1.33225	0.413869	0.0240391	Up
Thnsl1	Q8BH55	THNSL1	16.5287	16.5904	16.6093	16.5753	16.4092	16.4682	16.5566	16.4268	0.926648	-0.109906	0.0241023	Down
Ckap4	Q8BMK4	CKAP4	17.8418	17.8554	17.9244	17.8644	17.7934	17.7812	17.6854	17.5496	0.891208	-0.166167	0.0242963	Down
Slc30a9	Q5IRJ6	SLC30A9	16.5525	16.5064	16.4672	16.5299	16.4358	16.4536	16.4126	16.4787	0.953309	-0.0689837	0.0243115	Down
Rit2	P70425	RIT2	13.2818	13.1015	13.0739	13.1015	12.9315	12.9634	12.9587	13.0372	0.889523	-0.168896	0.0243379	Down
Gtf2f1	Q3THK3	GTF2F1	13.5149	13.3519	13.7243	13.5495	13.6957	13.8977	13.7702	13.7932	1.18904	0.249798	0.0245588	Up
Ptgfrn	Q9WV91	PTGFRN	15.4013	15.3573	15.3245	15.4711	15.3116	15.2691	15.2627	15.1449	0.906771	-0.14119	0.0245656	Down
Hacd3	Q8K2C9	HACD3	17.0611	17.0419	16.9372	17.0229	16.8575	16.9757	16.8872	16.9001	0.926093	-0.110772	0.0246132	Down
Mlst8	Q9DCJ1	MLST8	14.9322	14.9493	14.9712	15.0006	14.9196	14.7897	14.8947	14.8774	0.937958	-0.092405	0.0246138	Down
Rrp1	P56183	RRP1	13.6355	13.3948	13.6379	13.608	13.8467	13.7571	13.716	13.712	1.13799	0.186483	0.0246294	Up
Celf2	Q9Z0H4	CELF2	18.1912	18.0484	18.3388	18.1983	18.4682	18.5146	18.2951	18.3957	1.1671	0.222928	0.024705	Up
Nup210	Q9QY81	NUP210	15.7197	15.7228	15.7004	15.7027	15.6246	15.6666	15.5976	15.4698	0.920227	-0.119938	0.0247593	Down
Frmd4a	Q8BIE6	FRMD4A	14.4484	14.4785	14.4824	14.4484	14.3054	14.4404	14.3814	14.3885	0.942941	-0.0847607	0.024773	Down
Map2k7	Q8CE90	MAP2K7	15.4873	15.5598	15.515	15.5865	15.3894	15.476	15.4688	15.4598	0.940339	-0.0887475	0.024819	Down
Alpl	P09242	ALPL	15.4614	15.2058	15.307	15.3473	15.1679	15.215	15.0985	15.0109	0.865647	-0.208149	0.0249894	Down
Slain2	Q8CI08	SLAIN2	12.3848	12.5064	12.5499	12.3178	12.2748	12.276	12.099	12.2825	0.865991	-0.207576	0.0251445	Down
Rpl38	Q9JJI8	RPL38	15.0247	14.9636	14.8627	14.8887	14.661	14.904	14.623	14.5682	0.845927	-0.241396	0.0251679	Down
Psd2	Q6P1I6	PSD2	12.0004	11.956	11.8864	11.9982	11.8037	11.765	11.843	11.4747	0.851273	-0.232306	0.0253587	Down
Sf3a3	Q9D554	SF3A3	17.1077	17.1128	16.9856	17.0747	17.019	16.952	16.9643	16.9393	0.931687	-0.102082	0.0254055	Down
Atrn	Q9WU60	ATRN	15.0529	15.1294	15.172	15.1997	15.062	15.0167	14.9979	15.0551	0.928902	-0.106401	0.0254122	Down
Srsf10	Q9R0U0	SRSF10	15.3845	15.1942	15.5714	15.3402	15.7112	15.7263	15.4742	15.7869	1.23158	0.300514	0.0254403	Up
Lamb1	P02469	LAMB1	12.7133	13.0144	12.6873	12.9577	12.5834	12.5458	12.5921	12.5921	0.828222	-0.27191	0.0254623	Down
Eif3j1	Q3UGC7	EIF3J	15.0816	15.054	14.8147	14.81	14.5122	14.8081	14.6815	14.5671	0.812782	-0.299059	0.0255022	Down
Bin2	D3Z6Q9	BIN2	14.1838	14.3617	14.2343	14.1919	14.098	14.1291	14.0686	14.1343	0.909431	-0.136963	0.0255074	Down
Faim2	Q8K097	FAIM2	14.0218	13.6674	13.9623	13.6038	14.1009	14.1872	14.1484	14.04	1.22691	0.295027	0.0255368	Up
Ide	Q9JHR7	IDE	16.4428	16.4315	16.4695	16.4428	16.401	16.3861	16.3886	16.2825	0.945141	-0.0813979	0.0255696	Down
Gmppa	Q922H4	GMPPA	14.3103	14.3762	14.3085	14.2283	14.1884	14.1404	14.2372	14.2191	0.926565	-0.110036	0.025611	Down
Uckl1	Q91YL3	UCKL1	16.1484	16.0543	16.1015	16.1054	16.065	15.9974	16.0441	16.0126	0.950796	-0.0727917	0.0256425	Down
Ctsb	P10605	CTSB	17.2586	17.1958	17.1285	17.1665	17.2474	17.2656	17.3169	17.2859	1.06514	0.0910385	0.0256903	Up
Mmab	Q9D273	MMAB	16.067	16.1191	16.1151	16.0418	15.9762	15.9437	16.067	15.9286	0.929009	-0.106236	0.0257609	Down
Zmpste24	Q80W54	ZMPSTE24	15.643	15.7258	15.588	15.6656	15.5256	15.5822	15.5865	15.5444	0.935283	-0.0965257	0.0257687	Down
Rasgrf1	P27671	RASGRF1	16.616	16.616	16.6134	16.68	16.724	16.667	16.8129	16.732	1.0742	0.103267	0.025817	Up
Gpcpd1	Q8C0L9	GPCPD1	14.656	14.7046	14.6996	14.659	14.5032	14.5868	14.5692	14.659	0.93348	-0.0993092	0.0258298	Down
Rprd1a	Q8VDS4	RPRD1A	14.944	14.8068	15.0082	14.8707	15.1279	15.1111	14.9686	15.0779	1.11983	0.163279	0.025945	Up
Ccdc9	Q8VC31	CCDC9	15.1133	15.0833	15.0712	15.1101	15.2315	15.3656	15.2279	15.1391	1.10861	0.148751	0.0260618	Up
Macroh2a1	Q9QZQ8	MACROH2A1	17.0149	17.2074	17.032	17.1106	17.0196	16.9144	16.8423	16.8988	0.886937	-0.173096	0.0260991	Down
Vopp1	Q8R1C3	VOPP1	13.2031	13.1056	13.0843	13.0948	13.4698	13.5875	13.2445	13.2702	1.21193	0.277311	0.0261335	Up
Sympk	Q80X82	SYMPK	13.0544	13.2162	13.3669	13.2122	13.3225	13.4774	13.5286	13.4166	1.16607	0.221652	0.0261628	Up
Kcmf1	Q80UY2	KCMF1	14.1639	14.0516	14.3122	14.2154	14.5884	14.5218	14.3197	14.3399	1.19601	0.258231	0.0261674	Up
Reep5	Q60870	REEP5	17.0229	16.7961	16.955	16.7669	17.0267	17.1658	17.0727	17.0638	1.14391	0.193976	0.0261981	Up
Ctnnbl1	Q9CWL8	CTNNBL1	15.7153	15.8684	15.8391	15.8588	15.68	15.7333	15.7027	15.7258	0.925867	-0.111123	0.0262867	Down
Rbm42	Q91V81	RBM42	10.9904	11.1096	11.408	11.202	11.5199	11.4441	11.351	11.6271	1.23406	0.303408	0.0263898	Up
Taok2	Q6ZQ29	TAOK2	15.7922	15.7803	15.918	15.7521	15.9306	15.9795	15.8911	16.0633	1.11381	0.155506	0.0264029	Up
Lonrf2	B2RT44	LONRF2	11.9138	11.2741	11.9173	11.784	12.191	12.3126	12.0033	12.1069	1.33139	0.41293	0.0264181	Up
F13a1	Q8BH61	F13A1	12.5753	12.3249	12.5312	12.295	11.765	12.3498	11.8808	11.351	0.680108	-0.556164	0.026547	Down
Tmem132a	Q922P8	TMEM132A	15.0712	15.1669	15.1643	15.208	15.0694	14.9609	15.0873	15.0257	0.92222	-0.116817	0.0266015	Down
Dennd11	Q3UHG7	DENND11	13.3533	13.333	13.3893	13.3455	13.5184	13.4461	13.4349	13.3832	1.06513	0.0910338	0.0266907	Up
Plxnb2	B2RXS4	PLXNB2	16.419	16.4041	16.3683	16.3769	16.3709	16.268	16.3331	16.3143	0.952508	-0.0701974	0.0267844	Down
Poldip2	Q91VA6	POLDIP2	14.3603	14.2504	14.2771	14.257	14.371	14.4766	14.3754	14.3617	1.07925	0.110025	0.0268322	Up
Pycard	Q9EPB4	PYCARD	11.6107	11.3138	11.6759	11.0269	10.8657	10.9421	10.8829	11.0199	0.706902	-0.500419	0.0268577	Down
Camk1	Q91YS8	CAMK1	13.6778	13.6924	13.8107	13.8248	13.879	13.8415	13.919	13.8507	1.08667	0.119917	0.0269644	Up
Cep170	Q6A065	CEP170	17.9372	17.8314	17.83	17.8812	17.9774	17.9297	17.9316	17.9684	1.05796	0.0812824	0.0269764	Up
Ube2j1	Q9JJZ4	UBE2J1	14.3373	14.0162	14.4056	14.3422	14.6114	14.6186	14.4162	14.5338	1.20098	0.264215	0.0270151	Up
Prodh	Q9WU79	PRODH	16.6013	16.659	16.5609	16.5805	16.4813	16.5525	16.5212	16.5388	0.947898	-0.0771961	0.0271231	Down
Rangap1	P46061	RANGAP1	17.369	17.0996	17.2627	17.2649	17.0996	17.088	17.0951	17.004	0.882672	-0.180051	0.0271306	Down
Nup153	E9Q3G8	NUP153	14.5447	14.5736	14.6597	14.6429	14.8576	14.659	14.7244	14.8694	1.12845	0.174345	0.0271837	Up
Smc1a	Q9CU62	SMC1A	16.9213	16.7672	16.8566	16.825	17.0011	16.9935	16.902	16.9346	1.08282	0.114789	0.0272497	Up
Sfpq	Q8VIJ6	SFPQ	18.9875	18.9502	18.8777	18.9622	18.8376	18.9077	18.8562	18.7987	0.936689	-0.0943586	0.0274405	Down
Pcbp2	Q61990	PCBP2	17.2773	17.3573	17.3082	17.393	17.2412	17.235	17.2865	17.24	0.94356	-0.0838144	0.0274997	Down
Hnrnph2	P70333	HNRNPH2	14.9636	14.9291	14.9493	14.9131	15.1418	15.1796	15.1078	14.944	1.11506	0.157121	0.0275025	Up
Ndufaf4	Q9D1H6	NDUFAF4	15.9454	16.0446	15.9485	15.9306	15.9055	15.8768	15.8919	15.8684	0.944595	-0.0822327	0.0275941	Down
Ttc23l	A6H6E9	TTC23L	11.9812	12.2059	12.0247	12.0185	11.8808	11.9428	11.8827	11.8741	0.891995	-0.164892	0.0276527	Down
Reep2	Q8VCD6	REEP2	17.8029	17.7405	17.8454	17.8192	17.9481	17.9384	17.8454	17.8674	1.07028	0.0979879	0.0278425	Up
Mcoln1	Q99J21	MCOLN1	13.4262	13.1256	13.5633	13.4759	14.0976	13.8906	13.5719	13.7527	1.35118	0.434218	0.0278542	Up
Capns1	O88456	CAPNS1	17.0356	17.0616	16.995	16.9716	16.7927	16.7988	16.9992	16.8747	0.902759	-0.147587	0.0278923	Down
Rab8a	P55258	RAB8A	16.2195	16.1446	16.1238	16.113	16.1878	16.3602	16.3472	16.2563	1.10096	0.138761	0.0279684	Up
Nipsnap1	O55125	NIPSNAP1	17.3595	17.4836	17.6708	17.7297	17.8886	17.7076	17.8936	17.8123	1.19674	0.259108	0.0279815	Up
Git1	Q68FF6	GIT1	17.5646	17.5687	17.5964	17.6	17.6385	17.5926	17.642	17.6237	1.02942	0.0418365	0.0280418	Up
Eif3e	P60229	EIF3E	17.2923	17.2627	17.2149	17.2848	17.051	17.2412	17.1457	17.1337	0.92048	-0.119542	0.028268	Down
Podxl	Q9R0M4	PODXL	15.2985	15.2597	15.4414	15.346	15.4288	15.5141	15.6173	15.4559	1.12338	0.167842	0.0283329	Up
Gripap1	Q8VD04	GRIPAP1	18.0207	18.0716	18.0365	18.0808	18.1208	18.0875	18.0937	18.0919	1.03234	0.0459127	0.0283551	Up
Smim15	Q3UTD9	SMIM15	12.6283	13.2962	12.9876	12.5117	13.2838	13.3803	13.3124	13.3955	1.37005	0.454226	0.0283566	Up
Tafa5	Q91WE9	TAFA5	13.7256	13.3659	13.8169	13.5443	14.0652	13.9623	13.7499	14.0201	1.25779	0.330888	0.0283949	Up
Pid1	Q3UBG2	PID1	13.8859	13.9792	13.9119	13.9808	13.8626	13.6732	13.8676	13.6625	0.888711	-0.170214	0.0284308	Down
Agtpbp1	Q641K1	AGTPBP1	13.7733	13.8737	13.6432	13.7086	13.8638	13.8939	13.8918	13.9143	1.10102	0.138835	0.0284648	Up
Tox2	A2A472	TOX2	14.6806	14.3723	14.794	14.6675	14.9484	14.8817	14.7919	14.9168	1.18846	0.249091	0.0284713	Up
Slc1a3	P56564	SLC1A3	18.8231	18.8807	18.8593	18.9214	18.7435	18.8095	18.7304	18.8323	0.938222	-0.0919986	0.0285351	Down
Ptprf	A2A8L5	PTPRF	12.5247	12.6873	12.3615	12.614	12.3898	12.1117	12.2438	12.3636	0.829012	-0.270536	0.0285917	Down
Ralgapb	Q8BQZ4	RALGAPB	15.9306	15.9459	15.9574	15.9743	15.9009	15.9398	15.9027	15.9168	0.974677	-0.0370042	0.0286723	Down
Eif4a2	P10630	EIF4A2	15.9423	16.0304	15.8991	16.0058	15.9027	15.8941	15.8462	15.811	0.928958	-0.106315	0.0287277	Down
Abca3	Q8R420	ABCA3	12.238	12.3468	12.2199	12.2059	12.3444	12.3148	12.3942	12.3763	1.07474	0.103988	0.0288108	Up
Ric8a	Q3TIR3	RIC8A	15.467	15.5244	15.6151	15.597	15.442	15.4503	15.4639	15.447	0.932227	-0.101248	0.028896	Down
Efl1	Q8C0D5	EFL1	16.5164	16.6143	16.5152	16.5457	16.4618	16.3853	16.5108	16.4299	0.932531	-0.100776	0.0289739	Down
Gldc	Q91W43	GLDC	16.0782	16.3321	16.2228	16.2406	15.9878	16.0782	16.0686	16.0799	0.890594	-0.16716	0.0290324	Down
Eif4h	Q9WUK2	EIF4H	18.5909	18.4869	18.5679	18.5445	18.7952	18.7195	18.6498	18.5947	1.10474	0.143705	0.0291709	Up
Nrxn2	E9Q7X7	NRXN2	16.128	16.1908	16.1339	16.1224	16.0477	16.0015	16.0534	16.1267	0.942132	-0.0859984	0.0292429	Down
Cth	Q8VCN5	CTH	13.7835	13.5719	13.9372	13.5825	13.4937	13.5179	13.3106	13.2562	0.79676	-0.327782	0.0293002	Down
Vdac3	Q60931	VDAC3	18.2632	18.0919	18.5004	18.216	18.4925	18.516	18.4739	18.582	1.18187	0.241077	0.0293638	Up
Nosip	Q9D6T0	NOSIP	14.0201	13.9897	13.8896	14.0618	13.8222	13.8885	13.8448	13.919	0.91855	-0.122569	0.0294285	Down
Ddhd2	Q80Y98	DDHD2	15.4731	15.3594	15.5089	15.5104	15.6695	15.5588	15.5822	15.5478	1.09136	0.126124	0.0294328	Up
Cbarp	Q66L44	CBARP	15.0688	14.8465	15.0148	15.0194	15.1454	15.3079	15.0669	15.2438	1.152	0.204144	0.0294963	Up
Ilk	O55222	ILK	16.4846	16.5299	16.3861	16.5194	16.356	16.335	16.4315	16.269	0.912528	-0.132059	0.0295251	Down
Cyth1	Q9QX11	CYTH1	13.4641	13.3547	13.4801	13.5258	13.5106	13.6522	13.7545	13.6179	1.13201	0.178893	0.0296572	Up
Mrps31	Q61733	MRPS31	14.594	14.6888	14.5702	14.5156	14.3498	14.5074	14.5062	14.3576	0.894259	-0.161235	0.0297319	Down
Sf3b1	Q99NB9	SF3B1	17.3696	17.3466	17.2936	17.3353	17.3112	17.2848	17.2528	17.2643	0.960534	-0.058091	0.0297791	Down
Pigs	Q6PD26	PIGS	15.0507	14.9924	15.068	15.0325	15.2675	15.3018	15.0515	15.1876	1.12435	0.169094	0.0298196	Up
Chm	Q9QXG2	CHM	15.6595	15.6638	15.7426	15.7811	15.7986	15.7899	15.7859	15.852	1.06746	0.0941826	0.0298522	Up
Vps33a	Q9D2N9	VPS33A	16.8312	16.941	16.7941	16.8988	16.7806	16.7278	16.7718	16.7787	0.931393	-0.102538	0.0299555	Down
Ppp1r13b	Q62415	PPP1R13B	14.8595	14.7985	14.7603	14.7985	14.9887	14.9006	14.8523	14.8859	1.07409	0.103119	0.0299679	Up
Cct6b	Q61390	CCT6B	11.5638	11.9138	12.1726	12.3942	12.7759	12.3065	12.6221	12.5149	1.43533	0.52138	0.0299922	Up
Usp39	Q3TIX9	USP39	14.0604	14.128	14.0933	14.0292	14.0536	13.9808	13.9055	13.9342	0.927497	-0.108585	0.0300425	Down
Rab18	P35293	RAB18	17.0528	17.0599	17.0658	17.1121	17.1394	17.2611	17.235	17.1077	1.08253	0.114403	0.0301386	Up
Hnrnpdl	Q9Z130	HNRNPDL	17.2035	17.0846	17.2275	17.1538	17.2193	17.4625	17.3077	17.3737	1.12909	0.175164	0.0301877	Up
Pdcd4	Q61823	PDCD4	13.6933	13.7743	13.6647	13.6003	13.5719	13.5954	13.5686	13.454	0.910029	-0.136015	0.030196	Down
Snap91	Q61548	SNAP91	20.053	20.0418	20.0664	20.1104	20.011	20.0173	20.0418	19.9849	0.963108	-0.0542305	0.0302332	Down
Vti1b	O88384	VTI1B	14.6172	14.7336	14.7244	14.7412	14.8374	14.8774	14.8238	14.7382	1.08305	0.1151	0.0302719	Up
Plpp6	Q9D4F2	PLPP6	12.8697	12.499	12.8022	12.469	13.0872	13.0787	12.8312	12.9485	1.24772	0.319294	0.0303198	Up
Ptprj	Q64455	PTPRJ	15.0694	15.1626	14.9852	15.2064	14.8909	14.943	14.9144	15.0219	0.891939	-0.164983	0.0303766	Down
Nploc4	P60670	NPLOC4	15.8491	15.8234	15.811	15.7642	15.4559	15.6041	15.7214	15.7399	0.884208	-0.177542	0.0304029	Down
Snph	Q80U23	SNPH	17.9435	17.9753	17.9129	17.9154	17.8674	17.8985	17.9014	17.8919	0.967856	-0.0471356	0.0304297	Down
Ankmy2	Q3TPE9	ANKMY2	15.1584	15.2064	15.064	15.0436	15.0316	15.0173	14.9823	14.9459	0.917027	-0.124964	0.0304699	Down
Wbp4	Q61048	WBP4	12.0093	12.0093	12.1442	12.0247	12.5415	12.2466	12.3395	12.1487	1.21288	0.278436	0.030503	Up
Tdrkh	Q80VL1	TDRKH	16.0932	16.1558	16.1466	16.1417	16.102	16.0735	16.0848	16.0144	0.955634	-0.0654697	0.0305234	Down
Hlcs	Q920N2	HLCS	13.5232	13.6133	13.4715	13.381	13.7733	13.5791	13.6393	13.7389	1.13685	0.185039	0.0305523	Up
Nsg1	Q62092	NSG1	14.0276	13.7647	14.0276	13.9421	14.1272	14.2771	14.1642	14.0509	1.15889	0.21274	0.0305532	Up
Bcan	Q61361	BCAN	19.261	19.3187	19.1779	19.3011	19.1489	19.081	19.1616	19.2086	0.923419	-0.114943	0.0306168	Down
Grk2	Q99MK8	GRK2	17.9269	17.9429	17.9684	18.0021	17.9217	17.9178	17.8418	17.8798	0.952828	-0.0697119	0.0306256	Down
Igf2r	Q07113	IGF2R	15.3923	15.2438	15.3043	15.2608	15.453	15.5223	15.4224	15.3527	1.09995	0.137433	0.0306842	Up
Ripor2	Q80U16	RIPOR2	13.9935	13.9131	13.829	13.8682	13.8281	13.8083	13.7469	13.7027	0.913886	-0.129913	0.0306846	Down
Hcls1	P49710	HCLS1	13.1135	12.8396	13.1256	12.9861	13.4057	13.3027	13.0856	13.3199	1.19952	0.262454	0.0309221	Up
Trir	Q9D735	TRIR	14.1691	13.8155	14.3177	14.094	14.4404	14.4776	14.2677	14.4199	1.22534	0.293187	0.0309326	Up
Arglu1	Q3UL36	ARGLU1	15.8417	15.5831	15.9602	15.8055	16.1015	16.1571	15.8834	16.1405	1.20646	0.270782	0.0310166	Up
Adck1	Q9D0L4	ADCK1	11.4933	11.6662	11.7195	11.6298	11.3879	11.3658	11.5826	11.3658	0.869888	-0.201098	0.0310264	Down
Lrp1b	Q9JI18	LRP1B	16.4041	16.4208	16.4208	16.4575	16.3966	16.3876	16.3123	16.2964	0.947993	-0.0770524	0.0310447	Down
Ubxn4	Q8VCH8	UBXN4	17.0912	16.8771	17.1587	17.1037	17.658	17.4396	17.1674	17.3582	1.279	0.355019	0.0310938	Up
Plxnd1	Q3UH93	PLXND1	15.4895	15.6695	15.5265	15.6319	15.4821	15.2996	15.3259	15.483	0.882055	-0.18106	0.0311821	Down
Gas7	Q60780	GAS7	17.6843	17.7297	17.8145	17.8596	17.8977	17.9051	17.8526	17.8869	1.08076	0.11205	0.0312526	Up
Drap1	Q9D6N5	DRAP1	14.7177	14.5912	14.816	14.7513	15.0889	15.0075	14.8127	14.8666	1.17019	0.226745	0.0312666	Up
Cbx1	P83917	CBX1	13.751	13.7773	13.7733	13.829	13.4309	13.7782	13.443	13.5686	0.858043	-0.220877	0.0314954	Down
Araf	P04627	ARAF	13.9259	13.8321	13.9746	13.8608	13.8401	13.6912	13.7824	13.783	0.917466	-0.124273	0.0315948	Down
Snrpa	Q62189	SNRPA	15.905	15.8706	15.9974	15.8516	16.0304	16.1191	15.9459	16.1054	1.10544	0.144615	0.0316112	Up
Mbp	P04370	MBP	20.7234	20.6575	20.4453	20.4397	20.9199	20.7461	21.1587	21.4023	1.42018	0.506072	0.0316319	Up
Recql	Q9Z129	RECQL	12.0934	12.2522	12.3478	11.8268	12.5222	12.4638	12.3324	12.4496	1.23151	0.300434	0.0316586	Up
Cit	P49025	CIT	18.3607	18.3853	18.3453	18.4286	18.349	18.3245	18.2614	18.2514	0.943985	-0.0831642	0.0316886	Down
Tsfm	Q9CZR8	TSFM	16.8971	16.9573	16.8	16.9001	16.8239	16.7665	16.7988	16.7678	0.932861	-0.100265	0.031794	Down
Rtl8b	Q9D1F0	RTL8A	13.3948	13.2094	13.1517	13.1333	12.9172	13.0739	13.0099	13.071	0.866527	-0.206684	0.0318311	Down
Mgll	O35678	MGLL	17.6854	17.6607	17.5868	17.6888	17.4855	17.5912	17.6075	17.4721	0.922959	-0.115661	0.0318499	Down
Rp2	Q9EPK2	RP2	15.7158	15.8323	15.8268	15.7694	15.8604	15.8383	15.8991	15.8782	1.05875	0.0823625	0.0318862	Up
Por	P37040	POR	18.4836	18.3685	18.4943	18.407	18.4961	18.5374	18.5578	18.6388	1.08607	0.119123	0.0319581	Up
Arhgap35	Q91YM2	ARHGAP35	17.7233	17.7349	17.658	17.702	17.614	17.686	17.6202	17.6366	0.955694	-0.0653797	0.0321053	Down
Hnmt	Q91VF2	HNMT	16.624	16.6882	16.683	16.7113	16.8946	16.6891	16.9331	16.8256	1.11852	0.161585	0.0321736	Up
Parva	Q9EPC1	PARVA	15.0907	15.0481	14.9333	15.0082	14.8609	14.8903	14.9398	14.6736	0.884758	-0.176646	0.0322249	Down
Septin6	Q9R1T4	SEPTIN6	16.951	16.8919	17.0767	17.0897	17.1349	17.0889	17.2553	17.1918	1.12067	0.164362	0.0322901	Up
Exoc6	Q8R313	EXOC6	15.0765	15.0881	15.153	15.1653	15.204	15.2455	15.1471	15.2572	1.06645	0.0928208	0.0323059	Up
Itgam	P05555	ITGAM	13.8239	13.7614	13.655	13.7932	13.4455	13.6813	13.6191	13.6156	0.890817	-0.1668	0.0324297	Down
Vcpip1	Q8CDG3	VCPIP1	17.5791	17.4661	17.5323	17.4993	17.6193	17.5751	17.5687	17.6172	1.05369	0.0754504	0.032649	Up
Selenoo	Q9DBC0	SELENOO	15.731	15.7333	15.6764	15.643	15.7869	15.7297	15.7683	15.8256	1.05822	0.0816407	0.0327924	Up
Abca7	Q91V24	ABCA7	11.5531	11.408	11.6686	11.7817	11.8007	11.7629	11.962	11.8673	1.18159	0.240728	0.0328453	Up
Slit1	Q80TR4	SLIT1	12.5339	12.5291	12.5921	12.6155	12.7856	12.6974	12.7427	12.5834	1.09892	0.136092	0.0329389	Up
Arfgef2	A2A5R2	ARFGEF2	17.4932	17.426	17.4782	17.4638	17.5886	17.516	17.516	17.5068	1.04735	0.0667488	0.0329606	Up
Cntn5	P68500	CNTN5	11.9115	11.9738	12.1924	12.0339	12.4669	12.1779	12.4073	12.1695	1.21405	0.279829	0.0329777	Up
Pi4k2a	Q2TBE6	PI4K2A	15.2912	15.3097	15.3316	15.3151	15.1591	15.2514	15.2811	15.2557	0.9497	-0.0744556	0.0330697	Down
Ywhaz	P63101	YWHAZ	20.3041	20.2606	20.2801	20.2726	20.2333	20.2244	20.2726	20.2244	0.972246	-0.0406066	0.0331427	Down
Dlgap2	Q8BJ42	DLGAP2	16.5739	16.5251	16.5904	16.624	16.486	16.5114	16.5414	16.5146	0.955747	-0.0652987	0.0331648	Down
Gnl1	P36916	GNL1	17.2461	17.2848	17.305	17.2737	17.1428	17.2323	17.2323	17.2289	0.953965	-0.0679922	0.0332052	Down
Ldhb	P16125	LDHB	20.5283	20.489	20.3818	20.4231	20.2606	20.243	20.4021	20.3608	0.908461	-0.138504	0.0332795	Down
Lnpk	Q7TQ95	LNPK	16.1953	16.0467	16.0706	16.1	15.9574	16.0201	16.0406	15.9368	0.923433	-0.114921	0.03342	Down
Spcs2	Q9CYN2	SPCS2	16.6318	16.5502	16.7001	16.6143	16.8211	16.7612	16.667	16.735	1.08828	0.122046	0.0334885	Up
Ccdc47	Q9D024	CCDC47	16.2147	16.2085	16.0645	16.2061	16.067	16.0756	16.0958	16.0341	0.928863	-0.106463	0.0335128	Down
Rogdi	Q3TDK6	ROGDI	18.1472	18.0988	18.0897	18.0769	18.0141	18.0716	18.0348	18.0661	0.961574	-0.0565308	0.0335652	Down
Sf3b2	Q3UJB0	SF3B2	17.3676	17.3755	17.3112	17.3709	17.3152	17.3197	17.3152	17.3071	0.971143	-0.0422446	0.0336324	Down
S1pr1	O08530	S1PR1	15.6298	15.515	15.5629	15.4313	15.2964	15.4688	15.3645	15.4034	0.900053	-0.151918	0.0340261	Down
Plekha6	Q7TQG1	PLEKHA6	15.7345	15.4814	15.6595	15.6534	15.7599	15.9354	15.7958	15.7678	1.13395	0.18136	0.0340397	Up
Scrn3	Q3TMH2	SCRN3	15.5307	15.4481	15.4623	15.5034	15.508	15.5714	15.6276	15.6603	1.07659	0.106474	0.0341847	Up
Dnajc11	Q5U458	DNAJC11	17.6811	17.5454	17.7001	17.6332	17.7132	17.746	17.7511	17.727	1.06674	0.093211	0.0342705	Up
Pitpnm3	Q3UHE1	PITPNM3	15.0521	15.1124	14.9779	15.0109	14.9245	14.9979	14.8844	14.9349	0.930961	-0.103207	0.0342781	Down
Bin1	O08539	BIN1	19.2681	19.2018	19.2124	19.2389	19.2466	19.3187	19.412	19.3993	1.08306	0.115118	0.034289	Up
Lsamp	Q8BLK3	LSAMP	18.5895	18.5374	18.6596	18.6677	18.7087	18.7617	18.6938	18.6771	1.06892	0.0961581	0.0343443	Up
Prpf8	Q99PV0	PRPF8	16.8946	16.8988	16.8371	16.8454	16.7844	16.8394	16.8292	16.7754	0.958036	-0.0618478	0.0343606	Down
Tecpr2	Q3UH45	TECPR2	14.2264	13.931	14.3054	13.9973	13.7911	13.9552	13.7432	13.8254	0.8165	-0.292475	0.0343815	Down
Pfn2	Q9JJV2	PFN2	18.0638	18.0021	18.0588	18.0966	18.1962	18.1048	18.0966	18.1999	1.06767	0.0944614	0.0344115	Up
Slc9a1	Q61165	SLC9A1	15.9627	15.904	15.8187	15.8544	15.9743	15.939	16.0823	16.102	1.10199	0.140115	0.0344475	Up
Macf1	Q9QXZ0	MACF1	20.4664	20.4664	20.489	20.5816	20.4231	20.4546	20.3556	20.3818	0.934728	-0.0973813	0.034611	Down
Cdh11	P55288	CDH11	16.3905	16.4304	16.4428	16.5388	16.3204	16.406	16.3422	16.276	0.923544	-0.114747	0.0346206	Down
Ctnna2	Q61301	CTNNA2	19.1115	19.0948	19.0875	19.1808	19.0309	19.0684	19.0538	18.9448	0.937021	-0.0938466	0.034701	Down
Trappc10	Q3TLI0	TRAPPC10	16.9485	16.7937	16.9355	16.9433	17.0929	17.0929	16.955	17.0149	1.09692	0.133461	0.0347472	Up
Abr	Q5SSL4	ABR	18.349	18.3627	18.2951	18.3473	18.2717	18.2864	18.3128	18.2208	0.95565	-0.0654458	0.0349035	Down
Tiam2	Q6ZPF3	TIAM2	14.3452	14.4404	14.458	14.5424	14.4099	14.2775	14.1794	14.17	0.879206	-0.185726	0.0350225	Down
Rasa1	E9PYG6	RASA1	14.4374	14.3603	14.3698	14.3167	14.4564	14.4392	14.4673	14.4162	1.05205	0.0731967	0.0350246	Up
Vcp	Q01853	VCP	19.9849	19.9849	19.9392	19.9935	19.95	19.9392	19.8566	19.8822	0.953779	-0.068273	0.0350882	Down
Pgm2l1	Q8CAA7	PGM2L1	18.6812	18.6915	18.6873	18.7476	18.8323	18.8562	18.7153	18.7824	1.06838	0.0954249	0.0352749	Up
Ppil1	Q9D0W5	PPIL1	16.2918	16.4112	16.343	16.3998	16.4536	16.4076	16.4902	16.4416	1.06164	0.0862891	0.0352901	Up
Cplx2	P84086	CPLX2	18.5992	18.4758	18.6642	18.5062	18.6915	18.6734	18.6573	18.7875	1.10193	0.140036	0.035301	Up
Cpq	Q9WVJ3	CPQ	12.561	12.4466	12.3986	12.238	12.25	12.2269	12.1164	11.8154	0.810278	-0.30351	0.0353676	Down
Gspt1	Q8R050	GSPT1	18.5679	18.5492	18.5424	18.5527	18.6127	18.5909	18.5696	18.5679	1.02264	0.0322983	0.0353803	Up
Snap23	O09044	SNAP23	12.8982	12.9347	12.8175	12.8796	12.6627	12.7369	12.8194	12.8258	0.919925	-0.120413	0.0354209	Down
Snrpg	P62309	SNRPG	14.716	14.7068	14.7758	14.7711	15.1912	15.0325	14.8866	14.825	1.18762	0.24807	0.0354955	Up
Arfgap3	Q9D8S3	ARFGAP3	15.1591	15.0521	15.0963	15.1689	15.2557	15.2401	15.1607	15.195	1.06692	0.0934568	0.0356063	Up
Mrpl24	Q9CQ06	MRPL24	15.3428	15.344	15.3762	15.454	15.3079	15.2248	15.3359	15.2514	0.933494	-0.099287	0.0356222	Down
Gmeb2	P58929	GMEB2	13.829	13.6262	13.9238	13.9119	13.7268	13.5584	13.595	13.4349	0.843794	-0.245037	0.0356527	Down
Ugp2	Q91ZJ5	UGP2	18.3291	18.5207	18.4105	18.3665	18.2068	18.32	18.2747	18.2937	0.91123	-0.134113	0.0356563	Down
Hnrnpr	Q8VHM5	HNRNPR	19.242	19.1524	19.2526	19.1686	19.3799	19.3679	19.242	19.2812	1.08249	0.114359	0.0357113	Up
Nr3c1	P06537	NR3C1	13.0023	13.143	13.0578	13.2194	12.9675	12.9861	12.9017	12.9927	0.904025	-0.145565	0.0357494	Down
Psmd2	Q8VDM4	PSMD2	18.5132	18.5445	18.4925	18.5397	18.44	18.5004	18.479	18.4819	0.967877	-0.0471045	0.0358817	Down
Lzic	Q8K3C3	LZIC	16.178	16.1307	16.2551	16.1191	16.4974	16.4407	16.2203	16.3028	1.14688	0.19771	0.0359007	Up
Plp2	Q9R1Q7	PLP2	12.8204	12.5535	12.7883	12.7628	12.8715	12.8556	12.8999	12.9409	1.11527	0.157396	0.0360191	Up
Ntsr2	P70310	NTSR2	11.6222	11.6838	11.5638	11.8748	10.8829	11.4998	11.4581	11.3566	0.772769	-0.371891	0.0360224	Down
Mustn1	Q99JI1	MUSTN1	13.9223	13.6757	13.7047	13.7093	13.4555	13.623	13.5584	13.1451	0.812422	-0.299699	0.0360541	Down
Stxbp6	Q8R3T5	STXBP6	15.758	15.8299	15.8055	15.8427	15.6606	15.7272	15.7935	15.678	0.937183	-0.0935973	0.0361208	Down
Ube2q1	Q7TSS2	UBE2Q1	13.6701	13.5184	13.7762	13.6916	13.9385	14.0624	13.8962	13.7196	1.18289	0.242317	0.0361225	Up
Dtx3	Q80V91	DTX3	15.0264	15.3043	15.1852	15.1764	15.2737	15.3691	15.3981	15.3151	1.11989	0.163361	0.0362705	Up
Mrpl48	Q8JZS9	MRPL48	13.597	13.6065	13.7866	13.8423	13.974	13.8155	13.8716	13.9233	1.13692	0.185131	0.0362757	Up
Ahsg	P29699	AHSG	15.3488	15.2511	15.2208	15.2058	15.064	15.1843	15.1685	14.9558	0.893996	-0.161659	0.0363085	Down
Septin9	Q80UG5	SEPTIN9	17.9972	17.9628	17.9729	18.0517	18.1395	18.0224	18.1646	18.0705	1.07459	0.103784	0.0363358	Up
Ttr	P07309	TTR	16.1948	16.0722	15.8275	16.0036	15.7073	15.7694	15.9159	15.7012	0.838287	-0.254484	0.0363806	Down
Ctdp1	Q7TSG2	CTDP1	13.9472	13.5754	13.722	13.5119	14.0516	14.0227	13.9337	13.8676	1.20724	0.271713	0.036514	Up
Uap1l1	Q3TW96	UAP1L1	15.8609	15.9295	15.8582	15.905	15.6564	15.8305	15.7104	15.8433	0.916103	-0.126418	0.0366057	Down
Acot13	Q9CQR4	ACOT13	16.9725	17.1644	17.1696	17.1407	17.1378	17.3273	17.3774	17.369	1.14238	0.19204	0.0366445	Up
Tubg2	Q8VCK3	TUBG2	14.0666	14.025	14.257	14.096	14.33	14.262	14.191	14.2896	1.11356	0.155177	0.0369376	Up
Inpp1	P49442	INPP1	16.8903	16.979	16.8971	16.9449	16.8033	16.7366	16.9044	16.8356	0.928502	-0.107023	0.036997	Down
Plpbp	Q9Z2Y8	PLPBP	17.1674	17.1419	17.0481	17.1185	16.8643	17.109	16.8797	16.9668	0.894154	-0.161405	0.0370756	Down
Snx16	Q8C080	SNX16	15.4936	15.6093	15.5422	15.5925	15.5104	15.4804	15.4821	15.467	0.949288	-0.0750817	0.0371202	Down
Garnl3	Q3V0G7	GARNL3	16.384	16.3376	16.3886	16.376	16.3264	16.3313	16.2521	16.175	0.933617	-0.0990969	0.0371238	Down
Adam23	Q9R1V7	ADAM23	16.9456	16.9044	16.9027	16.9573	16.9889	17.0209	17.0416	17.1958	1.0991	0.136322	0.0374481	Up
Uso1	Q9Z1Z0	USO1	17.9871	17.9316	17.8432	17.9297	17.7818	17.8919	17.8059	17.7993	0.930796	-0.103463	0.0375059	Down
D430041D05Rik	A0A2R8VKG2	KIAA1549L	17.0951	17.0256	17.1244	17.1658	17.1944	17.2213	17.1644	17.169	1.05983	0.0838348	0.0375558	Up
Keap1	Q9Z2X8	KEAP1	14.6975	14.6582	14.5655	14.638	14.4979	14.5467	14.6094	14.489	0.930403	-0.104072	0.037623	Down
Glipr2	Q9CYL5	GLIPR2	14.221	14.3069	14.3275	14.1567	14.23	13.9762	13.8514	14.0271	0.854446	-0.226939	0.0376231	Down
Ttc3	O88196	TTC3	14.6094	14.3807	14.6647	14.4235	14.7244	14.8915	14.6371	14.7491	1.17193	0.228887	0.0377414	Up
Hdac4	Q6NZM9	HDAC4	15.731	15.6499	15.6679	15.7091	15.7899	15.8668	15.7628	15.7228	1.06934	0.0967221	0.0377808	Up
Coro6	Q920M5	CORO6	13.7702	13.5198	13.6769	13.7428	13.9517	13.8939	13.7413	14.0805	1.18207	0.241313	0.0378699	Up
Matn4	O89029	MATN4	16.4963	16.624	16.6445	16.3555	16.4253	16.1344	16.3512	16.2334	0.844225	-0.2443	0.0379014	Down
Phpt1	Q9DAK9	PHPT1	15.9778	15.8803	16.1898	16.0043	16.1029	16.2017	16.2975	16.3479	1.16723	0.223092	0.0379224	Up
Emc10	Q3TAS6	EMC10	15.0985	15.22	15.2935	15.2811	15.3388	15.3684	15.2981	15.3856	1.08885	0.122802	0.0379785	Up
Chmp5	Q9D7S9	CHMP5	14.8401	14.6495	14.8401	14.5671	14.8544	14.9175	14.9204	14.9313	1.13059	0.17708	0.0380266	Up
Hcn1	O88704	HCN1	15.8556	15.8582	15.9248	15.9878	16.1231	16.0522	15.9248	16.108	1.10685	0.146464	0.0380358	Up
Parp1	P11103	PARP1	15.4414	15.215	15.4979	15.4559	15.811	15.6974	15.4837	15.6074	1.18775	0.248237	0.0381591	Up
Eef1a1	P10126	EEF1A1	18.5492	18.3937	18.5553	18.4485	18.5748	18.5883	18.582	18.6367	1.07726	0.107365	0.0381717	Up
Eif4a1	P60843	EIF4A1	18.6677	18.7751	18.7153	18.7952	18.6812	18.6439	18.6677	18.6151	0.941459	-0.0870303	0.0383315	Down
Xrn2	Q9DBR1	XRN2	16.4974	16.5599	16.5264	16.5651	16.5272	16.4288	16.3746	16.4468	0.938168	-0.092081	0.0383353	Down
Pltp	P55065	PLTP	12.4496	12.1618	12.2591	12.2522	12.012	11.8864	12.132	12.1618	0.851191	-0.232445	0.038462	Down
Oxr1	Q4KMM3	OXR1	19.3993	19.3367	19.3367	19.3321	19.2086	19.2956	19.31	19.2956	0.950379	-0.0734247	0.0385929	Down
Hnrnpu	Q8VEK3	HNRNPU	19.3914	19.4645	19.5806	19.5464	19.732	19.6596	19.5298	19.7083	1.11875	0.161893	0.0386081	Up
Cyp4x1	Q6A152	CYP4X1	13.6732	13.78	13.7895	13.7428	13.712	13.6262	13.6278	13.51	0.916182	-0.126295	0.0386888	Down
Scn8a	Q9WTU3	SCN8A	14.9065	14.8329	14.6429	14.8978	14.9144	15.0036	15.1128	15.0011	1.1375	0.185871	0.0387214	Up
Mtch1	Q791T5	MTCH1	16.941	16.8463	17.0276	16.8129	16.9699	17.0658	17.081	17.1394	1.11407	0.155846	0.0387374	Up
Pura	P42669	PURA	18.7195	18.6812	18.7409	18.7521	18.7927	18.8671	18.8483	18.7372	1.06327	0.0885014	0.038789	Up
Csnk2a2	O54833	CSNK2A2	15.0082	15.017	15.0521	15.0599	15.2948	15.2365	15.0933	15.0902	1.10723	0.146959	0.0388444	Up
Vapa	Q9WV55	VAPA	18.5397	18.4564	18.5178	18.5026	18.6224	18.6388	18.5424	18.5424	1.05901	0.0827127	0.0390356	Up
Kpnb1	P70168	KPNB1	18.9034	18.9431	18.8874	18.9448	18.8682	18.8376	18.8946	18.8807	0.966318	-0.0494299	0.0394429	Down
Rps15a	P62245	RPS15A	17.9461	18.02	18.2796	18.2368	18.516	18.4279	18.2113	18.3924	1.20047	0.263604	0.0395392	Up
Pnp	P23492	PNP	16.7091	16.7683	16.6296	16.741	16.6676	16.5143	16.5813	16.624	0.923368	-0.115022	0.0395783	Down
Septin2	P42208	SEPTIN2	16.3204	16.3331	16.2504	16.2927	16.2075	16.067	16.228	16.244	0.92584	-0.111165	0.0397185	Down
Atf2	P16951	ATF2	14.6389	14.5324	14.5617	14.6919	14.7711	14.8361	14.6518	14.7244	1.10177	0.139823	0.0398449	Up
Trappc4	Q9ES56	TRAPPC4	16.2214	16.2628	16.2334	16.3338	16.1861	16.128	16.2046	16.2046	0.944504	-0.0823708	0.0398922	Down
Tsnax	Q9QZE7	TSNAX	16.3472	16.3176	16.2902	16.272	16.4144	16.3134	16.3981	16.4512	1.063	0.0881371	0.039896	Up
Emc1	Q8C7X2	EMC1	16.5769	16.5825	16.5212	16.6179	16.4568	16.5671	16.4672	16.4542	0.94087	-0.0879331	0.0400775	Down
Ccdc51	Q3URS9	CCDC51	15.397	15.2811	15.3738	15.2365	15.4614	15.4731	15.4394	15.3706	1.08156	0.113107	0.0401071	Up
Slc39a12	Q5FWH7	SLC39A12	15.4313	15.3853	15.5562	15.445	15.3776	15.3636	15.3434	15.2638	0.921442	-0.118035	0.0401827	Down
Rpsa	P14206	RPSA	16.5269	16.6683	16.6718	16.686	16.5739	16.5443	16.5164	16.4709	0.924795	-0.112794	0.0402398	Down
Lin7a	Q8JZS0	LIN7A	16.9635	16.9777	16.902	16.951	16.8253	16.8771	16.9225	16.8971	0.954017	-0.0679138	0.0403081	Down
Msi2	Q920Q6	MSI2	15.3245	15.2572	15.4639	15.3869	15.399	15.6551	15.5875	15.8024	1.19589	0.258083	0.0403152	Up
Usp32	F8VPZ3	USP32	14.6944	14.8225	14.7491	14.8273	14.9536	14.941	14.8392	14.8318	1.08529	0.118085	0.0405204	Up
Atp6v1d	P57746	ATP6V1D	18.5247	18.4656	18.5578	18.592	18.6068	18.6028	18.5909	18.6224	1.04972	0.0699983	0.0407506	Up
Adgrl2	Q8JZZ7	ADGRL2	14.3935	14.3576	14.2381	14.4152	14.2555	14.185	14.2864	14.2016	0.920189	-0.119998	0.0408151	Down
As3mt	Q91WU5	AS3MT	16.362	16.3886	16.3376	16.3459	16.2643	16.2513	16.2964	16.3551	0.955035	-0.0663746	0.040823	Down
Adgrb2	Q8CGM1	ADGRB2	13.2006	13.1584	13.4349	13.3136	13.1667	13.0856	13.093	13.0163	0.876901	-0.189515	0.0408485	Down
Cldn11	Q60771	CLDN11	18.9003	18.6642	18.2551	18.3388	18.9431	18.7875	19.4371	19.4794	1.5475	0.629941	0.04085	Up
Cplx3	Q8R1B5	CPLX3	15.9725	15.8852	16.0816	16.1046	16.1922	16.1558	16.1142	16.1253	1.09697	0.133526	0.0408973	Up
Ube2m	P61082	UBE2M	17.8569	17.7405	17.7762	17.7614	17.8586	17.9129	17.8145	17.904	1.06331	0.0885675	0.0409857	Up
Serpinh1	P19324	SERPINH1	14.7542	14.5831	14.616	14.5365	14.5566	14.443	14.2594	14.073	0.823471	-0.280211	0.0412197	Down
Rps6ka5	Q8C050	RPS6KA5	15.5256	15.3137	15.2638	15.1698	15.5141	15.4481	15.5694	15.5745	1.15125	0.203199	0.0413388	Up
Slc1a2	P43006	SLC1A2	20.1682	20.243	20.243	20.243	20.0664	20.1869	20.011	20.1682	0.923576	-0.114697	0.0413869	Down
Sfxn5	Q925N0	SFXN5	17.9906	18.1048	18.1113	18.0538	17.9795	17.9684	18.0207	17.9774	0.946506	-0.0793162	0.0414718	Down
Ndufa2	Q9CQ75	NDUFA2	17.706	17.676	17.702	17.7471	17.7706	17.7501	17.8399	17.746	1.04911	0.0691597	0.0415004	Up
Ckmt1	P30275	CKMT1A	19.2039	19.2231	19.242	19.2526	19.3215	19.2389	19.3048	19.2743	1.03864	0.0547025	0.0418865	Up
Cct5	P80316	CCT5	19.1025	19.1653	19.0844	19.0844	19.1988	19.1584	19.1779	19.1396	1.04196	0.0593048	0.0420266	Up
Phf14	Q9D4H9	PHF14	13.2406	13.1359	13.2006	13.1092	13.0246	13.1408	13.0231	13.0739	0.929105	-0.106087	0.0420458	Down
Sfxn1	Q99JR1	SFXN1	17.16	17.2129	17.2865	17.2388	17.3852	17.2996	17.2803	17.2985	1.06527	0.0912175	0.0421103	Up
Mrpl47	Q8K2Y7	MRPL47	12.9237	12.8099	12.8982	12.9368	12.8626	12.6857	12.3547	12.5965	0.837007	-0.256688	0.0421819	Down
Pds5b	Q4VA53	PDS5B	15.2291	15.0015	15.3127	15.099	15.449	15.3544	15.2426	15.4614	1.15992	0.21402	0.0422854	Up
Fam136a	Q9CR98	FAM136A	17.9802	17.9269	18.0661	17.9753	18.0705	18.0588	18.0551	18.1594	1.07072	0.0985825	0.0422959	Up
Cacna2d3	Q9Z1L5	CACNA2D3	17.5454	17.446	17.3534	17.4431	17.3504	17.2312	17.3112	17.3755	0.913528	-0.130479	0.042368	Down
Acss2	Q9QXG4	ACSS2	16.8685	16.9801	16.9167	16.954	16.8463	16.8964	16.8411	16.7652	0.937949	-0.0924184	0.0425724	Down
Pygl	Q9ET01	PYGL	11.408	11.2597	11.9906	11.5531	11.9173	12.414	11.8977	12.5991	1.58001	0.659937	0.0425839	Up
Mlc1	Q8VHK5	MLC1	16.9533	16.9889	16.9213	16.7781	16.6779	16.8012	16.7967	16.8033	0.906367	-0.141833	0.0426128	Down
Raver1	Q9CW46	RAVER1	12.191	11.9375	12.1509	12.3126	11.8827	11.8999	12.0185	11.9173	0.856391	-0.223658	0.0426649	Down
Nop58	Q6DFW4	NOP58	14.893	14.8606	14.8205	14.6872	14.5578	14.72	14.5497	14.7412	0.887274	-0.172548	0.0426726	Down
Lmf1	Q3U3R4	LMF1	11.5597	11.464	11.5826	11.6886	11.8733	11.9272	11.5638	11.9138	1.19005	0.25102	0.0427343	Up
Idh3g	P70404	IDH3G	19.4087	19.3048	19.5083	19.385	19.5806	19.4507	19.5252	19.5744	1.0944	0.130135	0.0428525	Up
Mdp1	Q9D967	MDP1	15.8844	15.7789	15.837	15.7558	15.7541	15.6918	15.755	15.6308	0.929124	-0.106057	0.0428654	Down
Cbl	P22682	CBL	13.611	13.4686	13.6564	13.7014	13.7432	13.7895	13.6946	13.9119	1.12905	0.175112	0.0429282	Up
Rsu1	Q01730	RSU1	16.9056	17.0114	16.9643	17.0011	16.9281	16.8845	16.9144	16.8371	0.946204	-0.0797776	0.0429796	Down
Dlgap4	B1AZP2	DLGAP4	17.4426	17.4348	17.582	17.5886	17.6594	17.6843	17.5518	17.6898	1.09696	0.133515	0.0429928	Up
Armc1	Q9D7A8	ARMC1	16.1908	16.2754	16.367	16.3393	16.3998	16.3746	16.3812	16.4736	1.08159	0.113151	0.0430413	Up
Ranbp1	P34022	RANBP1	17.9201	17.8006	17.8153	17.7748	17.9554	17.8869	17.9129	17.914	1.06345	0.0887537	0.043161	Up
Myl3	P09542	MYL3	14.5491	14.4427	14.2168	14.3004	14.1179	14.2708	14.1555	14.0373	0.849617	-0.235116	0.0432058	Down
Mrpl43	Q99N89	MRPL43	15.775	15.6281	15.7628	15.7599	15.6021	15.644	15.6666	15.637	0.936226	-0.0950719	0.0432498	Down
Sowahc	Q8C0J6	SOWAHC	11.3231	11.0685	11.3879	11.394	11.5994	11.4392	11.5131	11.4473	1.1502	0.201888	0.0432819	Up
Atpaf1	Q811I0	ATPAF1	14.6683	14.659	14.7177	14.7533	14.7603	14.7897	14.9852	15.0442	1.14862	0.199901	0.0433209	Up
Tubb2a	Q7TMM9	TUBB2A	19.1202	19.2354	19.1115	19.1584	19.058	18.9851	19.0737	19.1115	0.933402	-0.0994289	0.0434861	Down
Anxa6	P14824	ANXA6	19.4507	19.5651	19.3571	19.3187	19.156	19.2812	19.3164	19.261	0.888132	-0.171154	0.0434932	Down
Clpp	O88696	CLPP	14.4631	14.4471	14.33	14.3595	14.1817	14.2264	14.3672	14.2949	0.9127	-0.131787	0.0435561	Down
Pitpna	P53810	PITPNA	19.0684	18.9924	19.1273	19.0402	19.1165	19.1489	19.1317	19.242	1.07377	0.102683	0.0436028	Up
Cd47	Q61735	CD47	16.493	16.6205	16.6143	16.6193	16.6134	16.6945	16.7138	16.7366	1.07369	0.102581	0.0437306	Up
U2af2	P26369	U2AF2	16.6718	16.5146	16.7672	16.6296	17.0599	16.9913	16.7235	16.7967	1.18981	0.25073	0.0437385	Up
Tmx3	Q8BXZ1	TMX3	16.6664	16.6003	16.6882	16.6423	16.6071	16.6179	16.5401	16.5164	0.946934	-0.0786637	0.0437704	Down
Mul1	Q8VCM5	MUL1	11.956	12.0147	11.7882	11.8606	12.0754	12.0795	12.122	11.9575	1.11137	0.152344	0.0438574	Up
Tbc1d17	Q8BYH7	TBC1D17	15.5861	15.499	15.4956	15.5223	15.5343	15.6339	15.6238	15.6564	1.06187	0.0866005	0.0441744	Up
Tsn	Q62348	TSN	16.3769	16.3769	16.3123	16.3294	16.4998	16.349	16.4832	16.5777	1.09475	0.130603	0.044218	Up
Nup155	Q99P88	NUP155	13.855	13.9238	13.8367	13.7722	13.8122	13.6873	13.7571	13.6933	0.926892	-0.109528	0.0443917	Down
Cbr1	P48758	CBR1	18.4988	18.4961	18.5292	18.4758	18.5627	18.5044	18.5895	18.5553	1.03758	0.0532187	0.0444529	Up
Ifne	Q80ZF2	IFNE	13.9125	13.9119	13.7642	13.6647	13.6258	13.6916	13.6769	13.5954	0.889343	-0.169187	0.0444683	Down
Cdv3	Q4VAA2	CDV3	18.2642	18.0551	18.204	18.1347	18.3445	18.3376	18.2081	18.317	1.09902	0.136212	0.0445555	Up
Snrpf	P62307	SNRPF	16.0706	16.2449	16.1029	16.1922	16.0153	16.0722	16.0323	16.057	0.926596	-0.109988	0.0446724	Down
Nckap1	P28660	NCKAP1	19.7989	19.7168	19.6596	19.6241	19.6413	19.5806	19.5464	19.5883	0.925422	-0.111817	0.0449399	Down
Mrpl15	Q9CPR5	MRPL15	15.2001	15.3801	15.3186	15.2529	15.172	15.1815	15.1376	15.2216	0.925929	-0.111027	0.0449666	Down
Rb1cc1	Q9ESK9	RB1CC1	16.1797	16.0799	16.067	16.16	16.2339	16.1878	16.172	16.2053	1.05517	0.0774694	0.0450446	Up
Agrn	A2ASQ1	AGRN	16.9149	16.8791	16.9199	16.9153	16.8696	16.8588	16.8454	16.7336	0.94638	-0.0795089	0.0450904	Down
Mrpl19	Q9D338	MRPL19	14.5218	14.3226	14.3951	14.4951	14.2736	14.3951	14.2203	14.1927	0.892981	-0.163299	0.045094	Down
Ganab	Q8BHN3	GANAB	17.8955	17.8504	17.7706	17.8721	17.7377	17.7818	17.7722	17.7965	0.948868	-0.0757202	0.0452405	Down
Slc7a5	Q9Z127	SLC7A5	14.1272	14.2677	14.2635	14.1817	14.1632	14.102	14.091	14.1009	0.935199	-0.0966551	0.0455682	Down
Arsb	P50429	ARSB	15.9286	15.9234	16.0837	16.0596	16.2008	16.2468	16.2563	16.0069	1.13322	0.180432	0.0455983	Up
Slc32a1	O35633	SLC32A1	17.702	17.614	17.5335	17.4695	17.3827	17.4023	17.4685	17.487	0.903369	-0.146613	0.0456417	Down
Ssbp3	Q9D032	SSBP3	13.4594	13.7557	13.8248	13.7418	14.1244	13.9597	13.9504	13.7876	1.19617	0.258418	0.0457115	Up
Nfs1	Q9Z1J3	NFS1	16.7416	16.7914	16.741	16.735	16.5977	16.6205	16.7366	16.7014	0.94131	-0.0872579	0.0457163	Down
Golga4	Q91VW5	GOLGA4	16.1966	16.2406	16.2253	16.3384	16.2293	16.1307	16.0977	16.067	0.920996	-0.118734	0.0457208	Down
Snrnp40	Q6PE01	SNRNP40	16.2468	16.1379	16.4553	16.1267	16.0835	15.9915	16.0558	15.9674	0.85706	-0.222531	0.0458814	Down
Anxa2	P07356	ANXA2	16.7138	16.4453	16.514	16.4902	16.0432	16.4919	16.3015	15.8919	0.787901	-0.343913	0.0459327	Down
Erg28	Q9ERY9	ERG28	12.0083	12.2408	12.0641	12.2224	12.255	12.2679	12.561	12.3986	1.17989	0.238649	0.0459362	Up
Insr	P15208	INSR	15.9821	15.9994	16.0172	16.0406	15.8924	15.9737	15.9803	15.9581	0.960293	-0.0584534	0.0459983	Down
Bscl2	Q9Z2E9	BSCL2	13.684	13.2818	14.0812	13.8638	14.1057	14.3096	14.0353	14.1305	1.31249	0.392309	0.0460087	Up
Dagla	Q6WQJ1	DAGLA	15.515	15.6666	15.565	15.6007	15.4174	15.549	15.5018	15.4358	0.926	-0.110915	0.0462913	Down
Anpep	P97449	ANPEP	15.565	15.4303	15.3339	15.5089	15.186	15.2981	15.4021	15.0277	0.85436	-0.227083	0.0463131	Down
Marcksl1	P28667	MARCKSL1	17.7377	17.6295	17.7857	17.758	17.6112	17.6778	17.2903	17.3534	0.848883	-0.236362	0.0463433	Down
Anapc1	P53995	ANAPC1	14.9625	14.9196	15.0933	14.9625	15.3026	15.0712	15.0855	15.1524	1.12495	0.169864	0.0465872	Up
Rab3gap1	Q80UJ7	RAB3GAP1	16.8771	16.8526	16.7852	16.7622	16.7522	16.7743	16.7336	16.7121	0.94813	-0.0768431	0.0466571	Down
Ddx49	Q4FZF3	DDX49	13.3402	12.8815	13.1667	13.0687	12.3203	13.1153	12.5008	12.0278	0.671065	-0.575476	0.046707	Down
Dnm2	P39054	DNM2	15.6151	15.5898	15.4321	15.508	15.2545	15.4277	15.4787	15.3514	0.896562	-0.157524	0.0467251	Down
Syt12	Q920N7	SYT12	16.4021	16.4379	16.4034	16.4638	16.2421	16.3828	16.3321	16.3886	0.939875	-0.0894598	0.046732	Down
Cnot3	Q8K0V4	CNOT3	15.5364	15.4856	15.5223	15.6486	15.4731	15.4814	15.39	15.4303	0.929564	-0.105374	0.0467775	Down
Scyl1	Q9EQC5	SCYL1	14.3864	14.1189	14.365	14.1859	14.3814	14.5536	14.3907	14.5032	1.1412	0.19055	0.0468264	Up
Arpc5l	Q9D898	ARPC5L	17.6112	17.6216	17.6295	17.636	17.7325	17.6738	17.7921	17.642	1.06189	0.086631	0.0468277	Up
Cfap157	Q0VFX2	CFAP157	13.7364	13.8254	13.8327	13.8415	13.9925	13.8608	14.0509	13.8682	1.0987	0.135793	0.0469215	Up
Fam91a1	Q3UVG3	FAM91A1	15.4688	15.5018	15.517	15.5141	15.4711	15.4703	15.3706	15.341	0.942055	-0.0861167	0.0469849	Down
Abcb7	Q61102	ABCB7	16.2899	16.2583	16.384	16.2838	16.3662	16.4638	16.4034	16.6117	1.11695	0.159569	0.047162	Up
Tbc1d10b	Q8BHL3	TBC1D10B	16.7439	16.7588	16.9473	16.8	16.9317	16.9297	16.9092	17.0488	1.10279	0.141153	0.0472109	Up
Pde4a	O89084	PDE4A	15.335	15.2401	15.4053	15.3316	15.4681	15.467	15.3488	15.4731	1.07997	0.110993	0.0473869	Up
Hacd2	Q9D3B1	HACD2	14.5765	14.1135	14.7291	14.4979	15.0082	14.9683	14.5751	14.8937	1.29645	0.374566	0.0477513	Up
Alg2	Q9DBE8	ALG2	16.5566	16.5977	16.4745	16.4695	16.4482	16.4519	16.449	16.4253	0.944764	-0.0819742	0.0478589	Down
Ubr3	Q5U430	UBR3	16.1661	16.1546	16.2023	16.1661	16.2656	16.272	16.1801	16.2132	1.04308	0.0608479	0.0478715	Up
Smarca5	Q91ZW3	SMARCA5	15.691	15.8069	15.8336	15.758	15.8961	15.9485	15.7899	15.9071	1.08162	0.113193	0.0478986	Up
Adpgk	Q8VDL4	ADPGK	14.8392	14.9979	14.9233	14.8909	14.8833	14.766	14.761	14.8032	0.92674	-0.109764	0.0479668	Down
Tmem240	B2RWJ3	TMEM240	10.8048	10.6725	11.6222	10.7085	11.8606	11.8705	11.15	11.784	1.60817	0.685417	0.0481019	Up
Septin3	Q9Z1S5	SEPTIN3	18.2597	18.3226	18.3696	18.3924	18.5553	18.3595	18.5292	18.4337	1.09774	0.134543	0.0481625	Up
Arap1	Q4LDD4	ARAP1	16.6033	16.5865	16.6873	16.5955	16.8685	16.7852	16.6541	16.7001	1.09858	0.135639	0.0482184	Up
Pla2g6	P97819	PLA2G6	13.567	13.5887	13.5443	13.684	13.722	13.7432	13.6179	13.7093	1.07317	0.101876	0.048338	Up
Uqcc3	Q8K2T4	UQCC3	12.4346	12.2892	12.2617	12.4321	12.5393	12.3743	12.7026	12.6604	1.16319	0.21809	0.0484359	Up
Commd7	Q8BG94	COMMD7	13.2162	13.2107	13.3124	13.3106	13.2094	13.2107	13.1489	13.1103	0.937667	-0.092852	0.0484545	Down
Ly6e	Q64253	LY6E	13.276	13.1333	12.9267	12.9104	12.8058	12.824	12.8058	12.8765	0.845985	-0.241296	0.0484983	Down
Snu13	Q9D0T1	SNU13	15.0194	15.024	15.4481	15.3079	15.6308	15.3573	15.4297	15.6246	1.23437	0.303773	0.0487044	Up
Snrpd2	P62317	SNRPD2	17.6202	17.7442	17.6607	17.7511	17.6607	17.5905	17.5546	17.5802	0.934258	-0.0981072	0.0487124	Down
Ntmt1	Q8R2U4	NTMT1	12.1091	12.122	12.1194	11.8535	11.9862	11.7035	11.765	11.8705	0.858542	-0.22004	0.0487171	Down
Zfyve21	Q8VCM3	ZFYVE21	13.2722	13.1855	13.0724	13.2665	12.9861	13.0452	13.0537	13.1468	0.906099	-0.142259	0.0487511	Down
Med23	Q80YQ2	MED23	11.8363	11.9906	12.0297	11.9862	12.1891	12.3299	12.0662	12.0468	1.14865	0.199939	0.048898	Up
Clstn3	Q99JH7	CLSTN3	15.904	15.6478	16.1161	15.7859	16.0522	16.2825	16.0319	16.3364	1.23826	0.308317	0.0489009	Up
Snd1	Q78PY7	SND1	18.3008	18.2912	18.2113	18.2291	18.1048	18.2514	18.149	18.149	0.936898	-0.0940365	0.0489675	Down
Uqcrh	P99028	UQCRH	18.2338	18.2323	18.2997	18.2201	18.4297	18.342	18.3086	18.2796	1.06754	0.0942871	0.0489906	Up
Rpl11	Q9CXW4	RPL11	17.1976	17.2363	17.2312	17.1587	17.1044	17.2083	17.0416	17.0658	0.933158	-0.0998069	0.049015	Down
Arpc4	P59999	ARPC4	16.8932	16.8162	16.8988	16.7905	17.0713	16.9843	16.8889	16.9317	1.08689	0.120212	0.0491106	Up
Actr3b	Q641P0	ACTR3B	16.5671	16.487	16.4985	16.5557	16.4399	16.5073	16.4391	16.3472	0.937566	-0.0930074	0.0491984	Down
Vps51	Q3UVL4	VPS51	15.9101	15.9437	15.8482	15.939	15.8644	15.852	15.8511	15.8556	0.962629	-0.0549476	0.0492137	Down
Clip2	Q9Z0H8	CLIP2	19.0402	19.0611	18.9993	19.038	18.9924	18.9875	18.9977	19.0181	0.975466	-0.0358371	0.049274	Down
Itgb2	P11835	ITGB2	12.1938	12.1359	12.3721	12.0593	12.5683	12.3547	12.3095	12.4055	1.16302	0.217872	0.0493801	Up
Pja2	Q80U04	PJA2	14.1173	13.985	14.1465	14.0718	14.3951	14.458	14.2139	14.1189	1.1659	0.221445	0.049416	Up
Dpysl4	O35098	DPYSL4	18.4656	18.6224	18.4498	18.479	18.3665	18.3291	18.4149	18.436	0.92103	-0.11868	0.0496052	Down
Phldb1	Q6PDH0	PHLDB1	14.6288	14.3739	14.6444	14.3685	14.8118	14.5655	14.7521	14.8088	1.17121	0.227995	0.0496832	Up
Mtss2	Q6P9S0	MTSS2	14.0976	14.2221	14.4541	14.3259	14.4604	14.536	14.4345	14.4324	1.13724	0.18554	0.0496977	Up
Vdac2	Q60930	VDAC2	18.7304	18.8254	18.873	18.7987	18.8593	18.8671	18.9136	18.9034	1.05569	0.0781878	0.0497342	Up
Mtmr6	Q8VE11	MTMR6	15.307	15.2856	15.2729	15.2856	15.3937	15.3087	15.3273	15.4481	1.05901	0.0827146	0.0497446	Up
Fmnl2	A2APV2	FMNL2	16.0623	16.0656	16.0677	16.0477	16.0706	16.0876	16.1446	16.1615	1.03938	0.0557171	0.0498026	Up
Cav1	P49817	CAV1	16.0172	15.9695	16.0656	15.9318	15.8041	15.9496	15.9149	15.6918	0.899208	-0.153273	0.0498032	Down
Ikbkb	O88351	IKBKB	12.9409	12.9876	12.9777	12.8037	13.0977	12.9519	13.0962	13.0962	1.09621	0.132521	0.0498372	Up
Hras	Q61411	HRAS	13.9539	13.7499	14.2016	14.0573	14.102	14.2439	14.3525	14.2994	1.19123	0.252456	0.0499851	Up

## Sheet: Supplementary Table 1b
setA	setB	setA_size	setB_size	N overlap	overlapped genes		odds ratio	p-value	adjusted p-value
Astrocyte	Down	141	481	20	Abhd3, Acsbg1, Aldh1l1, Aldoc, Arhgef26, Bcan, Btbd17, Gldc, Mlc1, Ndrg2, Ntsr2, Prodh, Psd2, Ptprz1, S1pr1, Sfxn5, Slc1a2, Slc1a3, Slc39a12, Vcam1		3.56742	1.2411e-05	0.000186164
Microglia	Down	143	481	5	Bin2, Itgam, Lcp1, P2ry12, Pycard		3.67082	0.0225087	0.33763
Astrocyte	All	141	941	21	Abhd3, Acsbg1, Aldh1l1, Aldoc, Arhgef26, Bcan, Btbd17, Gldc, Mlc1, Ndrg2, Ntsr2, Prodh, Psd2, Ptprz1, S1pr1, Sfxn5, Slc13a5, Slc1a2, Slc1a3, Slc39a12, Vcam1		1.73648	0.0259246	0.388869
Microglia	All	143	941	7	Bin2, Hcls1, Itgam, Itgb2, Lcp1, P2ry12, Pycard		2.78351	0.0344587	0.516881
Inhibitory	All	795	941	45	Asic1, Asns, Bcl11b, Cacna2d3, Calb1, Cbarp, Cbr1, Ccdc85b, Cdh8, Cit, Ckmt1, Clstn3, Cnr1, Cntn5, Coro6, Cplx2, Cplx3, Dlgap2, Dync1i1, Gps1, Grin3a, Hcn1, Iqsec3, Lamb1, Lin7a, Mgll, Mustn1, Ndufs3, Nrsn1, Ppa1, Pygm, Rasgrf2, Rgs7bp, Rit2, Serpini1, Sez6l, Sfxn1, Slc2a13, Slc32a1, Stac2, Stmn1, Tox2, Tubb2a, Vsnl1, Vstm2l		0.880933	0.798698	1
Excitatory	All	884	941	44	Akap5, Bcl11b, Cacna2d3, Cacng3, Calb1, Chrm1, Cit, Cntn5, Coro6, Cplx3, D430041D05Rik, Fam163b, Fmnl1, Garnl3, Gpr158, Grin3a, Hcn1, Islr2, Lin7a, Lin7b, Lxn, Ncald, Nrsn1, Oxr1, Pgm2l1, Pid1, Plppr4, Plxna1, Plxnd1, Prkcb, Ptgfrn, Ptprj, Rasgrf2, Rasgrp1, Rgs6, Scn8a, Serpini1, Sez6l, Slit1, Spon1, Tle4, Tmem132a, Vopp1, Vsnl1		0.683599	0.992994	1
Oligodendrocyte	All	542	941	18	Arsb, Bcan, Cdh11, Cldn11, Evi2a, Fmnl2, Frmd4a, Map6d1, Matn4, Mink1, Pdcd4, Phldb1, Pllp, Plxnb3, Ppp1r16b, Ptprz1, Sema4a, Snx18		0.53535	0.997279	1
Inhibitory	Down	795	481	22	Asic1, Asns, Cacna2d3, Calb1, Ccdc85b, Cdh8, Cit, Dlgap2, Iqsec3, Lamb1, Lin7a, Mgll, Mustn1, Ppa1, Pygm, Rit2, Slc2a13, Slc32a1, Stac2, Tubb2a, Vsnl1, Vstm2l		0.842788	0.803276	1
Excitatory	Down	884	481	21	Akap5, Cacna2d3, Calb1, Cit, Fmnl1, Garnl3, Gpr158, Islr2, Lin7a, Lin7b, Lxn, Oxr1, Pid1, Plppr4, Plxna1, Plxnd1, Ptgfrn, Ptprj, Spon1, Tmem132a, Vsnl1		0.649577	0.98054	1
Oligodendrocyte	Down	542	481	8	Bcan, Cdh11, Frmd4a, Matn4, Pdcd4, Plxnb3, Ptprz1, Sema4a		0.479827	0.991083	1
Inhibitory	Up	795	460	23	Bcl11b, Cbarp, Cbr1, Ckmt1, Clstn3, Cnr1, Cntn5, Coro6, Cplx2, Cplx3, Dync1i1, Gps1, Grin3a, Hcn1, Ndufs3, Nrsn1, Rasgrf2, Rgs7bp, Serpini1, Sez6l, Sfxn1, Stmn1, Tox2		0.942525	0.637084	1
Excitatory	Up	884	460	23	Bcl11b, Cacng3, Chrm1, Cntn5, Coro6, Cplx3, D430041D05Rik, Fam163b, Grin3a, Hcn1, Ncald, Nrsn1, Pgm2l1, Prkcb, Rasgrf2, Rasgrp1, Rgs6, Scn8a, Serpini1, Sez6l, Slit1, Tle4, Vopp1		0.764869	0.908703	1
Oligodendrocyte	Up	542	460	10	Arsb, Cldn11, Evi2a, Fmnl2, Map6d1, Mink1, Phldb1, Pllp, Ppp1r16b, Snx18		0.647307	0.935847	1
Astrocyte	Up	141	460	1	Slc13a5		0.13668	0.999127	1
Microglia	Up	143	460	2	Hcls1, Itgb2		1.27315	0.486817	1

## Sheet: Supplementary Table 1c
setA	setB	setA_size	setB_size	N overlap	overlapped genes		odds ratio	p-value	adjusted p-value
RG	All	289	941	12	MLC1,S1PR1,HNMT,CIT,SLC1A3,MMAB,TTYH1,AKAP12,CLVS2,RASGRP1,VCAM1,LPCAT1		0.843293	0.755732	1
NPC	All	289	941	10	SNRPD2,MSI2,PFN2,BCAN,PID1,NUP153,TOPBP1,ACP1,PNN,CFL2		0.790954	0.805515	1
IPC	All	291	941	17	FMNL2,SSBP3,SLC1A2,PGM2L1,FRMD4A,CNR1,TSPAN13,RASGRP1,PREX1,GTF2I,CTTNBP2,SYNRG,SEZ6L,CORO2B,CLVS1,TACC2,PGAP1		1.41908	0.110528	1
New/Early ExN	All	292	941	24	SSBP3,GARNL3,ABR,CTNNA2,SLIT1,GAS7,LRP1B,NIPSNAP1,DYNC1I1,DPP10,SERPINI1,TSPAN13,VSNL1,SYT1,NRSN1,SH3GL2,NEO1,CORO2B,DAP,CLVS1,DGKI,NRCAM,SPOCK1,RGS6		1.76694	0.00892311	0.294463
Early/Late ExN	All	293	941	27	ACTR3B,COMMD7,MARCKSL1,MRPL15,KIAA1549L,PPIL1,CYTH1,VDAC3,AGTPBP1,PID1,LONRF2,CTNNBL1,CELF2,VSTM2L,RNF157,PPP3CB,RALGPS1,PPP1R14C,ZMIZ2,RAP1GDS1,TMOD2,CHL1,TUB,TTC39C,NLN,ICA1L,NCALD		2.00957	0.00117829	0.0388837
MGE-der NN	All	218	941	27	SMARCA5,MARCKSL1,DLGAP4,MSI2,PGM2L1,TIAM2,PFN2,LSAMP,CSNK1E,BCL11B,SH3BGRL3,PHACTR1,APEX1,NEDD4L,SYT1,LRRC7,SMARCE1,SH3GLB1,BZW2,CORO2B,KIF21A,PPP2R5E,PBX1,GRIA4,RDX,LRRC40,STX7		2.8102	8.30848e-06	0.00027418
InN	All	287	941	15	DLGAP4,SCN8A,CTNNA2,PFN2,SLIT1,PID1,CNR1,BCL11B,CHL1,CMIP,AKAP5,PBX1,FAM110B,GRIA4,TLE4		1.38674	0.14406	1
Astro	All	288	941	31	RSU1,MLC1,SFXN5,SLC1A2,LSAMP,ARHGAP35,LRP1B,BCAN,GLDC,SLC1A3,ZMPSTE24,TTYH1,MRPS25,NDRG2,DTNA,SLC25A27,RAB31,NDUFV1,ATG2B,SH3GLB1,ABI1,SEZ6L,SERPINE2,HIP1,TACC2,NCALD,PTPRZ1,CNDP2,GRIA4,ARHGEF26,MLF2		2.39977	3.17465e-05	0.00104763
Microglia	All	294	941	16	ITGB2,PNP,BIN1,PI4K2A,ITGAM,HCLS1,PTPRJ,BIN2,DAGLB,P2RY12,EHD4,VASP,SMAP2,EVI2A,LCP1,SERPINB9		1.12514	0.361619	1
Endothelial	All	291	941	14	CAV1,ANPEP,SLC7A5,AGRN,SERPINH1,NR3C1,SLC9A1,PLXND1,STOM,ITGA1,CPPED1,LXN,ENDOD1,ARHGAP26		0.985971	0.559237	1
Choroid	All	289	941	19	ANXA2,MRPL43,NDUFA2,PLTP,LAMB1,CKAP4,OXA1L,SLC25A27,NDUFV1,RAB1B,ERLIN2,GALNT2,TBC1D19,SUCLG2,RAB11FIP2,FAM162A,CCDC28A,CSTB,MRPL39		1.38077	0.115102	1
RG	Down	289	481	8	MLC1,S1PR1,CIT,SLC1A3,MMAB,TTYH1,VCAM1,LPCAT1		1.11581	0.431997	1
NPC	Down	289	481	3	SNRPD2,BCAN,PID1		0.460571	0.955853	1
IPC	Down	291	481	10	SLC1A2,FRMD4A,TSPAN13,PREX1,GTF2I,CTTNBP2,CORO2B,CLVS1,TACC2,PGAP1		1.62983	0.100463	1
New/Early ExN	Down	292	481	11	GARNL3,ABR,CTNNA2,LRP1B,TSPAN13,VSNL1,SYT1,NEO1,CORO2B,CLVS1,NRCAM		1.54402	0.114965	1
Early/Late ExN	Down	293	481	14	ACTR3B,COMMD7,MARCKSL1,MRPL15,PID1,CTNNBL1,VSTM2L,RNF157,PPP3CB,PPP1R14C,ZMIZ2,RAP1GDS1,CHL1,NLN		1.99218	0.0156555	0.51663
MGE-der NN	Down	218	481	11	MARCKSL1,TIAM2,APEX1,NEDD4L,SYT1,LRRC7,SH3GLB1,BZW2,CORO2B,PPP2R5E,GRIA4		2.10434	0.0211901	0.699272
InN	Down	287	481	6	CTNNA2,PID1,CHL1,AKAP5,FAM110B,GRIA4		1.06298	0.499871	1
Astro	Down	288	481	24	RSU1,MLC1,SFXN5,SLC1A2,ARHGAP35,LRP1B,BCAN,GLDC,SLC1A3,ZMPSTE24,TTYH1,MRPS25,NDRG2,DTNA,NDUFV1,ATG2B,SH3GLB1,ABI1,SERPINE2,HIP1,TACC2,PTPRZ1,GRIA4,ARHGEF26		3.69156	2.71299e-07	8.95286e-06
Microglia	Down	294	481	9	PNP,PI4K2A,ITGAM,PTPRJ,BIN2,P2RY12,VASP,LCP1,SERPINB9		1.24003	0.312529	1
Endothelial	Down	291	481	11	CAV1,ANPEP,SLC7A5,AGRN,SERPINH1,NR3C1,PLXND1,STOM,ITGA1,CPPED1,LXN		1.54962	0.113005	1
Choroid	Down	289	481	11	ANXA2,MRPL43,PLTP,LAMB1,CKAP4,OXA1L,NDUFV1,ERLIN2,SUCLG2,RAB11FIP2,MRPL39		1.56094	0.109144	1
RG	Up	289	460	4	HNMT,AKAP12,CLVS2,RASGRP1		0.571214	0.916321	1
NPC	Up	289	460	7	MSI2,PFN2,NUP153,TOPBP1,ACP1,PNN,CFL2		1.15397	0.410074	1
IPC	Up	291	460	7	FMNL2,SSBP3,PGM2L1,CNR1,RASGRP1,SYNRG,SEZ6L		1.17306	0.394479	1
New/Early ExN	Up	292	460	13	SSBP3,SLIT1,GAS7,NIPSNAP1,DYNC1I1,DPP10,SERPINI1,NRSN1,SH3GL2,DAP,DGKI,SPOCK1,RGS6		1.93523	0.0234376	0.773442
Early/Late ExN	Up	293	460	13	KIAA1549L,PPIL1,CYTH1,VDAC3,AGTPBP1,LONRF2,CELF2,RALGPS1,TMOD2,TUB,TTC39C,ICA1L,NCALD		1.92822	0.0240167	0.79255
MGE-der NN	Up	218	460	16	SMARCA5,DLGAP4,MSI2,PGM2L1,PFN2,LSAMP,CSNK1E,BCL11B,SH3BGRL3,PHACTR1,SMARCE1,KIF21A,PBX1,RDX,LRRC40,STX7		3.32562	7.21376e-05	0.00238054
InN	Up	287	460	9	DLGAP4,SCN8A,PFN2,SLIT1,CNR1,BCL11B,CMIP,PBX1,TLE4		1.70501	0.0943027	1
Astro	Up	288	460	7	LSAMP,SLC25A27,RAB31,SEZ6L,NCALD,CNDP2,MLF2		1.0208	0.532215	1
Microglia	Up	294	460	7	ITGB2,BIN1,HCLS1,DAGLB,EHD4,SMAP2,EVI2A		0.999107	0.554107	1
Endothelial	Up	291	460	3	SLC9A1,ENDOD1,ARHGAP26		0.422953	0.97108	1
Choroid	Up	289	460	8	NDUFA2,SLC25A27,RAB1B,GALNT2,TBC1D19,FAM162A,CCDC28A,CSTB		1.16921	0.384035	1

## Sheet: Supplementary Table 1d
setA	setB	setA_size	setB_size	N overlap	overlapped genes		odds ratio	p-value	adjusted p-value
M1	All	307	941	18	CCDC6, CIT, GIPC1, HDHD2, NCKIPSD, NMT2, NOSIP, PCNP, PPIG, RPS6KC1, RRP1, SHD, SLC25A27, TTC1, TTC39C, UGP2, UPF2, VWA8		1.06764	0.443766	1
M2	All	1376	941	67	ABCG1, ACSL1, ACSS2, ARAP1, BIN1, CFL2, CLDN11, CLPX, CNDP2, CORO1B, CPPED1, CTDP1, CYTH1, DCXR, DIP2C, DLG1, DNAJB2, DNM2, DYNC1LI2, ENDOD1, FADD, FBXO7, FGF1, FMNL2, GAN, GLIPR2, GRHPR, HINT3, HIP1, HSPA2, IGF2R, ILVBL, INPP1, INSR, IQGAP1, IRF2BP2, MAP6D1, MARCKSL1, MBP, MTMR2, NDUFS7, NEO1, NUP85, PARP1, PHLDB1, PLLP, PLXNB3, PPIE, PREX1, RBM42, RDX, RHOA, RPS6KA5, SF3B2, SMARCA5, SMPD1, SMPD…		0.887867	0.821632	1
M3	All	1211	941	135	AAMP, ACP1, ACTR1A, AMPD2, ANAPC1, ANXA6, AP1G1, APLP2, ARFGAP2, ARPC5L, ATP6V1D, ATXN7L3B, C12orf57, CACNB4, CBX1, CD47, CHL1, CHM, CHMP5, CIAO1, CIAPIN1, CLTA, COX7B, CPLX2, CSNK2A1, CYP4X1, DDHD2, DGKI, DLAT, DMXL2, DNAJB12, DPP10, DRAP1, DTX3, EIF3I, EIF3L, EIF4H, EMC1, ENOPH1, ERI3, FAHD1, FAM136A, GANAB, GAS7, GDE1, GORASP1, GPS1, GRIA4, HEATR5B, HLCS, KCMF1, LDHB, LONRF2, LRRC40, MAP2K4, M…		1.08535	0.230046	1
M4	All	231	941	34	ACTR2, AMPH, ATXN3, BCL11B, CACNG8, CBX5, CCDC47, CS, CTIF, DNAJC11, GRIPAP1, IQSEC3, MECR, MLST8, NAP1L1, NUP93, PDE4A, PDS5B, PLEKHA6, PSMC2, PTCD2, SH3BGRL2, SHOC2, SLC9A1, SPOCK1, SPRYD7, SSBP3, STAC2, TBC1D10B, TDRKH, THNSL1, TMEM63C, TOX2, TPPP		1.44375	0.0443565	1
M5	All	108	941	6	AKT1, CLPP, DCTN4, HSPA9, STAM2, TRAPPC4		0.727099	0.821063	1
M6	All	57	941	0			0	1	1
M7	All	86	941	7	CTNNBL1, MAP2K7, MAP7D1, PLA2G6, PURA, SYMPK, VPS52		1.4458	0.259034	1
M8	All	84	941	0			0	1	1
M9	All	497	941	38	ABHD3, ACSBG1, ALDH1L1, APOE, ARHGEF26, BCAN, BTBD17, CD38, CPT2, DTNA, ERLIN2, HSDL2, MAOA, MLC1, MSI2, NDRG2, NTSR2, PLTP, PON2, PSD2, PTPRZ1, PYGM, RAB31, S1PR1, SDC4, SFXN5, SH3GLB1, SLC1A2, SLC1A3, SLC39A12, SLC3A2, SNTA1, STOM, SUCLG2, TOR1AIP1, TTYH1, TUBB2B, TWF1		1.20997	0.175481	1
M10	All	250	941	35	ANKMY2, ARFGEF2, ARHGAP26, ARHGEF11, ATG2B, ATPAF1, BCAS3, CACNA2D3, CCDC51, CLVS2, EIF4A2, EXOC3, FAIM2, FLOT1, GNL1, HAGH, HNRNPH2, HUWE1, IDH3G, LIN7B, MAP7D2, MPP1, MRPL15, PRPF8, SCYL1, SH2D5, SH3GL2, SNCB, TCEAL6, THEM6, TTC33, USO1, VAPB, VPS18, VSNL1		1.36355	0.07167	1
M11	All	5160	941	226	ABCB7, ABCB8, ACADSB, ACOT13, ACOT2, ACP6, ACYP1, ADCK1, ADCY3, ADPGK, AGTPBP1, AKAP12, ALG2, AMACR, APEX1, ARAF, ARFGAP3, ARIH2, ATF2, BDH1, BSG, CAPN2, CAPNS1, CASP3, CAV1, CBL, CCDC12, CCDC124, CCDC127, CCDC177, CCDC22, CCDC28A, CCDC85B, CCS, CCT5, CCT6B, CD151, CDKN2AIP, CEP170, CHCHD3, CLIP2, CLVS1, CNTN5, COQ5, CRTC1, CSNK1E, CSTB, CTH, CTNNA2, CWC15, CYB5B, DAGLB, DGAT1, DNAJC10, DNAJC7, D…		0.834421	0.985499	1
M12	All	167	941	13	CDV3, COMMD6, COX7C, CTSB, ETF1, FAF2, GTF2A2, LYRM1, MRPL13, NTMT1, TCF4, VAMP7, VOPP1		0.878151	0.709432	1
M13	All	139	941	1	TRAPPC12		0.151873	0.997865	1
M14	All	111	941	7	HDDC2, LDHD, PARVA, PLIN4, PRODH, SARDH, SLC13A5		1.38522	0.288354	1
M15	All	129	941	5	CPQ, NECAP2, SGPL1, SNX18, SOWAHC		0.716317	0.817001	1
M16	All	275	941	34	ABCA3, ADAM23, ARMC1, ATRN, CHRM1, CLSTN3, CYFIP2, DYNC1I1, EID2, GNB5, GPR158, GSK3B, HCN1, KIAA1549L, KIF21A, KRAS, MLF2, MRPL37, NCALD, NLN, NRCAM, OXR1, PCDH1, PITPNA, PJA2, PPP2R1A, RAB3GAP1, RALGAPB, SCN8A, SEZ6L, SMAP2, SYT1, TMOD2, VDAC3		0.928407	0.679792	1
M17	All	181	941	31	ASNS, ATP2A2, CACNG3, CEP170B, CORO2B, CSNK2A2, DAGLA, DLGAP2, ISLR2, JPH1, LMTK2, MAST3, MBOAT7, NRSN1, PACSIN1, PFDN1, PITPNB, PPP2R2C, PPP3CB, PPP6C, RAB11FIP2, RASGRF1, RCN2, RGS7BP, RNF157, TNPO2, TTC3, TUBG2, WBP11, WIPF2, ZC3H12B		1.91697	0.00270022	0.202516
M18	All	300	941	11	BIN2, COL6A3, F13A1, HCLS1, HNMT, ITGAM, ITGB2, LCP1, MYH9, PODXL, PYCARD		1.54004	0.147181	1
M19	All	269	941	8	ANXA2, EHD4, ITGA1, PNP, PYGL, RAP1B, SERPINH1, VASP		0.947211	0.615085	1
M20	All	322	941	13	ABI1, ALPL, ARSB, CDH11, FARP1, GALNT2, LZIC, MGLL, NCBP2, PLGRKT, SERPINE2, SLAIN2, UBE2J1		0.756768	0.85796	1
M21	All	102	941	11	DAD1, EEF1A1, EIF3E, EMC10, PHPT1, PPP1CC, RAB8B, RPL11, RPL38, RPS15A, SRP9		0.897375	0.677329	1
M22	All	194	941	10	AGRN, ASAP2, BEGAIN, FMNL1, LRRC57, MCOLN1, PALM, PLXND1, PPP1R9B, SEMA4A		0.787254	0.801682	1
M23	All	209	941	5	BCAT2, C7orf61, CASKIN2, MAPRE1, THOC2		1.24843	0.409706	1
M24	All	1012	941	55	ABCA7, ANP32B, ARGLU1, ASIC1, CACNA1C, CBWD1, CCDC9, CCZ1, CDK11B, CMIP, CNOT3, CREBBP, CROCC, CTTNBP2, CTTNBP2NL, DAP, DBT, DDI2, DLGAP4, EIF1B, EIF3J, ELAVL1, EXOG, FBXL16, FN3K, GOLGA4, HMGA1, HNRNPR, HNRNPU, MINK1, MMGT1, MYH14, NEDD4, NFXL1, NLGN2, NME7, NOP58, NOVA2, PDCD4, PNN, PPP1R13B, PRAF2, PRRC2A, RAVER1, SCAMP4, SEC16A, SERPINB9, SH3BGRL3, SMC1A, SPCS2, TACC2, TTBK1, VAC14, ZBTB8OS, …		1.14255	0.216265	1
M25	All	785	941	64	ABR, ACTR3B, AGAP3, AGPAT1, ARHGAP35, ARPC2, BZW2, C12orf4, C1QTNF4, CALB1, CALM3, CASK, CDH8, CELF2, CHMP1A, CKAP4, CNR1, COMMD7, CSDC2, DDX20, DPYSL4, EXOC6, FAM110B, GRIN3A, HTT, KCNQ2, LAMB1, LPCAT1, LRRC7, MRAS, MTA3, NEDD4L, NRXN2, PGAP1, PGM2L1, PHACTR1, PHF14, PID1, PLXNA1, PPP1R14C, PPP2R5C, PRKCB, PTPRF, PTPRJ, RASGRP1, REEP2, RGS6, RPS6KA3, SFXN1, SLC2A13, SLC32A1, SMARCA2, SRC, TIMM8A…		0.993861	0.540401	1
M1	Down	307	481	7	CIT, GIPC1, NCKIPSD, NOSIP, PPIG, UGP2, VWA8		0.787927	0.777979	1
M2	Down	1376	481	30	ACSL1, ACSS2, CLPX, CORO1B, CPPED1, DCXR, DIP2C, DNM2, FADD, FBXO7, FGF1, GLIPR2, GRHPR, HIP1, INPP1, INSR, IQGAP1, IRF2BP2, MARCKSL1, NEO1, NUP85, PLXNB3, PREX1, RHOA, SF3B2, SNRNP40, TTC23L, UAP1L1, UPF1, USP47		0.773339	0.922604	1
M3	Down	1211	481	60	AMPD2, ANXA6, AP1G1, APLP2, ATXN7L3B, CBX1, CHL1, CSNK2A1, CYP4X1, DLAT, DMXL2, EIF3I, EIF3L, EMC1, ERI3, GANAB, GDE1, GRIA4, LDHB, MPI, MRPL11, MRPL16, MRPL17, MRPL21, MRPL24, MRPL3, MRPL43, MRPL44, MRPS23, MRPS34, MYL12B, NCKAP1, NDUFAF4, NDUFB3, NDUFV1, NFS1, NR3C1, NUP155, OAT, PAIP1, PI4K2A, PPA1, PPP1CA, PPP2R5E, PSMA5, RIC8A, ROGDI, SDHB, SEC23A, SF3A3, SLC30A9, SNAP91, SND1, SNRPD2, TMX3,…		0.90514	0.773429	1
M4	Down	231	481	12	ACTR2, CACNG8, CCDC47, CS, CTIF, IQSEC3, MLST8, PSMC2, PTCD2, STAC2, TDRKH, THNSL1		0.911983	0.661911	1
M5	Down	108	481	2	CLPP, TRAPPC4		0.476083	0.918306	1
M6	Down	57	481	0			0	1	1
M7	Down	86	481	3	CTNNBL1, MAP2K7, VPS52		1.14406	0.503991	1
M8	Down	84	481	0			0	1	1
M9	Down	497	481	34	ABHD3, ACSBG1, ALDH1L1, APOE, ARHGEF26, BCAN, BTBD17, CD38, CPT2, DTNA, ERLIN2, HSDL2, MAOA, MLC1, NDRG2, NTSR2, PLTP, PON2, PSD2, PTPRZ1, PYGM, S1PR1, SDC4, SFXN5, SH3GLB1, SLC1A2, SLC1A3, SLC39A12, SLC3A2, SNTA1, STOM, SUCLG2, TTYH1, TUBB2B		2.38165	3.44687e-05	0.00258515
M10	Down	250	481	14	ANKMY2, ATG2B, BCAS3, CACNA2D3, EIF4A2, EXOC3, GNL1, HUWE1, LIN7B, MRPL15, PRPF8, USO1, VPS18, VSNL1		1.0002	0.541924	1
M11	Down	5160	481	117	ACADSB, ADCK1, ADCY3, ADPGK, ALG2, AMACR, APEX1, ARAF, BDH1, BSG, CAPN2, CAPNS1, CASP3, CAV1, CCDC85B, CLIP2, CLVS1, CTH, CTNNA2, DGAT1, DNAJC10, DNAJC7, EEF2, EIF2B5, ENY2, ERP44, ESD, FAM91A1, FBXO22, FRMD4A, GARNL3, GLDC, GMEB2, GPCPD1, GSPT2, GTF2I, HMGB3, HSP90AB1, HSPD1, ICA1, IDE, ILK, KEAP1, KPNB1, LIN7A, LPIN2, LRP1B, LRRC4B, LY6E, MACF1, MARK3, MBD3, MMAB, MRPL19, MRPL39, MRPL41, MRPL45…		0.871648	0.898008	1
M12	Down	167	481	5	COMMD6, ETF1, MRPL13, NTMT1, TCF4		0.65546	0.870971	1
M13	Down	139	481	1	TRAPPC12		0.330332	0.949135	1
M14	Down	111	481	5	HDDC2, LDHD, PARVA, PRODH, SARDH		1.98974	0.134285	1
M15	Down	129	481	2	CPQ, SGPL1		0.569569	0.862821	1
M16	Down	275	481	13	ATRN, CYFIP2, GPR158, GSK3B, MRPL37, NLN, NRCAM, OXR1, PCDH1, PPP2R1A, RAB3GAP1, RALGAPB, SYT1		0.679607	0.933693	1
M17	Down	181	481	14	ASNS, ATP2A2, CORO2B, DAGLA, DLGAP2, ISLR2, LMTK2, PITPNB, PPP3CB, RAB11FIP2, RCN2, RNF157, WBP11, ZC3H12B		1.53354	0.0991286	1
M18	Down	300	481	7	BIN2, COL6A3, F13A1, ITGAM, LCP1, MYH9, PYCARD		1.90988	0.0984852	1
M19	Down	269	481	5	ANXA2, ITGA1, PNP, SERPINH1, VASP		1.19854	0.422706	1
M20	Down	322	481	8	ABI1, ALPL, CDH11, FARP1, MGLL, PLGRKT, SERPINE2, SLAIN2		0.956179	0.60174	1
M21	Down	102	481	5	DAD1, EIF3E, PPP1CC, RPL11, RPL38		0.801396	0.744314	1
M22	Down	194	481	7	AGRN, ASAP2, BEGAIN, FMNL1, PLXND1, PPP1R9B, SEMA4A		1.14544	0.427571	1
M23	Down	209	481	4	BCAT2, C7orf61, MAPRE1, THOC2		2.0672	0.157791	1
M24	Down	1012	481	29	ANP32B, ASIC1, CACNA1C, CCZ1, CDK11B, CNOT3, CREBBP, CROCC, CTTNBP2, DBT, EIF1B, EIF3J, ELAVL1, FBXL16, GOLGA4, MMGT1, NEDD4, NFXL1, NLGN2, NOP58, PDCD4, PRAF2, PRRC2A, RAVER1, SEC16A, SERPINB9, TACC2, VAC14, ZMIZ2		1.1775	0.238152	1
M25	Down	785	481	40	ABR, ACTR3B, AGAP3, AGPAT1, ARHGAP35, ARPC2, BZW2, CALB1, CALM3, CASK, CDH8, CKAP4, COMMD7, DPYSL4, FAM110B, HTT, LAMB1, LPCAT1, LRRC7, NEDD4L, NRXN2, PGAP1, PHF14, PID1, PLXNA1, PPP1R14C, PPP2R5C, PTPRF, PTPRJ, RPS6KA3, SLC2A13, SLC32A1, SMARCA2, SRC, TMEM132A, TRAF3, TUBB2A, VSTM2L, WDR13, YWHAZ		1.27684	0.0992941	1
M1	Up	307	460	11	CCDC6, HDHD2, NMT2, PCNP, RPS6KC1, RRP1, SHD, SLC25A27, TTC1, TTC39C, UPF2		1.35901	0.215248	1
M2	Up	1376	460	37	ABCG1, ARAP1, BIN1, CFL2, CLDN11, CNDP2, CTDP1, CYTH1, DLG1, DNAJB2, DYNC1LI2, ENDOD1, FMNL2, GAN, HINT3, HSPA2, IGF2R, ILVBL, MAP6D1, MBP, MTMR2, NDUFS7, PARP1, PHLDB1, PLLP, PPIE, RBM42, RDX, RPS6KA5, SMARCA5, SMPD1, SMPD4, SNRPA, SYNRG, TLE4, TRAPPC10, UBXN4		1.03122	0.460231	1
M3	Up	1211	460	75	AAMP, ACP1, ACTR1A, ANAPC1, ARFGAP2, ARPC5L, ATP6V1D, C12orf57, CACNB4, CD47, CHM, CHMP5, CIAO1, CIAPIN1, CLTA, COX7B, CPLX2, DDHD2, DGKI, DNAJB12, DPP10, DRAP1, DTX3, EIF4H, ENOPH1, FAHD1, FAM136A, GAS7, GORASP1, GPS1, HEATR5B, HLCS, KCMF1, LONRF2, LRRC40, MAP2K4, MTCH1, MTMR6, NDUFA2, NECAP1, NIPSNAP1, PDAP1, PFDN6, PFN2, PJA1, POLDIP2, PPIL1, PPM1G, PPT1, PSMD14, RAB18, RAB35, RANBP1, RANBP6, …		1.26723	0.0475662	1
M4	Up	231	460	22	AMPH, ATXN3, BCL11B, CBX5, DNAJC11, GRIPAP1, MECR, NAP1L1, NUP93, PDE4A, PDS5B, PLEKHA6, SH3BGRL2, SHOC2, SLC9A1, SPOCK1, SPRYD7, SSBP3, TBC1D10B, TMEM63C, TOX2, TPPP		1.928	0.00645774	0.48433
M5	Up	108	460	4	AKT1, DCTN4, HSPA9, STAM2		1.04169	0.546235	1
M6	Up	57	460	0			0	1	1
M7	Up	86	460	4	MAP7D1, PLA2G6, PURA, SYMPK		1.64813	0.252689	1
M8	Up	84	460	0			0	1	1
M9	Up	497	460	4	MSI2, RAB31, TOR1AIP1, TWF1		0.224499	0.999959	1
M10	Up	250	460	21	ARFGEF2, ARHGAP26, ARHGEF11, ATPAF1, CCDC51, CLVS2, FAIM2, FLOT1, HAGH, HNRNPH2, IDH3G, MAP7D2, MPP1, SCYL1, SH2D5, SH3GL2, SNCB, TCEAL6, THEM6, TTC33, VAPB		1.67015	0.0272657	1
M11	Up	5160	460	109	ABCB7, ABCB8, ACOT13, ACOT2, ACP6, ACYP1, AGTPBP1, AKAP12, ARFGAP3, ARIH2, ATF2, CBL, CCDC12, CCDC124, CCDC127, CCDC177, CCDC22, CCDC28A, CCS, CCT5, CCT6B, CD151, CDKN2AIP, CEP170, CHCHD3, CNTN5, COQ5, CRTC1, CSNK1E, CSTB, CWC15, CYB5B, DAGLB, DNPH1, DPM1, DPP3, EARS2, EXOC5, FAM162A, FAM163B, GALNS, GSPT1, GTF2F1, HDAC4, HNRNPDL, HRAS, ICA1L, IKBKB, LMBRD1, LMF1, LSAMP, MED23, MRPL48, MTMR1, MUL…		0.824941	0.957608	1
M12	Up	167	460	8	CDV3, COX7C, CTSB, FAF2, GTF2A2, LYRM1, VAMP7, VOPP1		1.14119	0.418404	1
M13	Up	139	460	0			0	1	1
M14	Up	111	460	2	PLIN4, SLC13A5		0.734799	0.757864	1
M15	Up	129	460	3	NECAP2, SNX18, SOWAHC		0.914227	0.644018	1
M16	Up	275	460	21	ABCA3, ADAM23, ARMC1, CHRM1, CLSTN3, DYNC1I1, EID2, GNB5, HCN1, KIAA1549L, KIF21A, KRAS, MLF2, NCALD, PITPNA, PJA2, SCN8A, SEZ6L, SMAP2, TMOD2, VDAC3		1.21605	0.236095	1
M17	Up	181	460	17	CACNG3, CEP170B, CSNK2A2, JPH1, MAST3, MBOAT7, NRSN1, PACSIN1, PFDN1, PPP2R2C, PPP6C, RASGRF1, RGS7BP, TNPO2, TTC3, TUBG2, WIPF2		2.0139	0.0105739	0.793043
M18	Up	300	460	4	HCLS1, HNMT, ITGB2, PODXL		1.04169	0.546235	1
M19	Up	269	460	3	EHD4, PYGL, RAP1B		0.709488	0.792258	1
M20	Up	322	460	5	ARSB, GALNT2, LZIC, NCBP2, UBE2J1		0.594726	0.915289	1
M21	Up	102	460	6	EEF1A1, EMC10, PHPT1, RAB8B, RPS15A, SRP9		1.01674	0.547619	1
M22	Up	194	460	3	LRRC57, MCOLN1, PALM		0.47411	0.946759	1
M23	Up	209	460	1	CASKIN2		0.462795	0.884081	1
M24	Up	1012	460	26	ABCA7, ARGLU1, CBWD1, CCDC9, CMIP, CTTNBP2NL, DAP, DDI2, DLGAP4, EXOG, FN3K, HMGA1, HNRNPR, HNRNPU, MINK1, MYH14, NME7, NOVA2, PNN, PPP1R13B, SCAMP4, SH3BGRL3, SMC1A, SPCS2, TTBK1, ZBTB8OS		1.07628	0.396747	1
M25	Up	785	460	24	C12orf4, C1QTNF4, CELF2, CHMP1A, CNR1, CSDC2, DDX20, EXOC6, GRIN3A, KCNQ2, MRAS, MTA3, PGM2L1, PHACTR1, PRKCB, RASGRP1, REEP2, RGS6, SFXN1, TIMM8A, TMEM240, TTC9, VTA1, VTI1B		0.726514	0.946227	1

## Sheet: Supplementary Table 1e
setA	setB	setA_size	setB_size	N overlap	overlapped genes		odds ratio	p-value	adjusted p-value
RiskGene_ASD	All	185	941	19	MED23,NCKAP1,HDAC4,CTNNA2,RALGAPB,PTPRF,CELF2,CSNK1E,TCF4,PPP1R9B,SYT1,SMARCA2,PLXNA1,CSNK2A1,DIP2C,CREBBP,PBX1,CYFIP2,TLE4		2.28656	0.00156867	0.0188241
RiskGene_DD	All	285	941	30	HRAS,CNOT3,U2AF2,CBL,PURA,SCN8A,HNRNPU,HDAC4,PRPF8,ARHGAP35,SMC1A,CASK,HUWE1,TCF4,BCL11B,KRAS,SYT1,PPP2R1A,MMGT1,SMARCA2,RPS6KA3,SHOC2,CSNK2A1,CACNA1C,USP9X,CREBBP,PBX1,KCNQ2,UBTF,UPF1		2.3384	6.40679e-05	0.000768815
RiskGene_EP	All	33	941	5	PURA,SCN8A,HNRNPU,SMC1A,KCNQ2		3.62695	0.018354	0.220248
RiskGene_SCZ	All	32	941	2	DAGLA,RB1CC1		1.34639	0.450327	1
RiskGene_ASD	Down	185	481	13	NCKAP1,CTNNA2,RALGAPB,PTPRF,TCF4,PPP1R9B,SYT1,SMARCA2,PLXNA1,CSNK2A1,DIP2C,CREBBP,CYFIP2		3.04716	0.000699841	0.0083981
RiskGene_DD	Down	285	481	16	CNOT3,PRPF8,ARHGAP35,CASK,HUWE1,TCF4,SYT1,PPP2R1A,MMGT1,SMARCA2,RPS6KA3,CSNK2A1,CACNA1C,USP9X,CREBBP,UPF1		2.37283	0.00222301	0.0266761
RiskGene_EP	Down	33	481	0			0	1	1
RiskGene_SCZ	Down	32	481	1	DAGLA		1.30479	0.542962	1
RiskGene_ASD	Up	185	460	6	MED23,HDAC4,CELF2,CSNK1E,PBX1,TLE4		1.39376	0.271637	1
RiskGene_DD	Up	285	460	14	HRAS,U2AF2,CBL,PURA,SCN8A,HNRNPU,HDAC4,SMC1A,BCL11B,KRAS,SHOC2,PBX1,KCNQ2,UBTF		2.15136	0.00874076	0.104889
RiskGene_EP	Up	33	460	5	PURA,SCN8A,HNRNPU,SMC1A,KCNQ2		7.65774	0.000889804	0.0106776
RiskGene_SCZ	Up	32	460	1	RB1CC1		1.36627	0.526804	1

## Sheet: Supplementary Table 1f
setA	setB	setA_size	setB_size	N overlap	overlapped genes		odds ratio	p-value	adjusted p-value
jang.all	All	844	941	158	MTMR6,ARPC4,SND1,CLSTN3,TBC1D10B,ABCB7,SYT12,RAB3GAP1,ANAPC1,ANXA2,RB1CC1,CBR1,NUP155,TSN,CD47,TUBB2A,RANBP1,ARMC1,DLGAP4,NDUFA2,SERPINH1,CPLX3,ATP6V1D,KPNB1,VAPA,CSNK2A2,MTCH1,EIF4A1,INPP1,TTR,PFN2,DNAJC11,ROGDI,LDHB,DLGAP2,PI4K2A,ARFGEF2,SEPTIN6,POR,IGF2R,GLDC,SLC1A3,EIF3E,GIT1,NIPSNAP1,CAPNS1,REEP2,SFPQ,CEP170,FAIM2,HACD3,THNSL1,BDH1,DYNC1I1,CASK,NDRG2,ACTR2,PAIP1,PPP6C,DTNA,PYGM,CACNB4,PPP3CB…		1.25084	0.013203	0.089121
jang.up	All	378	941	67	MTMR6,SND1,CLSTN3,RAB3GAP1,ANAPC1,RB1CC1,NUP155,CD47,TUBB2A,DLGAP4,VAPA,INPP1,DNAJC11,LDHB,DLGAP2,IGF2R,GLDC,EIF3E,GIT1,CEP170,HACD3,THNSL1,BDH1,DYNC1I1,CASK,ACTR2,PPP6C,DTNA,PYGM,PPP3CB,VPS18,SEC23A,PPM1G,WDR48,DLG1,BCAS3,ATG2B,SUGP2,ACSBG1,PITPNB,NLGN2,ATP2A2,CHL1,SDHD,SARDH,RANBP2,ACSL1,CORO2B,TUBB2B,PPP1R21,PLPPR4,NUP205,PSMC2,HDGFL3,ESD,MAOA,CAPN2,PTPRA,BEGAIN,GATD1,NCK2,NRCAM,CCZ1,EIF2B5,LR…		1.12875	0.214107	0.52608
jang.dn	All	466	941	91	ARPC4,TBC1D10B,ABCB7,SYT12,ANXA2,CBR1,TSN,RANBP1,ARMC1,NDUFA2,SERPINH1,CPLX3,ATP6V1D,KPNB1,CSNK2A2,MTCH1,EIF4A1,TTR,PFN2,ROGDI,PI4K2A,ARFGEF2,SEPTIN6,POR,SLC1A3,NIPSNAP1,CAPNS1,REEP2,SFPQ,FAIM2,NDRG2,PAIP1,CACNB4,HDHD2,PDAP1,ACTR1A,EXOC5,PSMA5,GRHPR,COX7C,SH3BGRL3,MPI,VSNL1,RAB1B,CALB1,SLC3A2,PPP2R1A,AP1G1,HSPD1,ERLIN2,CHCHD3,CDK11B,HSPA2,RAP1GDS1,MAP2K4,SUSD2,MAPRE1,JPT1,YWHAE,CIAPIN1,COL6A3,HEA…		1.31427	0.017763	0.09592
kojic.all	All	1732	941	259	FMNL2,VDAC2,DPYSL4,CLIP2,VPS51,ARPC4,RPL11,SND1,NTMT1,SNRPD2,SMARCA5,ALG2,ARPC5L,ANAPC1,MARCKSL1,ANXA2,SNRNP40,GOLGA4,SSBP3,GANAB,NCKAP1,CDV3,CBR1,NUP155,TSN,TMX3,U2AF2,PITPNA,CLPP,TUBB2A,RANBP1,IDH3G,NOP58,RAVER1,PDS5B,CCT5,RPS6KA5,SERPINH1,UBE2M,ATP6V1D,MSI2,RPSA,EMC1,TRAPPC4,PNP,KPNB1,VAPA,CSNK2A2,MTCH1,HNRNPU,XRN2,EEF1A1,PARP1,PHPT1,TTC3,TTR,AHSG,LZIC,PSMD2,HNRNPR,GSPT1,PPIL1,VCP,CTNNA2,MACF1…		1.02591	0.389443	0.808844
kojic.up	All	1298	941	209	FMNL2,VDAC2,CLIP2,VPS51,ARPC4,RPL11,SND1,NTMT1,SNRPD2,ALG2,ARPC5L,MARCKSL1,ANXA2,SNRNP40,GOLGA4,GANAB,NCKAP1,CBR1,TSN,PITPNA,CLPP,TUBB2A,RANBP1,IDH3G,NOP58,RAVER1,PDS5B,CCT5,RPS6KA5,SERPINH1,UBE2M,ATP6V1D,RPSA,EMC1,TRAPPC4,PNP,KPNB1,VAPA,CSNK2A2,MTCH1,HNRNPU,XRN2,EEF1A1,PHPT1,TTC3,TTR,AHSG,LZIC,PSMD2,HNRNPR,PPIL1,VCP,CTNNA2,MACF1,PRPF8,SPCS2,LDHB,YWHAZ,VCPIP1,SNRPA,IGF2R,RAB18,SF3B1,NOSIP,VDAC3,E…		1.13228	0.083704	0.251111
kojic.dn	All	889	941	127	DPYSL4,CLIP2,SND1,SMARCA5,ANAPC1,SNRNP40,SSBP3,GANAB,NCKAP1,CDV3,CBR1,NUP155,TMX3,U2AF2,PITPNA,RANBP1,RAVER1,PDS5B,CCT5,MSI2,RPSA,PNP,KPNB1,HNRNPU,XRN2,PARP1,PSMD2,HNRNPR,GSPT1,VCP,CTNNA2,MACF1,PRPF8,SF3B2,LDHB,ARHGAP35,SNRPA,UBXN4,IGF2R,NPLOC4,USP39,SF3B1,EIF4H,EFL1,NDUFAF4,SFPQ,SMC1A,RANGAP1,CEP170,PLXNB2,CTNNBL1,SYMPK,SF3A3,NUP210,HACD3,AKAP12,GIPC1,ACTR2,CBX5,HUWE1,EEF2,PPM1G,PPP1R9B,ACTR1A,V…		0.957967	0.675453	0.997248
thac.all	All	561	941	61	FMNL2,CLSTN3,UBR3,FAM91A1,ANAPC1,ANPEP,GOLGA4,DLGAP4,MDP1,MSI2,TRAPPC4,MATN4,TTC3,AHSG,STXBP6,CPLX2,RASA1,PI4K2A,ARFGEF2,EXOC6,DRAP1,UBXN4,TDRKH,VPS33A,ABCA3,NIPSNAP1,TAOK2,GPCPD1,RASGRF1,ATRN,FRMD4A,CKAP4,GIPC1,FMNL1,SH3BGRL2,WIPI2,PPP2R5C,ARL2,DDI2,PTS,TMEFF1,MBD3,ICA1,HPX,RANBP2,TTC39C,MAP7D1,HEATR5B,TRAPPC12,SEZ6L,IQGAP1,CCDC6,GAN,USP8,CLPX,PITRM1,FBXO22,ERI3,RBM12,MRPL44,MRPL41		0.718787	0.992896	0.997248
thac.up	All	370	941	37	FMNL2,UBR3,FAM91A1,ANAPC1,ANPEP,GOLGA4,DLGAP4,MDP1,TRAPPC4,MATN4,TTC3,AHSG,STXBP6,RASA1,PI4K2A,EXOC6,TDRKH,VPS33A,ABCA3,NIPSNAP1,RASGRF1,FRMD4A,GIPC1,SH3BGRL2,PPP2R5C,ARL2,DDI2,PTS,TMEFF1,MBD3,HPX,TTC39C,USP8,PITRM1,FBXO22,ERI3,RBM12		0.631248	0.997248	0.997248
thac.dn	All	191	941	24	CLSTN3,MSI2,CPLX2,ARFGEF2,DRAP1,UBXN4,TAOK2,GPCPD1,ATRN,CKAP4,FMNL1,WIPI2,ICA1,RANBP2,MAP7D1,HEATR5B,TRAPPC12,SEZ6L,IQGAP1,CCDC6,GAN,CLPX,MRPL44,MRPL41		0.940908	0.640587	0.997248
jang.all	Down	844	481	91	SND1,SYT12,RAB3GAP1,ANXA2,NUP155,TUBB2A,SERPINH1,KPNB1,EIF4A1,INPP1,TTR,ROGDI,LDHB,DLGAP2,PI4K2A,GLDC,SLC1A3,EIF3E,CAPNS1,SFPQ,HACD3,THNSL1,BDH1,CASK,NDRG2,ACTR2,PAIP1,DTNA,PYGM,PPP3CB,VPS18,SEC23A,WDR48,PSMA5,GRHPR,BCAS3,ATG2B,SUGP2,MPI,VSNL1,ACSBG1,CALB1,SLC3A2,PPP2R1A,AP1G1,HSPD1,ERLIN2,PITPNB,CDK11B,RAP1GDS1,NLGN2,ATP2A2,CHL1,SDHD,SUSD2,SARDH,MAPRE1,YWHAE,COL6A3,GTF2I,LMTK2,ACSL1,SUCLG2,CORO2…		1.43671	0.002594	0.026384
jang.up	Down	378	481	48	SND1,RAB3GAP1,NUP155,TUBB2A,INPP1,LDHB,DLGAP2,GLDC,EIF3E,HACD3,THNSL1,BDH1,CASK,ACTR2,DTNA,PYGM,PPP3CB,VPS18,SEC23A,WDR48,BCAS3,ATG2B,SUGP2,ACSBG1,PITPNB,NLGN2,ATP2A2,CHL1,SDHD,SARDH,ACSL1,CORO2B,TUBB2B,PPP1R21,PLPPR4,NUP205,PSMC2,ESD,MAOA,CAPN2,PTPRA,BEGAIN,NCK2,NRCAM,CCZ1,EIF2B5,ALDH1L1,SPON1		1.68935	0.00144	0.026384
jang.dn	Down	466	481	43	SYT12,ANXA2,SERPINH1,KPNB1,EIF4A1,TTR,ROGDI,PI4K2A,SLC1A3,CAPNS1,SFPQ,NDRG2,PAIP1,PSMA5,GRHPR,MPI,VSNL1,CALB1,SLC3A2,PPP2R1A,AP1G1,HSPD1,ERLIN2,CDK11B,RAP1GDS1,SUSD2,MAPRE1,YWHAE,COL6A3,GTF2I,LMTK2,SUCLG2,RIDA,PSMD13,HSP90AB1,PPP2R5E,AKAP5,TXNDC5,LRRC4B,LCP1,TRIM32,ABHD14B,EXOC3		1.15806	0.214329	0.52608
kojic.all	Down	1732	481	149	DPYSL4,CLIP2,VPS51,RPL11,SND1,NTMT1,SNRPD2,ALG2,MARCKSL1,ANXA2,SNRNP40,GOLGA4,GANAB,NCKAP1,NUP155,TMX3,CLPP,TUBB2A,NOP58,RAVER1,SERPINH1,RPSA,EMC1,TRAPPC4,PNP,KPNB1,XRN2,TTR,AHSG,PSMD2,VCP,CTNNA2,MACF1,PRPF8,SF3B2,LDHB,YWHAZ,ARHGAP35,NPLOC4,USP39,SF3B1,NOSIP,GLDC,EFL1,EIF4A2,EIF3E,NDUFAF4,PCBP2,SFPQ,RANGAP1,PLXNB2,CTNNBL1,MACROH2A1,IDE,SF3A3,RPL38,NUP210,HACD3,PTGFRN,GIPC1,ACTR2,HUWE1,EEF2,PLGRKT…		1.22862	0.027717	0.106908
kojic.up	Down	1298	481	123	CLIP2,VPS51,RPL11,SND1,NTMT1,SNRPD2,ALG2,MARCKSL1,ANXA2,SNRNP40,GOLGA4,GANAB,NCKAP1,CLPP,TUBB2A,NOP58,RAVER1,SERPINH1,RPSA,EMC1,TRAPPC4,PNP,KPNB1,XRN2,TTR,AHSG,PSMD2,VCP,CTNNA2,MACF1,PRPF8,LDHB,YWHAZ,SF3B1,NOSIP,GLDC,EIF4A2,EIF3E,PCBP2,SFPQ,RANGAP1,PLXNB2,CTNNBL1,MACROH2A1,IDE,RPL38,PTGFRN,ACTR2,HUWE1,EEF2,PLGRKT,PPP1R9B,CORO1B,PSMA5,NEDD4,NDUFV1,WDR1,SDHB,MRPS23,MBD3,ETF1,CASP3,PPP2R1A,USP47,ALD…		1.37208	0.002932	0.026384
kojic.dn	Down	889	481	79	DPYSL4,CLIP2,SND1,SNRNP40,GANAB,NCKAP1,NUP155,TMX3,RAVER1,RPSA,PNP,KPNB1,XRN2,PSMD2,VCP,CTNNA2,MACF1,PRPF8,SF3B2,LDHB,ARHGAP35,NPLOC4,USP39,SF3B1,EFL1,NDUFAF4,SFPQ,RANGAP1,PLXNB2,CTNNBL1,SF3A3,NUP210,HACD3,GIPC1,ACTR2,HUWE1,EEF2,PPP1R9B,NEDD4,CASP3,PPP2R1A,USP47,AP1G1,HSPD1,ERLIN2,ATP2A2,EIF3L,PCID2,MAPRE1,YWHAE,THOC2,GTF2I,PPA1,CSNK2A1,IQGAP1,WBP11,PRRC2A,CHERP,DIP2C,SHMT2,ANP32B,PSMD13,NAXD,HIP…		1.23941	0.058536	0.197559
thac.all	Down	561	481	32	FAM91A1,ANPEP,GOLGA4,MDP1,TRAPPC4,MATN4,AHSG,STXBP6,PI4K2A,TDRKH,VPS33A,GPCPD1,ATRN,FRMD4A,CKAP4,GIPC1,FMNL1,PPP2R5C,ARL2,PTS,MBD3,ICA1,HPX,TRAPPC12,IQGAP1,CLPX,PITRM1,FBXO22,ERI3,RBM12,MRPL44,MRPL41		0.760179	0.941135	0.997248
thac.up	Down	370	481	22	FAM91A1,ANPEP,GOLGA4,MDP1,TRAPPC4,MATN4,AHSG,STXBP6,PI4K2A,TDRKH,VPS33A,FRMD4A,GIPC1,PPP2R5C,ARL2,PTS,MBD3,HPX,PITRM1,FBXO22,ERI3,RBM12		0.774155	0.894586	0.997248
thac.dn	Down	191	481	10	GPCPD1,ATRN,CKAP4,FMNL1,ICA1,TRAPPC12,IQGAP1,CLPX,MRPL44,MRPL41		0.753306	0.843381	0.997248
jang.all	Up	844	460	67	MTMR6,ARPC4,CLSTN3,TBC1D10B,ABCB7,ANAPC1,RB1CC1,CBR1,TSN,CD47,RANBP1,ARMC1,DLGAP4,NDUFA2,CPLX3,ATP6V1D,VAPA,CSNK2A2,MTCH1,PFN2,DNAJC11,ARFGEF2,SEPTIN6,POR,IGF2R,GIT1,NIPSNAP1,REEP2,CEP170,FAIM2,DYNC1I1,PPP6C,CACNB4,HDHD2,PDAP1,PPM1G,ACTR1A,EXOC5,DLG1,COX7C,SH3BGRL3,RAB1B,CHCHD3,HSPA2,MAP2K4,RANBP2,JPT1,CIAPIN1,HEATR5B,TPPP,NUP93,EXOG,GPS1,HDGFL3,DPP3,SNCB,ATP6V1G2,PALM,RAB35,GATD1,ARHGAP26,RWDD1,…		1.01625	0.475792	0.917598
jang.up	Up	378	460	19	MTMR6,CLSTN3,ANAPC1,RB1CC1,CD47,DLGAP4,VAPA,DNAJC11,IGF2R,GIT1,CEP170,DYNC1I1,PPP6C,PPM1G,DLG1,RANBP2,HDGFL3,GATD1,LRRC40		0.599413	0.99093	0.997248
jang.dn	Up	466	460	48	ARPC4,TBC1D10B,ABCB7,CBR1,TSN,RANBP1,ARMC1,NDUFA2,CPLX3,ATP6V1D,CSNK2A2,MTCH1,PFN2,ARFGEF2,SEPTIN6,POR,NIPSNAP1,REEP2,FAIM2,CACNB4,HDHD2,PDAP1,ACTR1A,EXOC5,COX7C,SH3BGRL3,RAB1B,CHCHD3,HSPA2,MAP2K4,JPT1,CIAPIN1,HEATR5B,TPPP,NUP93,EXOG,GPS1,DPP3,SNCB,ATP6V1G2,PALM,RAB35,ARHGAP26,RWDD1,AMPH,STMN1,CNDP2,CFL2		1.40446	0.024778	0.106908
kojic.all	Up	1732	460	110	FMNL2,VDAC2,ARPC4,SMARCA5,ARPC5L,ANAPC1,SSBP3,CDV3,CBR1,TSN,U2AF2,PITPNA,RANBP1,IDH3G,PDS5B,CCT5,RPS6KA5,UBE2M,ATP6V1D,MSI2,VAPA,CSNK2A2,MTCH1,HNRNPU,EEF1A1,PARP1,PHPT1,TTC3,LZIC,HNRNPR,GSPT1,PPIL1,SPCS2,VCPIP1,SNRPA,UBXN4,IGF2R,RAB18,VDAC3,EIF4H,GIT1,RAB8A,SMC1A,NUP153,CEP170,SYMPK,CELF2,PCNP,AKAP12,CCDC124,HDHD2,PDAP1,CBX5,PPM1G,ACTR1A,VTA1,BCL11B,PRKAR2A,ACP1,PSMA3,DPM1,CWC15,HMGA1,RCC2,CLTA,T…		0.833799	0.952042	0.997248
kojic.up	Up	1298	460	86	FMNL2,VDAC2,ARPC4,ARPC5L,CBR1,TSN,PITPNA,RANBP1,IDH3G,PDS5B,CCT5,RPS6KA5,UBE2M,ATP6V1D,VAPA,CSNK2A2,MTCH1,HNRNPU,EEF1A1,PHPT1,TTC3,LZIC,HNRNPR,PPIL1,SPCS2,VCPIP1,SNRPA,IGF2R,RAB18,VDAC3,EIF4H,GIT1,RAB8A,SMC1A,NUP153,SYMPK,CELF2,PCNP,CCDC124,HDHD2,PDAP1,ACTR1A,BCL11B,PRKAR2A,ACP1,PSMA3,DPM1,HMGA1,RCC2,CLTA,TNPO2,CYB5B,SF3B6,NDUFS3,SMARCE1,VAPB,RANBP2,CIAPIN1,NUP93,PNN,FAF2,PFDN6,TWF1,NCBP2,CMIP,HD…		0.883795	0.853781	0.997248
kojic.dn	Up	889	460	48	SMARCA5,ANAPC1,SSBP3,CDV3,CBR1,U2AF2,PITPNA,RANBP1,PDS5B,CCT5,MSI2,HNRNPU,PARP1,HNRNPR,GSPT1,SNRPA,UBXN4,IGF2R,EIF4H,SMC1A,CEP170,SYMPK,AKAP12,CBX5,PPM1G,ACTR1A,VTA1,PSMA3,CWC15,CLTA,HSPA9,CYB5B,PKN1,RANBP2,MAP7D1,NUP93,CCDC6,KIF21A,HDGFL3,DPP3,UPF2,NSFL1C,ENOPH1,PSMD14,CFL2,STX12,RDX,LRRC40		0.702485	0.991536	0.997248
thac.all	Up	561	460	29	FMNL2,CLSTN3,UBR3,ANAPC1,DLGAP4,MSI2,TTC3,CPLX2,RASA1,ARFGEF2,EXOC6,DRAP1,UBXN4,ABCA3,NIPSNAP1,TAOK2,RASGRF1,SH3BGRL2,WIPI2,DDI2,TMEFF1,RANBP2,TTC39C,MAP7D1,HEATR5B,SEZ6L,CCDC6,GAN,USP8		0.71736	0.965543	0.997248
thac.up	Up	370	460	15	FMNL2,UBR3,ANAPC1,DLGAP4,TTC3,RASA1,EXOC6,ABCA3,NIPSNAP1,RASGRF1,SH3BGRL2,DDI2,TMEFF1,TTC39C,USP8		0.53439	0.995825	0.997248
thac.dn	Up	191	460	14	CLSTN3,MSI2,CPLX2,ARFGEF2,DRAP1,UBXN4,TAOK2,WIPI2,RANBP2,MAP7D1,HEATR5B,SEZ6L,CCDC6,GAN		1.15693	0.346789	0.780275

## Sheet: Supplementary Table 1g
pathway	N overlap	overlapped genes		odds ratio	combined score	p-value	adjusted p-value
Mitochondrial Translation Elongation R-HSA-5389840	27/82	MRPL19;MRPS34;MRPL16;MRPS31;MRPL39;MRPL17;MRPL37;MRPL15;MRPL12;MRPL13;MRPL11;MRPL41;MRPL3;MRPL40;TSFM;MRPS25;MRPS23;MRPL47;MRPL48;MRPL45;MRPL46;MRPL24;MRPL43;MRPL21;MRPL44;MRPL53;OXA1L		10.207	365.19	2.89543e-16	3.85382e-13
Translation R-HSA-72766	49/281	EIF4A2;EIF4A1;MRPL39;MRPL37;MRPL41;MRPL3;MRPL40;RPL38;EARS2;TSFM;MRPS25;MRPS23;SSR3;MRPL47;RPSA;MRPL48;MRPL45;MRPL46;MRPL43;MRPL44;EEF1A1;MRPL53;OXA1L;PPA1;ETF1;MRPL19;MRPS34;RPL11;MRPL16;MRPS31;MRPL17;MRPL15;MRPL12;GSPT2;MRPL13;GSPT1;MRPL11;RPS15A;EIF4H;EIF2B5;EEF2;MRPL24;MRPL21;SPCS2;EIF3L;EIF3I;EIF3J;RPL22L1;EIF3E		4.45784	152.228	1.47771e-15	7.76448e-13
Mitochondrial Translation R-HSA-5368287	27/88	MRPL19;MRPS34;MRPL16;MRPS31;MRPL39;MRPL17;MRPL37;MRPL15;MRPL12;MRPL13;MRPL11;MRPL41;MRPL3;MRPL40;TSFM;MRPS25;MRPS23;MRPL47;MRPL48;MRPL45;MRPL46;MRPL24;MRPL43;MRPL21;MRPL44;MRPL53;OXA1L		9.20017	310.693	2.1563e-15	7.76448e-13
Mitochondrial Translation Initiation R-HSA-5368286	26/82	MRPL19;MRPS34;MRPL16;MRPS31;MRPL39;MRPL17;MRPL37;MRPL15;MRPL12;MRPL13;MRPL11;MRPL41;MRPL3;MRPL40;MRPS25;MRPS23;MRPL47;MRPL48;MRPL45;MRPL46;MRPL24;MRPL43;MRPL21;MRPL44;MRPL53;OXA1L		9.64243	322.716	2.91678e-15	7.76448e-13
Mitochondrial Translation Termination R-HSA-5419276	26/82	MRPL19;MRPS34;MRPL16;MRPS31;MRPL39;MRPL17;MRPL37;MRPL15;MRPL12;MRPL13;MRPL11;MRPL41;MRPL3;MRPL40;MRPS25;MRPS23;MRPL47;MRPL48;MRPL45;MRPL46;MRPL24;MRPL43;MRPL21;MRPL44;MRPL53;OXA1L		9.64243	322.716	2.91678e-15	7.76448e-13
Metabolism Of Proteins R-HSA-392499	161/1890	EIF4A2;EIF4A1;SPON1;PGAP1;KEAP1;NR3C1;FBXO22;CCT6B;PSMD2;ANPEP;RPL38;FBXO7;RGS6;EARS2;USP8;AGTPBP1;NUP210;APLP2;CSNK2A2;ALG2;MUL1;RPSA;EEF1A1;NUP93;DPM1;OXA1L;DYNC1LI2;RAB31;PPA1;RAB35;XRN2;VDAC2;OBSL1;STAM2;LY6E;VCP;NUP205;PSMD14;PSMD13;MRPL19;MRPL16;MRPL17;ARL2;MRPL15;MRPL12;MRPL13;GSPT2;GSPT1;MRPL11;ATXN3;VCPIP1;NUP85;APOE;ARSB;FN3K;EIF2B5;CREBBP;CBX5;CNTN5;NUP155;ABCA3;SEC16A;TRAPPC4;TMEM132A…		2.06888	63.9768	3.71635e-14	8.24409e-12
Processing Of Capped Intron-Containing Pre-mRNA R-HSA-72203	41/242	NUP205;SF3B2;SF3B6;WBP4;HNRNPU;HNRNPR;SNU13;USP39;PRPF8;ELAVL1;SNRPD2;NUP85;U2AF2;PCBP2;SYMPK;SF3B1;SRSF10;CTNNBL1;RANBP2;SF3A3;PPIL1;NUP210;NUP155;NCBP2;NUP153;THOC2;CWC15;GTF2F1;THOC5;WBP11;CHERP;NUP93;SNRNP40;DDX39B;SNRPG;PPIE;RBM42;HNRNPH2;PPIH;SNRPF;SNRPA		4.27406	118.862	8.36066e-13	1.58972e-10
Signaling By Rho GTPases, Miro GTPases And RHOBTB3 R-HSA-9716542	75/660	CYFIP2;YWHAE;NCKAP1;HSP90AB1;PLXND1;SOWAHC;WIPF2;RASGRF2;SNAP23;FAF2;MSI2;ARHGAP35;AKAP12;PREX1;PPP1CC;PPP2R1A;PPP2R5E;DBT;NCK2;FLOT1;GIT1;NCK1;ARHGEF11;ACTR2;PRKCB;ARAP1;PPP2R5C;FAM91A1;ARFGAP3;RANGAP1;YWHAZ;RHOA;CKAP4;ARFGAP2;TIAM2;DYNC1LI2;DDX39B;NDUFS3;MYH9;MAPRE1;STAM2;PFN2;MTMR1;VCP;ARHGEF26;SHMT2;SRC;GPS1;RAP1GDS1;TWF1;IQGAP1;LIN7B;TOR1AIP1;MYL12B;NCKIPSD;ABR;RHOT2;NUP85;PLXNA1;MYH14;STOM;…		2.73494	75.0109	1.22652e-12	2.04062e-10
Axon Guidance R-HSA-422475	64/519	GSK3B;HSP90AB1;PLXND1;PITPNA;CLTA;ARHGAP35;RPS6KA3;PPP3CB;RPS6KA5;DPYSL4;CHL1;PSMD2;NCK2;RPL38;NRCAM;NEO1;HRAS;GIT1;SH3GL2;NCK1;UPF2;ARHGEF11;ACTR2;NCBP2;CSNK2A2;ITGA1;RPSA;RHOA;DNM2;PSMA5;PSMA3;CACNB4;SCN8A;KCNQ2;COL6A3;MYH9;ETF1;PFN2;PSMD14;SRC;PSMD13;RPL11;AKAP5;CACNA1C;MRPL13;GSPT2;GSPT1;MYL12B;RPS15A;PRKAR2A;PLXNA1;MYH14;VASP;SEMA4A;RDX;LAMB1;DLG1;ARPC2;PTPRA;PSMC2;PLXNB3;RPL22L1;PKN1;AGRN		2.98384	80.9387	1.65755e-12	2.45133e-10
Signaling By Rho GTPases R-HSA-194315	73/644	CYFIP2;YWHAE;NCKAP1;HSP90AB1;PLXND1;SOWAHC;WIPF2;RASGRF2;SNAP23;FAF2;MSI2;ARHGAP35;AKAP12;PREX1;PPP1CC;PPP2R1A;PPP2R5E;DBT;NCK2;FLOT1;GIT1;NCK1;ARHGEF11;ACTR2;PRKCB;ARAP1;PPP2R5C;FAM91A1;ARFGAP3;RANGAP1;YWHAZ;RHOA;CKAP4;ARFGAP2;TIAM2;DYNC1LI2;DDX39B;NDUFS3;MYH9;MAPRE1;STAM2;PFN2;MTMR1;VCP;ARHGEF26;SHMT2;SRC;GPS1;TWF1;IQGAP1;LIN7B;TOR1AIP1;MYL12B;NCKIPSD;ABR;NUP85;PLXNA1;MYH14;STOM;DYNC1I1;RANBP2;…		2.72306	72.4296	2.8078e-12	3.73718e-10
Metabolism R-HSA-1430728	164/2049	ALDH1L1;GLDC;PITPNB;GDE1;HNMT;CNDP2;PPP1CC;AS3MT;PPP2R1A;PSMD2;BSG;AKT1;RPL38;MECR;DGAT1;NUP210;ACSL1;CSNK2A2;ACOT13;NOSIP;RPSA;SDHD;SDHB;NUP93;TIAM2;BCAN;PLPP6;PPA1;ACOT2;SUCLG2;VDAC2;KPNB1;PI4K2A;MTMR1;MTMR2;NUP205;SDC4;PSMD14;MTARC2;SHMT2;ABCB7;PSMD13;ABHD3;MAOA;IQGAP1;CACNA1C;HACD3;PLA2G6;MRPL13;HACD2;MTMR6;UQCRH;CIAO1;SLC9A1;LDHB;SGPL1;HLCS;NUP85;PRKAR2A;LDHD;ESD;APOE;PRODH;NDUFV1;ARSB;DMAC2…		1.92302	50.4828	3.97148e-12	4.8055e-10
Nervous System Development R-HSA-9675108	64/545	GSK3B;HSP90AB1;PLXND1;PITPNA;CLTA;ARHGAP35;RPS6KA3;PPP3CB;RPS6KA5;DPYSL4;CHL1;PSMD2;NCK2;RPL38;NRCAM;NEO1;HRAS;GIT1;SH3GL2;NCK1;UPF2;ARHGEF11;ACTR2;NCBP2;CSNK2A2;ITGA1;RPSA;RHOA;DNM2;PSMA5;PSMA3;CACNB4;SCN8A;KCNQ2;COL6A3;MYH9;ETF1;PFN2;PSMD14;SRC;PSMD13;RPL11;AKAP5;CACNA1C;MRPL13;GSPT2;GSPT1;MYL12B;RPS15A;PRKAR2A;PLXNA1;MYH14;VASP;SEMA4A;RDX;LAMB1;DLG1;ARPC2;PTPRA;PSMC2;PLXNB3;RPL22L1;PKN1;AGRN		2.81861	70.368	1.43748e-11	1.55326e-09
Membrane Trafficking R-HSA-199991	68/599	YWHAE;HIP1;SNAP23;CLTA;PPP6C;GOLGA4;ACTR1A;AP1G1;TRAPPC12;AKT1;KIF21A;RAB8A;SH3GL2;TBC1D10B;RAB8B;ACTR2;ARFGAP3;YWHAZ;ARFGAP2;DNM2;DYNC1LI2;VAMP7;RAB31;RALGAPB;BIN1;GORASP1;RAB35;EXOC3;MYH9;EXOC6;AMPH;EXOC5;STAM2;CHMP5;SEC23A;SRC;GPS1;RAB1B;DCTN4;USO1;PLA2G6;CBL;GRK2;VPS51;VPS52;CLVS2;TBC1D17;DYNC1I1;CYTH1;TXNDC5;PACSIN1;CLVS1;SYT1;GALNT2;TRAPPC10;SEC16A;TRAPPC4;VTA1;TRAPPC9;SNAP91;IGF2R;SNX18;NE…		2.71787	67.7066	1.51708e-11	1.55326e-09
Vesicle-mediated Transport R-HSA-5653656	70/637	YWHAE;HIP1;SNAP23;CLTA;PPP6C;GOLGA4;ACTR1A;AP1G1;TRAPPC12;AKT1;KIF21A;RAB8A;SH3GL2;TBC1D10B;RAB8B;ACTR2;ARFGAP3;YWHAZ;ARFGAP2;DNM2;DYNC1LI2;VAMP7;RAB31;RALGAPB;BIN1;GORASP1;RAB35;EXOC3;MYH9;EXOC6;AMPH;EXOC5;STAM2;CHMP5;SEC23A;SRC;GPS1;RAB1B;DCTN4;USO1;PLA2G6;CBL;HPX;GRK2;VPS51;VPS52;CLVS2;APOE;TBC1D17;DYNC1I1;CYTH1;TXNDC5;PACSIN1;CLVS1;SYT1;GALNT2;TRAPPC10;SEC16A;TRAPPC4;VTA1;TRAPPC9;SNAP91;IGF2R…		2.62108	63.2165	3.35334e-11	3.18807e-09
Metabolism Of RNA R-HSA-8953854	71/666	EIF4A2;EIF4A1;DDX49;HNRNPU;ZBTB8OS;HNRNPR;USP39;ELAVL1;SNRPD2;PPP2R1A;PSMD2;AKT1;RPL38;CTNNBL1;UPF2;UPF1;NUP210;NCBP2;RPSA;THOC2;CSNK1E;GTF2F1;THOC5;WBP11;YWHAZ;NUP93;PSMA5;PSMA3;DDX39B;XRN2;SNRPG;PPIE;ETF1;HNRNPH2;PPIH;SNRPF;SNRPA;NUP205;SF3B2;PSMD14;PSMD13;SF3B6;RPL11;WBP4;DDX20;SNU13;MRPL13;GSPT2;PRPF8;GSPT1;RPS15A;NUP85;U2AF2;PCBP2;SYMPK;SF3B1;SRSF10;PAIP1;SF3A3;RANBP2;NOP58;PPIL1;NUP155;NUP1…		2.53249	58.413	9.61189e-11	8.52895e-09
mRNA Splicing - Major Pathway R-HSA-72163	31/181	SF3B2;SF3B6;WBP4;HNRNPU;HNRNPR;SNU13;USP39;PRPF8;ELAVL1;SNRPD2;U2AF2;PCBP2;SYMPK;SF3B1;SRSF10;CTNNBL1;SF3A3;PPIL1;NCBP2;CWC15;GTF2F1;WBP11;CHERP;SNRNP40;SNRPG;PPIE;RBM42;PPIH;HNRNPH2;SNRPF;SNRPA		4.29435	93.0401	3.89679e-10	3.24164e-08
mRNA Splicing R-HSA-72172	31/189	SF3B2;SF3B6;WBP4;HNRNPU;HNRNPR;SNU13;USP39;PRPF8;ELAVL1;SNRPD2;U2AF2;PCBP2;SYMPK;SF3B1;SRSF10;CTNNBL1;SF3A3;PPIL1;NCBP2;CWC15;GTF2F1;WBP11;CHERP;SNRNP40;SNRPG;PPIE;RBM42;PPIH;HNRNPH2;SNRPF;SNRPA		4.07519	83.7991	1.17355e-09	9.18821e-08
RHO GTPase Cycle R-HSA-9012999	51/441	CYFIP2;NCKAP1;HSP90AB1;PLXND1;SOWAHC;WIPF2;RASGRF2;SNAP23;FAF2;MSI2;ARHGAP35;AKAP12;PREX1;DBT;NCK2;FLOT1;GIT1;NCK1;ARHGEF11;ARAP1;FAM91A1;ARFGAP3;RHOA;CKAP4;ARFGAP2;TIAM2;DDX39B;NDUFS3;STAM2;MTMR1;VCP;ARHGEF26;SHMT2;SRC;GPS1;TWF1;IQGAP1;TOR1AIP1;ABR;PLXNA1;STOM;FARP1;USP9X;CAV1;ARHGAP26;NSFL1C;FMNL1;FMNL2;VAPB;ABI1;PKN1		2.74307	53.8195	3.01345e-09	2.15954e-07
Neutrophil Degranulation R-HSA-6798695	53/468	HSP90AB1;ITGAM;ITGB2;SNAP23;FAF2;LPCAT1;PTPRJ;PYGL;PYCARD;PSMD2;ANPEP;NAPRT;CTSB;KCMF1;ACTR2;ANXA2;DGAT1;AHSG;SCAMP1;RHOA;CKAP4;PSMA5;EEF1A1;RAB31;BIN2;LRRC7;PPIE;ALDOC;CD47;KPNB1;CSTB;VCP;PSMD14;PSMD13;IQGAP1;RAP1B;TTR;STOM;ATP6V1D;ARSB;TXNDC5;NDUFA2;HUWE1;PDAP1;EEF2;CPPED1;IGF2R;GALNS;ERP44;PIKFYVE;VAPA;PSMC2;RAB18		2.68135	52.5477	3.08274e-09	2.15954e-07
Infectious Disease R-HSA-5663205	86/961	YWHAE;CYFIP2;GSK3B;NCKAP1;HSP90AB1;WIPF2;ZDHHC5;KEAP1;CLTA;NR3C1;IKBKB;PYCARD;SUMO1;SNRPD2;AP1G1;PSMD2;CHMP1A;AKT1;NELFB;RPL38;SH3GL2;NCK1;ACTR2;VPS18;MAP2K4;NUP210;PARP1;NCBP2;VPS33A;RPSA;GTF2F1;RANGAP1;YWHAZ;PSMA5;NUP93;PSMA3;DYNC1LI2;DAD1;TRAF3;SNRPG;MYH9;SNRPF;STAM2;KPNB1;CHMP5;SEC23A;VCP;NUP205;GTF2A2;CTDP1;SDC4;PSMD14;SRC;PSMD13;RPL11;DDX20;NEDD4L;CBL;MRPL13;NCKIPSD;GANAB;RPS15A;NUP85;PRKAR…		2.09032	39.3822	6.57335e-09	4.37456e-07
Disease R-HSA-1643685	130/1736	CYFIP2;NCKAP1;SPON1;WIPF2;ARAF;ZDHHC5;KEAP1;NR3C1;FGF1;PYCARD;PPP1CC;GOLGA4;CAPNS1;SNRPD2;PPP2R1A;PSMD2;BSG;CAPN2;AKT1;RPL38;SH3GL2;VPS18;MAP2K4;NUP210;VPS33A;ALG2;RPSA;GTF2F1;SND1;NUP93;DPM1;BCAN;DYNC1LI2;BIN2;SNRPG;SNRPF;STAM2;KPNB1;ANAPC1;VCP;NUP205;SDC4;PSMD14;PSMD13;MAOA;SLC1A3;NEDD4L;IQGAP1;MRPL13;RAP1B;NCKIPSD;HLCS;NUP85;PRKAR2A;FADD;MAP2K7;MARK3;ARSB;CREBBP;SYT1;NUP155;ABCA3;VTA1;CAV1;CBX…		1.742	29.0449	5.73917e-08	3.63754e-06
Semaphorin Interactions R-HSA-373755	15/64	ARHGEF11;GSK3B;SEMA4A;HSP90AB1;PLXND1;ITGA1;ARHGAP35;RHOA;MYL12B;DPYSL4;PLXNB3;MYH9;MYH14;PLXNA1;PKN1		6.28444	96.9081	2.00925e-07	1.2156e-05
Immune System R-HSA-168256	139/1943	EIF4A2;CYFIP2;EIF4A1;NCKAP1;WIPF2;PITPNA;F13A1;KEAP1;FBXO22;PYCARD;RPS6KA3;RPS6KA5;PPP2R1A;PSMD2;ANPEP;AKT1;FBXO7;SH3GL2;KCMF1;MAP2K4;ATP6V1G2;DGAT1;NUP210;PRKCB;SCAMP1;EEF1A1;NUP93;DYNC1LI2;TXLNA;RAB31;BIN2;PPIE;KPNB1;ANAPC1;VCP;NUP205;PSMD14;PSMD13;MAOA;NEDD4L;IQGAP1;PLA2G6;RASGRP1;UBE2J1;RAP1B;NCKIPSD;HNRNPDL;NUP85;PCBP2;FADD;MAP2K7;ATP6V1D;ARSB;TXNDC5;VASP;HSPA9;CREBBP;VCAM1;NUP155;BCL11B;NUP…		1.65775	24.9985	2.82444e-07	1.63449e-05
Innate Immune System R-HSA-168249	85/1035	CYFIP2;NCKAP1;HSP90AB1;ITGAM;WIPF2;SNAP23;ITGB2;FAF2;LPCAT1;PTPRJ;CTSV;PYGL;IKBKB;PYCARD;RPS6KA3;PPP3CB;RPS6KA5;PPP2R1A;PSMD2;ANPEP;NAPRT;HRAS;NCK1;CTSB;KCMF1;ACTR2;MAP2K4;ATP6V1G2;DGAT1;ANXA2;AHSG;SCAMP1;RHOA;CKAP4;DNM2;PSMA5;EEF1A1;PSMA3;RAB31;BIN2;LRRC7;TRAF3;PPIE;MYH9;ALDOC;CD47;KPNB1;CSTB;VCP;PSMD14;SRC;PSMD13;IQGAP1;PLA2G6;RASGRP1;RAP1B;NCKIPSD;TTR;PCBP2;STOM;FADD;MAP2K7;AAMP;ATP6V1D;ARSB;T…		1.89285	28.0814	3.60588e-07	1.99976e-05
RHO GTPase Effectors R-HSA-195258	33/269	CYFIP2;YWHAE;NCKAP1;SRC;WIPF2;IQGAP1;LIN7B;MYL12B;NCKIPSD;PPP1CC;PPP2R1A;NUP85;PPP2R5E;MYH14;DYNC1I1;NCK1;RANBP2;ACTR2;PRKCB;RCC2;PPP2R5C;RANGAP1;YWHAZ;RHOA;DYNC1LI2;FMNL1;FMNL2;ARPC2;ABI1;MYH9;PKN1;MAPRE1;PFN2		2.89871	42.1302	4.87437e-07	2.59512e-05
Citric Acid (TCA) Cycle And Respiratory Electron Transport R-HSA-1428517	24/163	DMAC2L;COX7B;FAHD1;IDH3G;NDUFB3;NDUFA2;SDHD;SDHB;COX7C;UQCRH;CS;SLC25A27;PLPP6;LDHB;NDUFS7;NDUFAF4;BSG;LDHD;NDUFAF5;NDUFS3;SUCLG2;DLAT;HAGH;NDUFV1		3.56245	50.5937	6.79469e-07	3.40478e-05
M Phase R-HSA-68886	41/380	YWHAE;NUP205;PSMD14;PSMD13;RAB1B;USO1;PDS5B;PPP1CC;ACTR1A;TUBA1A;SUMO1;PPP2R1A;NUP85;PPP2R5E;PSMD2;DYNC1I1;RANBP2;NUP210;NUP155;PRKCB;RCC2;CSNK2A2;NUP153;CSNK1E;TUBG2;PPP2R5C;RANGAP1;SMC1A;NUP93;PSMA5;DYNC1LI2;PSMA3;TUBB2B;TUBB2A;NME7;GORASP1;PSMC2;MAPRE1;LPIN2;ANAPC1;KPNB1		2.51563	35.6858	6.90676e-07	3.40478e-05
Cellular Response To Heat Stress R-HSA-3371556	18/99	HSPA9;YWHAE;RANBP2;GSK3B;NUP205;VCP;CREBBP;HSP90AB1;NUP210;NUP155;NUP153;HSPA2;EEF1A1;NUP93;DNAJC7;NUP85;SERPINH1;MLST8		4.56916	64.4842	7.42734e-07	3.53064e-05
RAF Activation R-HSA-5673000	10/32	PPP1CC;MRAS;SRC;PPP2R1A;PPP2R5E;ARAF;SHOC2;PPP2R5C;HRAS;MARK3		9.2945	126.193	1.2691e-06	5.72517e-05
Signal Transduction R-HSA-162582	165/2465	CYFIP2;NCKAP1;POGLUT1;CHRM1;PLXND1;WIPF2;ARAF;MSI2;NR3C1;FGF1;ARHGAP35;PREX1;PPP1CC;RPS6KA3;RPS6KA5;PPP2R1A;PSMD2;STMN1;AKT1;RGS6;SH3GL2;TLE4;USP8;ATP6V1G2;PRKCB;CSNK2A2;CSNK1E;GTF2F1;FAM91A1;TIAM2;DYNC1LI2;DDX39B;STAM2;DGKI;ABCG1;PFN2;MTMR1;VCP;ARHGEF26;PSMD14;SHMT2;PSMD13;ARL2;NEDD4L;TWF1;IQGAP1;LIN7B;RASGRP1;TOR1AIP1;MYL12B;RAP1B;NCKIPSD;ABR;NLN;RHOT2;GRK2;NUP85;PRKAR2A;LDHD;PLXNA1;MYH14;APOE;…		1.54932	21.0097	1.29042e-06	5.72517e-05
Activation Of NMDA Receptors And Postsynaptic Events R-HSA-442755	15/74	SRC;RASGRF2;RASGRF1;CASK;LIN7A;LIN7B;RPS6KA3;DLG1;GRIN3A;LRRC7;PRKAR2A;CAMK1;HRAS;GIT1;GRIA4		5.21653	70.0266	1.47926e-06	6.35128e-05
Signaling By ROBO Receptors R-HSA-376176	27/209	PSMD14;PSMD13;SRC;RPL11;AKAP5;GSPT2;MRPL13;GSPT1;PPP3CB;RPS15A;PSMD2;PRKAR2A;NCK2;RPL38;NCK1;VASP;UPF2;NCBP2;RPSA;RHOA;PSMA5;PSMA3;PSMC2;RPL22L1;ETF1;PKN1;PFN2		3.06393	40.2928	1.94419e-06	8.08659e-05
Neuronal System R-HSA-112316	40/386	NLGN2;SRC;MAOA;RASGRF2;RASGRF1;SLC1A2;SLC1A3;NRXN2;LIN7A;AKAP5;LIN7B;PTPRF;NCALD;BEGAIN;RPS6KA3;CACNG8;PRKAR2A;FLOT1;DLGAP2;CACNG3;HRAS;GIT1;DLGAP4;GRIA4;LRRC4B;SLC32A1;SYT1;PRKCB;SH2D3C;CACNA2D3;CASK;DLG1;GRIN3A;CACNB4;SYT12;LRRC7;KCNQ2;CAMK1;GNB5;HCN1		2.40106	30.8769	2.6007e-06	0.000104895
Clathrin-mediated Endocytosis R-HSA-8856828	21/142	ACTR2;HIP1;SYT1;GPS1;CLTA;CBL;IGF2R;SNAP91;DNM2;NECAP2;SNX18;GRK2;VAMP7;NECAP1;ARPC2;SYT12;BIN1;AMPH;STAM2;SH3GL2;PACSIN1		3.57257	45.3098	3.10437e-06	0.000121527
Metabolism Of Non-Coding RNA R-HSA-194441	12/52	NUP93;RANBP2;NUP205;SNRPD2;NUP210;NUP155;NCBP2;NUP85;SNRPG;DDX20;NUP153;SNRPF		6.14177	76.3933	3.9637e-06	0.000150734
SARS-CoV-2 Infection R-HSA-9694516	32/283	YWHAE;GSK3B;NUP205;VCP;SEC23A;HSP90AB1;SDC4;ZDHHC5;DDX20;IKBKB;GANAB;RPS15A;SNRPD2;SUMO1;NUP85;AKT1;RANBP2;VPS18;CREBBP;NUP210;NUP155;VPS33A;CAV1;RPSA;NUP153;YWHAZ;NUP93;DAD1;TRAF3;SNRPG;SNRPF;AGRN		2.63788	32.6186	4.2633e-06	0.000157624
Mitotic Anaphase R-HSA-68882	28/232	NUP205;PSMD14;PSMD13;PDS5B;PPP1CC;TUBA1A;SUMO1;PPP2R1A;NUP85;PPP2R5E;PSMD2;DYNC1I1;RANBP2;NUP155;RCC2;PPP2R5C;RANGAP1;SMC1A;NUP93;PSMA5;DYNC1LI2;PSMA3;TUBB2B;TUBB2A;PSMC2;MAPRE1;ANAPC1;KPNB1		2.83455	34.6882	4.84449e-06	0.000174271
Transmission Across Chemical Synapses R-HSA-112315	29/246	MAOA;SRC;RASGRF2;RASGRF1;SLC1A2;SLC1A3;LIN7A;AKAP5;LIN7B;NCALD;RPS6KA3;CACNG8;PRKAR2A;HRAS;CACNG3;GIT1;GRIA4;SLC32A1;SYT1;PRKCB;SH2D3C;CACNA2D3;CASK;DLG1;GRIN3A;CACNB4;LRRC7;CAMK1;GNB5		2.76103	33.5592	5.26398e-06	0.000179673
Mitotic Metaphase And Anaphase R-HSA-2555396	28/233	NUP205;PSMD14;PSMD13;PDS5B;PPP1CC;TUBA1A;SUMO1;PPP2R1A;NUP85;PPP2R5E;PSMD2;DYNC1I1;RANBP2;NUP155;RCC2;PPP2R5C;RANGAP1;SMC1A;NUP93;PSMA5;DYNC1LI2;PSMA3;TUBB2B;TUBB2A;PSMC2;MAPRE1;ANAPC1;KPNB1		2.82057	34.2826	5.26465e-06	0.000179673
Interactions Of Rev With Host Cellular Proteins R-HSA-177243	10/37	RANBP2;NUP93;RANBP1;NUP205;NUP155;NUP210;NUP85;NUP153;RANGAP1;KPNB1		7.57131	91.6532	5.52993e-06	0.000184008
Pyruvate Metabolism And Citric Acid (TCA) Cycle R-HSA-71406	12/54	CS;PLPP6;LDHB;FAHD1;IDH3G;BSG;LDHD;SUCLG2;DLAT;SDHD;HAGH;SDHB		5.84869	70.2841	6.04019e-06	0.000196085
HIV Infection R-HSA-162906	27/229	NUP205;GTF2A2;CTDP1;PSMD14;PSMD13;NEDD4L;NUP85;AP1G1;PSMD2;NELFB;RANBP2;RANBP1;NUP210;NUP155;NCBP2;VTA1;HMGA1;NUP153;GTF2F1;RANGAP1;NUP93;PSMA5;PSMA3;PSMC2;NMT2;KPNB1;CHMP5		2.75765	31.492	1.09752e-05	0.000347808
SARS-CoV Infections R-HSA-9679506	37/369	YWHAE;GSK3B;NUP205;VCP;SEC23A;HSP90AB1;SDC4;ZDHHC5;DDX20;KEAP1;NR3C1;IKBKB;GANAB;RPS15A;SNRPD2;SUMO1;NUP85;S1PR1;AKT1;MTA3;NCK1;RANBP2;VPS18;CREBBP;NUP210;NUP155;VPS33A;CAV1;RPSA;NUP153;YWHAZ;NUP93;DAD1;TRAF3;SNRPG;SNRPF;AGRN		2.30868	25.9922	1.28975e-05	0.000399222
Protein-protein Interactions At Synapses R-HSA-6794362	15/88	NLGN2;SYT1;CASK;NRXN2;LIN7A;LIN7B;PTPRF;BEGAIN;DLG1;SYT12;FLOT1;DLGAP2;DLGAP4;GRIA4;LRRC4B		4.21299	47.1123	1.39141e-05	0.000420903
L1CAM Interactions R-HSA-373760	16/99	SRC;CSNK2A2;RDX;ITGA1;CLTA;LAMB1;DNM2;RPS6KA3;DLG1;RPS6KA5;CHL1;SCN8A;KCNQ2;NRCAM;PKN1;SH3GL2		3.95462	44.0307	1.46073e-05	0.00043205
Cell Cycle, Mitotic R-HSA-69278	47/523	YWHAE;GSK3B;NUP205;HSP90AB1;PSMD14;SRC;PSMD13;RAB1B;USO1;PDS5B;PPP1CC;ACTR1A;TUBA1A;SUMO1;NUP85;PPP2R1A;PPP2R5E;PSMD2;AKT1;RAB8A;DYNC1I1;RANBP2;NUP210;NUP155;PRKCB;RCC2;CSNK2A2;NUP153;CSNK1E;TUBG2;PPP2R5C;RANGAP1;SMC1A;CDK11B;NUP93;PSMA5;DYNC1LI2;PSMA3;TUBB2B;TUBB2A;NME7;GORASP1;PSMC2;MAPRE1;LPIN2;ANAPC1;KPNB1		2.05243	22.504	1.73043e-05	0.000500695
SARS-CoV-2-host Interactions R-HSA-9705683	24/196	RANBP2;YWHAE;VPS18;NUP205;CREBBP;SEC23A;HSP90AB1;NUP210;NUP155;VPS33A;CAV1;DDX20;RPSA;NUP153;YWHAZ;NUP93;IKBKB;RPS15A;SNRPD2;NUP85;TRAF3;SNRPG;AKT1;SNRPF		2.87393	31.4387	1.77478e-05	0.000502602
CDC42 GTPase Cycle R-HSA-9013148	20/149	ARHGEF11;FARP1;ARHGEF26;WIPF2;CAV1;RASGRF2;SNAP23;IQGAP1;ARAP1;ARHGAP26;ARFGAP3;ARHGAP35;ARFGAP2;PREX1;ABR;FMNL1;FMNL2;STOM;PKN1;GIT1		3.18663	34.0267	2.30473e-05	0.000639084
Rev-mediated Nuclear Export Of HIV RNA R-HSA-165054	9/35	RANBP2;NUP93;RANBP1;NUP205;NUP155;NUP210;NUP85;NUP153;RANGAP1		7.06904	74.8001	2.53848e-05	0.000689535
RHOC GTPase Cycle R-HSA-9013106	13/73	ARHGEF11;CAV1;IQGAP1;ARHGAP26;ARHGAP35;RHOA;PREX1;ABR;FMNL2;VAPB;FLOT1;STOM;PKN1		4.43583	45.9258	3.18849e-05	0.000847402
Citric Acid Cycle (TCA Cycle) R-HSA-71403	7/21	CS;FAHD1;IDH3G;LDHD;SUCLG2;SDHD;SDHB		10.1954	105.371	3.247e-05	0.000847402
Host Interactions Of HIV Factors R-HSA-162909	18/130	RANBP2;RANBP1;NUP205;NUP210;PSMD14;NUP155;PSMD13;HMGA1;NUP153;RANGAP1;NUP93;PSMA5;PSMA3;NUP85;AP1G1;PSMD2;PSMC2;KPNB1		3.29908	33.5497	3.83247e-05	0.000980965
Post-translational Protein Modification R-HSA-597592	97/1383	SPON1;PGAP1;KEAP1;NR3C1;FBXO22;PSMD2;FBXO7;USP8;AGTPBP1;NUP210;APLP2;ALG2;MUL1;EEF1A1;NUP93;DPM1;DYNC1LI2;RAB31;RAB35;VDAC2;OBSL1;STAM2;LY6E;VCP;NUP205;PSMD14;PSMD13;ATXN3;VCPIP1;NUP85;APOE;ARSB;FN3K;CREBBP;CBX5;CNTN5;NUP155;SEC16A;TRAPPC4;TMEM132A;NUP153;TRAPPC9;EEF2;NPLOC4;ALPL;CCDC22;UBE2M;PIGS;WDR48;USP32;IDE;PPP6C;ACTR1A;TUBA1A;SUMO1;GMPPA;RAB8A;RAB8B;USP47;PARP1;AHSG;ARFGAP3;COMMD6;RANGAP1;…		1.58836	15.8444	4.65353e-05	0.00116449
Phospholipid Metabolism R-HSA-1483257	24/208	MTMR1;VAC14;MTMR2;DGAT1;ABHD3;PITPNB;MBOAT7;CSNK2A2;SH2D3C;GDE1;LPCAT1;DDHD2;PLEKHA6;PLA2G6;GPCPD1;AGPAT1;MTMR6;PIKFYVE;PIP4P1;PITPNM3;ACP6;LPIN2;PI4K2A;MGLL		2.68479	26.741	4.72445e-05	0.00116449
Late Phase Of HIV Life Cycle R-HSA-162599	18/136	RANBP2;RANBP1;NUP205;GTF2A2;CTDP1;NUP210;NUP155;NCBP2;VTA1;NEDD4L;NUP153;GTF2F1;RANGAP1;NUP93;NUP85;NMT2;NELFB;CHMP5		3.13034	29.9417	7.01416e-05	0.00169743
HIV Life Cycle R-HSA-162587	19/149	RANBP2;RANBP1;NUP205;GTF2A2;CTDP1;NUP210;NUP155;NCBP2;VTA1;HMGA1;NEDD4L;NUP153;GTF2F1;RANGAP1;NUP93;NUP85;NMT2;NELFB;CHMP5		3.00059	28.5178	7.45487e-05	0.00177186
mRNA Splicing - Minor Pathway R-HSA-72165	10/49	SF3B2;SNRNP40;SNRPD2;NCBP2;SF3B6;SNRPG;SNRPF;GTF2F1;PRPF8;SF3B1		5.23837	49.5407	7.81186e-05	0.00182414
Regulation Of HSF1-mediated Heat Shock Response R-HSA-3371453	13/81	YWHAE;HSPA9;RANBP2;GSK3B;NUP205;NUP210;NUP155;NUP153;HSPA2;NUP93;DNAJC7;NUP85;SERPINH1		3.91232	36.1116	9.80318e-05	0.00224966
Translocation Of SLC2A4 (GLUT4) To Plasma Membrane R-HSA-1445148	10/51	YWHAE;RALGAPB;SNAP23;AKT1;EXOC3;MYH9;EXOC6;EXOC5;YWHAZ;RAB8A		4.98232	45.3446	0.000111542	0.00251632
Transport Of Mature mRNA Derived From An Intronless Transcript R-HSA-159231	9/42	RANBP2;NUP93;NUP205;NUP155;NUP210;NUP85;NCBP2;SYMPK;NUP153		5.5675	50.2997	0.000119221	0.00264473
Transport Of Mature Transcript To Cytoplasm R-HSA-72202	13/83	RANBP2;NUP205;NUP210;NUP155;NCBP2;NUP153;THOC2;THOC5;NUP93;DDX39B;NUP85;U2AF2;SYMPK		3.80014	34.1023	0.000126666	0.00276381
Regulation Of Actin Dynamics For Phagocytic Cup Formation R-HSA-2029482	11/62	CYFIP2;NCKIPSD;NCKAP1;ACTR2;HSP90AB1;ARPC2;WIPF2;ABI1;MYH9;PKN1;NCK1		4.40835	39.3644	0.000132423	0.0028293
Neurotransmitter Receptors And Postsynaptic Signal Transmission R-HSA-112314	21/182	PRKCB;SRC;RASGRF2;RASGRF1;CASK;LIN7A;AKAP5;LIN7B;NCALD;RPS6KA3;DLG1;CACNG8;GRIN3A;LRRC7;PRKAR2A;GNB5;CAMK1;HRAS;CACNG3;GIT1;GRIA4		2.6793	23.8245	0.000137477	0.0028293
COPI-independent Golgi-to-ER Retrograde Traffic R-HSA-6811436	8/34	ACTR1A;DYNC1LI2;GALNT2;DCTN4;RAB18;PLA2G6;DYNC1I1;RAB3GAP1		6.27686	55.6158	0.000141891	0.0028293
Lysosome Vesicle Biogenesis R-HSA-432720	8/34	VAMP7;AP1G1;CLVS2;CLTA;SH3GL2;CLVS1;TXNDC5;DNM2		6.27686	55.6158	0.000141891	0.0028293
Nuclear Import Of Rev Protein R-HSA-180746	8/34	RANBP2;NUP93;NUP205;NUP155;NUP210;NUP85;NUP153;KPNB1		6.27686	55.6158	0.000141891	0.0028293
RHO GTPases Activate Formins R-HSA-5663220	16/119	RANBP2;SRC;RCC2;PPP2R5C;RANGAP1;RHOA;PPP1CC;DYNC1LI2;FMNL1;FMNL2;PPP2R1A;NUP85;PPP2R5E;MAPRE1;DYNC1I1;PFN2		3.18337	28.1484	0.00014449	0.0028293
Transport Of Mature mRNAs Derived From Intronless Transcripts R-HSA-159234	9/43	RANBP2;NUP93;NUP205;NUP155;NUP210;NUP85;NCBP2;SYMPK;NUP153		5.40347	47.7769	0.000144547	0.0028293
Separation Of Sister Chromatids R-HSA-2467813	20/170	RANBP2;PSMD14;PSMD13;RCC2;PDS5B;PPP2R5C;RANGAP1;SMC1A;PSMA5;PPP1CC;DYNC1LI2;PSMA3;PPP2R1A;NUP85;PPP2R5E;PSMD2;PSMC2;MAPRE1;ANAPC1;DYNC1I1		2.73746	24.0876	0.000150845	0.00290978
Cell Cycle R-HSA-1640170	52/654	YWHAE;GSK3B;HSP90AB1;PPP1CC;PPP6C;ACTR1A;TUBA1A;SUMO1;PPP2R1A;PPP2R5E;PSMD2;AKT1;TOPBP1;RAB8A;NUP210;PRKCB;CSNK2A2;CSNK1E;TUBG2;PPP2R5C;RANGAP1;SMC1A;YWHAZ;NUP93;PSMA5;DYNC1LI2;PSMA3;TUBB2B;TUBB2A;NME7;GORASP1;MAPRE1;ANAPC1;KPNB1;NUP205;PSMD14;SRC;PSMD13;RAB1B;USO1;PDS5B;NUP85;DYNC1I1;RANBP2;NUP155;RCC2;SMARCA5;NUP153;HSPA2;CDK11B;PSMC2;LPIN2		1.79335	15.6801	0.000159502	0.00303281
Transport Of Mature mRNA Derived From An Intron-Containing Transcript R-HSA-159236	12/74	NUP93;RANBP2;NUP205;NUP210;DDX39B;NUP155;NCBP2;NUP85;U2AF2;NUP153;THOC2;THOC5		3.95785	34.5256	0.000162744	0.00305087
SUMOylation Of SUMOylation Proteins R-HSA-4085377	8/35	RANBP2;NUP93;NUP205;SUMO1;NUP155;NUP210;NUP85;NUP153		6.04406	52.237	0.000176411	0.00313071
Transport Of Ribonucleoproteins Into Host Nucleus R-HSA-168271	8/35	RANBP2;NUP93;NUP205;NUP155;NUP210;NUP85;NUP153;KPNB1		6.04406	52.237	0.000176411	0.00313071
Transport Of SLBP Independent Mature mRNA R-HSA-159227	8/35	RANBP2;NUP93;NUP205;NUP155;NUP210;NUP85;NCBP2;NUP153		6.04406	52.237	0.000176411	0.00313071
Vpr-mediated Nuclear Import Of PICs R-HSA-180910	8/35	RANBP2;NUP93;NUP205;NUP155;NUP210;NUP85;HMGA1;NUP153		6.04406	52.237	0.000176411	0.00313071
RHOA GTPase Cycle R-HSA-8980692	18/147	ARHGEF11;FARP1;SOWAHC;CAV1;RASGRF2;FAF2;SNAP23;IQGAP1;ARAP1;ARHGAP26;ARHGAP35;RHOA;PREX1;ABR;VAPB;FLOT1;STOM;PKN1		2.86175	24.4901	0.000192053	0.00334641
Postmitotic Nuclear Pore Complex (NPC) Reformation R-HSA-9615933	7/27	NUP93;NUP205;SUMO1;NUP155;NUP85;RANGAP1;KPNB1		7.13453	60.9984	0.000193594	0.00334641
Fcgamma Receptor (FCGR) Dependent Phagocytosis R-HSA-2029480	13/87	CYFIP2;NCKAP1;ACTR2;HSP90AB1;SRC;WIPF2;PLA2G6;NCKIPSD;ARPC2;ABI1;MYH9;PKN1;NCK1		3.59397	30.5032	0.000206062	0.00351626
SUMOylation Of DNA Replication Proteins R-HSA-4615885	9/45	RANBP2;NUP93;NUP205;SUMO1;NUP155;NUP210;NUP85;NUP153;RANGAP1		5.10274	43.242	0.000208769	0.00351736
RHO GTPases Activate WASPs And WAVEs R-HSA-5663213	8/36	CYFIP2;NCKIPSD;NCKAP1;ACTR2;ARPC2;WIPF2;ABI1;NCK1		5.8279	49.1473	0.000217545	0.00357472
Transport Of SLBP Dependant Mature mRNA R-HSA-159230	8/36	RANBP2;NUP93;NUP205;NUP155;NUP210;NUP85;NCBP2;NUP153		5.8279	49.1473	0.000217545	0.00357472
KEAP1-NFE2L2 Pathway R-HSA-9755511	14/100	GSK3B;VCP;CREBBP;PSMD14;PSMD13;CSNK2A2;KEAP1;MUL1;PSMA5;PSMA3;NPLOC4;PSMD2;PSMC2;AKT1		3.33185	27.7603	0.000240742	0.00386941
Disorders Of Transmembrane Transporters R-HSA-5619115	20/176	RANBP2;NUP205;VCP;NUP210;PSMD14;NUP155;PSMD13;ABCA3;SLC1A3;NUP153;SLC3A2;ERLIN2;NUP93;PSMA5;LMBRD1;PSMA3;NUP85;PSMD2;BSG;PSMC2		2.63134	21.9177	0.000241293	0.00386941
Prefoldin Mediated Transfer Of Substrate To CCT/TriC R-HSA-389957	7/28	TUBB2B;TUBA1A;TUBB2A;PFDN1;CCT5;PFDN6;CCT6B		6.79443	56.4157	0.000247718	0.00387898
Recycling Pathway Of L1 R-HSA-437239	7/28	RPS6KA3;RPS6KA5;SRC;RDX;CLTA;SH3GL2;DNM2		6.79443	56.4157	0.000247718	0.00387898
RAB GEFs Exchange GTP For GDP On RABs R-HSA-8876198	13/89	YWHAE;RAB1B;TRAPPC10;TRAPPC4;TRAPPC9;RAB31;RAB35;TRAPPC12;RAB18;AKT1;RAB8A;RAB3GAP1;RAB8B		3.49902	28.8883	0.000259665	0.00401878
Neurexins And Neuroligins R-HSA-6794361	10/57	NLGN2;SYT1;SYT12;CASK;NRXN2;LIN7A;DLGAP2;LIN7B;DLGAP4;BEGAIN		4.3449	35.3613	0.000292056	0.00434392
SUMOylation Of Chromatin Organization Proteins R-HSA-4551638	10/57	NUP93;HDAC4;RANBP2;NUP205;CBX5;SUMO1;NUP210;NUP155;NUP85;NUP153		4.3449	35.3613	0.000292056	0.00434392
Gain-of-function MRAS Complexes Activate RAF Signaling R-HSA-9726842	4/8	PPP1CC;MRAS;ARAF;SHOC2		20.3362	165.46	0.00029273	0.00434392
SUMOylation Of RNA Binding Proteins R-HSA-4570464	9/47	RANBP2;NUP93;NUP205;NOP58;SUMO1;NUP155;NUP210;NUP85;NUP153		4.83366	39.2893	0.000295078	0.00434392
Signaling By VEGF R-HSA-194138	14/102	CYFIP2;NCKAP1;PRKCB;SRC;CAV1;RHOA;ABI1;MLST8;NCK2;AKT1;PKN1;HRAS;AAMP;NCK1		3.25579	26.4429	0.000296992	0.00434392
Interactions Of Vpr With Host Cellular Proteins R-HSA-176033	8/38	RANBP2;NUP93;NUP205;NUP155;NUP210;NUP85;HMGA1;NUP153		5.4388	43.7087	0.000323451	0.00467949
Signaling By Receptor Tyrosine Kinases R-HSA-9006934	41/496	CYFIP2;NCKAP1;SRC;CLTA;PTPRJ;FGF1;CBL;THBS4;RAP1B;RPS6KA3;RPS6KA5;PTPRZ1;PPP2R1A;STMN1;NCK2;MLST8;AKT1;NELFB;APOE;AAMP;HRAS;ATP6V1D;SH3GL2;NCK1;USP8;ATP6V1G2;BCL11B;PRKCB;NCBP2;INSR;CAV1;LAMB1;GTF2F1;RHOA;DNM2;RIT2;NEDD4;ABI1;COL6A3;PKN1;STAM2		1.86267	14.8151	0.000351371	0.00493356
Glycolysis R-HSA-70171	11/69	NUP93;RANBP2;NUP205;NUP210;NUP155;ADPGK;PPP2R1A;NUP85;ALDOC;NUP153;PGM2L1		3.87488	30.8111	0.000352133	0.00493356
RHOB GTPase Cycle R-HSA-9013026	11/69	ARHGEF11;PREX1;ABR;SOWAHC;CAV1;SNAP23;FLOT1;STOM;PKN1;ARHGAP26;ARHGAP35		3.87488	30.8111	0.000352133	0.00493356
Developmental Biology R-HSA-1266738	75/1073	GSK3B;HSP90AB1;PLXND1;PITPNA;CLTA;ARHGAP35;PAGR1;RPS6KA3;PPP3CB;RPS6KA5;CAPNS1;DPYSL4;CHL1;PSMD2;NCK2;AKT1;RPL38;NRCAM;NEO1;HRAS;GIT1;SH3GL2;NCK1;UPF2;ARHGEF11;ACTR2;NCBP2;CSNK2A2;ITGA1;RPSA;RHOA;DNM2;PSMA5;MED23;PSMA3;CACNB4;SCN8A;KCNQ2;MYH9;COL6A3;ETF1;PFN2;PSMD14;SRC;PSMD13;RPL11;CACNA1C;AKAP5;MRPL13;GSPT2;GSPT1;MYL12B;CACNG8;RPS15A;PRKAR2A;ADAM23;PLXNA1;MYH14;CTNNA2;CACNG3;VASP;SEMA4A;CREBBP;…		1.56731	12.3352	0.000381924	0.00529521
RHOU GTPase Cycle R-HSA-9013420	8/39	SRC;USP9X;NCK2;IQGAP1;PKN1;STAM2;GIT1;NCK1		5.26308	41.3075	0.000390323	0.00530123
SUMOylation Of Ubiquitinylation Proteins R-HSA-3232142	8/39	RANBP2;NUP93;NUP205;SUMO1;NUP155;NUP210;NUP85;NUP153		5.26308	41.3075	0.000390323	0.00530123
VEGFA-VEGFR2 Pathway R-HSA-4420097	13/93	CYFIP2;NCKAP1;PRKCB;SRC;CAV1;RHOA;ABI1;MLST8;NCK2;AKT1;PKN1;HRAS;NCK1		3.32337	25.9753	0.000403251	0.00542149
Adaptive Immune System R-HSA-1280218	55/733	RNF14;ITGB2;SNAP23;CLTA;KEAP1;PTPRJ;CTSV;FBXO22;IKBKB;ACTR1A;PPP3CB;UBE2Q1;AP1G1;PPP2R1A;PPP2R5E;PSMD2;ARIH2;MLST8;AKT1;FBXO7;HRAS;SH3GL2;NCK1;CTSB;PRKCB;PPP2R5C;YWHAZ;PJA2;DNM2;PJA1;PSMA5;DYNC1LI2;PSMA3;GAN;ANAPC1;SEC23A;PSMD14;SRC;PSMD13;DCTN4;NEDD4L;RASGRP1;UBE2J1;RAP1B;DYNC1I1;VASP;VCAM1;NDUFA2;HUWE1;FBXL16;NEDD4;PSMC2;PKN1;TRIM32;UBE2M		1.68294	12.9932	0.000443612	0.00590448
FCGR3A-mediated Phagocytosis R-HSA-9664422	10/60	CYFIP2;NCKIPSD;NCKAP1;ACTR2;ARPC2;SRC;WIPF2;ABI1;MYH9;NCK1		4.08357	31.4787	0.000448941	0.00591625
trans-Golgi Network Vesicle Budding R-HSA-199992	11/71	VAMP7;NECAP1;AP1G1;SNAP23;CLVS2;CLTA;SH3GL2;IGF2R;DNM2;CLVS1;TXNDC5		3.74532	28.8303	0.000453883	0.00592273
EPHA-mediated Growth Cone Collapse R-HSA-3928663	5/15	SRC;MYH14;MYH9;RHOA;MYL12B		10.1757	78.1635	0.000461351	0.00596173
RAF/MAP Kinase Cascade R-HSA-5673001	26/271	PSMD14;PSMD13;SRC;RASGRF2;RASGRF1;ARAF;ARL2;IQGAP1;FGF1;RASGRP1;RAP1B;PPP1CC;PPP2R1A;PPP2R5E;PSMD2;SHOC2;HRAS;MARK3;PPP2R5C;PSMA5;PSMA3;DLG1;MRAS;LRRC7;PTPRA;PSMC2		2.18206	16.6897	0.000476709	0.0060442
Neurotransmitter Release Cycle R-HSA-112310	9/50	SLC32A1;SYT1;MAOA;SH2D3C;SLC1A2;CASK;SLC1A3;LIN7A;LIN7B		4.47927	34.2462	0.000478202	0.0060442
Diseases Of Signal Transduction By Growth Factor Receptors And Second Messengers R-HSA-5663202	36/424	HDAC4;GSK3B;VCP;WDR48;HIP1;PSMD14;SRC;PSMD13;ARAF;IQGAP1;FGF1;CBL;RAP1B;PPP1CC;GOLGA4;PPP2R1A;PPP2R5E;PSMD2;MLST8;AKT1;SHOC2;HRAS;MARK3;RANBP2;CREBBP;NCBP2;ERLIN2;PPP2R5C;GTF2F1;SND1;PSMA5;PSMA3;MRAS;BIN2;PSMC2;MYH9		1.91421	14.6225	0.000481356	0.0060442
Cellular Responses To Stimuli R-HSA-8953897	55/736	YWHAE;GSK3B;COX7B;HSP90AB1;CRTC1;KEAP1;NR3C1;COX7C;RPS6KA3;ACTR1A;PSMD2;MLST8;AKT1;RPL38;MAP2K4;ATP6V1G2;NUP210;CSNK2A2;MINK1;MUL1;RPSA;NUP93;PSMA5;EEF1A1;DYNC1LI2;PSMA3;DNAJC7;ETF1;ANAPC1;NUP205;VCP;PSMD14;PSMD13;DCTN4;RPL11;MRPL13;RPS15A;NUP85;SERPINH1;MAP2K7;SNCB;ATP6V1D;DYNC1I1;RANBP2;HSPA9;CREBBP;NUP155;HMGA1;ASNS;NUP153;HSPA2;CCS;NPLOC4;PSMC2;RPL22L1		1.67525	12.7699	0.000489233	0.00608569
Mitotic Prometaphase R-HSA-68877	20/186	YWHAE;RANBP2;RCC2;CSNK2A2;CSNK1E;PDS5B;PPP2R5C;TUBG2;RANGAP1;SMC1A;PPP1CC;DYNC1LI2;ACTR1A;TUBA1A;PPP2R1A;NUP85;PPP2R5E;NME7;MAPRE1;DYNC1I1		2.47151	18.791	0.00049893	0.00614885
Post NMDA Receptor Activation Events R-HSA-438064	10/61	RPS6KA3;DLG1;LRRC7;SRC;RASGRF2;PRKAR2A;RASGRF1;CAMK1;HRAS;GIT1		4.00329	30.3128	0.000514675	0.0062847
Cellular Responses To Stress R-HSA-2262752	54/722	YWHAE;GSK3B;COX7B;HSP90AB1;CRTC1;KEAP1;NR3C1;COX7C;RPS6KA3;ACTR1A;PSMD2;MLST8;AKT1;RPL38;MAP2K4;ATP6V1G2;NUP210;CSNK2A2;MINK1;MUL1;RPSA;NUP93;PSMA5;EEF1A1;DYNC1LI2;PSMA3;DNAJC7;ETF1;ANAPC1;NUP205;VCP;PSMD14;PSMD13;DCTN4;RPL11;MRPL13;RPS15A;NUP85;SERPINH1;MAP2K7;ATP6V1D;DYNC1I1;RANBP2;HSPA9;CREBBP;NUP155;HMGA1;ASNS;NUP153;HSPA2;CCS;NPLOC4;PSMC2;RPL22L1		1.6761	12.6175	0.000537864	0.00650815
Protein Folding R-HSA-391251	13/96	ARFGEF2;CSNK2A2;ARL2;CCT6B;TUBB2B;TUBA1A;TUBB2A;XRN2;PFDN1;GNB5;RGS6;PFDN6;CCT5		3.20274	24.0333	0.000550894	0.00660576
Defective TPR May Confer Susceptibility Towards Thyroid Papillary Carcinoma (TPC) R-HSA-5619107	7/32	RANBP2;NUP93;NUP205;NUP155;NUP210;NUP85;NUP153		5.70612	42.3552	0.000597498	0.00710062
Rab Regulation Of Trafficking R-HSA-9007101	15/122	YWHAE;TRAPPC4;RAB1B;TRAPPC10;TRAPPC9;RAB31;RAB35;TRAPPC12;RAB18;AKT1;TBC1D17;RAB8A;RAB3GAP1;TBC1D10B;RAB8B		2.86914	21.2308	0.00061142	0.00720177
NS1 Mediated Effects On Host Pathways R-HSA-168276	8/42	RANBP2;NUP93;NUP205;NUP155;NUP210;NUP85;NUP153;KPNB1		4.79793	35.1295	0.000660977	0.00767538
MAPK1/MAPK3 Signaling R-HSA-5684996	26/277	PSMD14;PSMD13;SRC;RASGRF2;RASGRF1;ARAF;ARL2;IQGAP1;FGF1;RASGRP1;RAP1B;PPP1CC;PPP2R1A;PPP2R5E;PSMD2;SHOC2;HRAS;MARK3;PPP2R5C;PSMA5;PSMA3;DLG1;MRAS;LRRC7;PTPRA;PSMC2		2.12922	15.5827	0.000663162	0.00767538
DARPP-32 Events R-HSA-180024	6/24	PPP3CB;PPP3CC;PPP2R1A;PRKAR2A;PDE4A;PPP1CA		6.78824	49.3866	0.000692415	0.00787696
Sema4D In Semaphorin Signaling R-HSA-400685	6/24	ARHGEF11;MYH14;MYH9;ARHGAP35;RHOA;MYL12B		6.78824	49.3866	0.000692415	0.00787696
Cooperation Of Prefoldin And TriC/CCT In Actin And Tubulin Folding R-HSA-389958	7/33	TUBB2B;TUBA1A;TUBB2A;PFDN1;CCT5;PFDN6;CCT6B		5.48637	39.6409	0.000727904	0.00807186
ISG15 Antiviral Mechanism R-HSA-1169408	11/75	EIF4A2;NUP93;RANBP2;EIF4A1;NUP205;NUP210;NUP155;NUP85;NEDD4;NUP153;KPNB1		3.5105	25.3449	0.000732003	0.00807186
Nuclear Envelope (NE) Reassembly R-HSA-2995410	11/75	NUP93;TUBB2B;NUP205;TUBA1A;TUBB2A;SUMO1;NUP155;PPP2R1A;NUP85;RANGAP1;KPNB1		3.5105	25.3449	0.000732003	0.00807186
Metabolism Of Lipids R-HSA-556833	54/732	PITPNB;HEXA;LPCAT1;GDE1;PPP1CC;PIP4P1;SMPD4;CPT2;SMPD1;ACP6;CBR1;MECR;DGAT1;ACSL1;CSNK2A2;SH2D3C;ACOT13;GPCPD1;MED23;TIAM2;PLPP6;BDH1;PITPNM3;ACOT2;ACSBG1;PI4K2A;MGLL;KPNB1;MTMR1;VAC14;MTMR2;SEC23A;ABHD3;PON2;HACD3;PLA2G6;AGPAT1;HACD2;MTMR6;SGPL1;ARSB;CREBBP;OSBPL6;MBOAT7;CAV1;DDHD2;PLEKHA6;PPP1CA;PIKFYVE;AMACR;VAPA;VAPB;PPT1;LPIN2		1.65048	11.8966	0.000740674	0.00807186
Nuclear Envelope Breakdown R-HSA-2980766	9/53	NUP93;RANBP2;NUP205;NUP210;NUP155;PRKCB;NUP85;NUP153;LPIN2		4.17321	30.0521	0.000745687	0.00807186
RAC1 GTPase Cycle R-HSA-9013149	19/178	CYFIP2;ARHGEF11;NCKAP1;FARP1;WIPF2;CAV1;RASGRF2;SNAP23;IQGAP1;ARAP1;ARHGAP26;ARHGAP35;TIAM2;PREX1;ABR;FMNL1;ABI1;PKN1;GIT1		2.44956	17.6389	0.000745934	0.00807186
Respiratory Electron Transport, ATP Synthesis By Chemiosmotic Coupling, Heat Production By Uncoupling Proteins R-HSA-163200	14/112	DMAC2L;COX7B;NDUFB3;NDUFA2;SDHD;SDHB;COX7C;UQCRH;SLC25A27;NDUFS7;NDUFAF4;NDUFAF5;NDUFS3;NDUFV1		2.92202	20.9186	0.000777878	0.00834964
RHOJ GTPase Cycle R-HSA-9013409	9/54	PREX1;WIPF2;CAV1;SNAP23;STOM;PKN1;ARHGAP26;ARHGAP35;GIT1		4.08026	28.8101	0.000858053	0.00913654
Assembly And Cell Surface Presentation Of NMDA Receptors R-HSA-9609736	6/25	DLG1;GRIN3A;LRRC7;CASK;LIN7A;LIN7B		6.43062	45.2788	0.000875138	0.00924452
Glycerophospholipid Biosynthesis R-HSA-1483206	15/127	DGAT1;ABHD3;PITPNB;MBOAT7;CSNK2A2;SH2D3C;LPCAT1;DDHD2;PLA2G6;GPCPD1;AGPAT1;ACP6;PITPNM3;LPIN2;MGLL		2.74033	19.1214	0.000932375	0.00977159
Arachidonate Production From DAG R-HSA-426048	3/5	DAGLA;DAGLB;MGLL		30.4749	211.547	0.00096667	0.0100519
ABC-family Proteins Mediated Transport R-HSA-382556	13/102	VCP;PSMD14;ABCB7;PSMD13;ABCA3;ABCB8;ABCA7;ERLIN2;PSMA5;PSMA3;PSMD2;PSMC2;ABCG1		2.98588	20.6691	0.000985593	0.0101692
Chaperonin-mediated Protein Folding R-HSA-390466	12/90	ARFGEF2;TUBB2B;TUBA1A;TUBB2A;CSNK2A2;XRN2;PFDN1;GNB5;RGS6;PFDN6;CCT5;CCT6B		3.14333	21.6469	0.00102138	0.0103775
Respiratory Electron Transport R-HSA-611105	12/90	COX7B;NDUFS7;NDUFAF4;NDUFB3;NDUFA2;NDUFAF5;NDUFS3;SDHD;COX7C;SDHB;NDUFV1;UQCRH		3.14333	21.6469	0.00102138	0.0103775
NEP/NS2 Interacts With Cellular Export Machinery R-HSA-168333	7/35	RANBP2;NUP93;NUP205;NUP155;NUP210;NUP85;NUP153		5.09395	34.9117	0.00105569	0.0106449
Regulation Of PTEN Stability And Activity R-HSA-8948751	10/67	PSMA5;RNF146;PSMA3;PSMD14;PSMD13;PSMD2;NEDD4;CSNK2A2;PSMC2;AKT1		3.58076	24.4005	0.00109792	0.0109498
Cap-dependent Translation Initiation R-HSA-72737	14/116	EIF4A2;EIF2B5;EIF4A1;RPL11;RPSA;MRPL13;RPS15A;EIF3L;EIF3I;EIF3J;EIF4H;RPL38;EIF3E;RPL22L1		2.80684	19.1154	0.00110239	0.0109498
EPH-Ephrin Signaling R-HSA-2682334	12/91	ACTR2;ARPC2;SRC;NCK2;CLTA;MYH9;MYH14;PKN1;HRAS;GIT1;RHOA;MYL12B		3.10338	21.0658	0.0011272	0.0111133
Downstream Signaling Events Of B Cell Receptor (BCR) R-HSA-1168372	11/79	IKBKB;PSMA5;PPP3CB;PSMA3;PSMD14;PRKCB;PSMD13;PSMD2;PSMC2;HRAS;RASGRP1		3.3033	22.3888	0.00113891	0.0111462
Influenza Infection R-HSA-168255	17/157	RANBP2;NUP205;NUP210;NUP155;PARP1;RPL11;CLTA;RPSA;NUP153;GTF2F1;MRPL13;NUP93;RPS15A;NUP85;RPL38;RPL22L1;KPNB1		2.48626	16.7583	0.00118224	0.0114075
Cargo Recognition For Clathrin-Mediated Endocytosis R-HSA-8856825	13/104	SYT1;GPS1;CLTA;CBL;IGF2R;SNAP91;NECAP2;GRK2;VAMP7;NECAP1;SYT12;STAM2;SH3GL2		2.91995	19.6802	0.00118274	0.0114075
Export Of Viral Ribonucleoproteins From Nucleus R-HSA-168274	7/36	RANBP2;NUP93;NUP205;NUP155;NUP210;NUP85;NUP153		4.91804	32.8438	0.001258	0.0118752
Nuclear Pore Complex (NPC) Disassembly R-HSA-3301854	7/36	RANBP2;NUP93;NUP205;NUP155;NUP210;NUP85;NUP153		4.91804	32.8438	0.001258	0.0118752
RHOH GTPase Cycle R-HSA-9013407	7/36	NSFL1C;VCP;CAV1;DBT;STOM;PKN1;FAM91A1		4.91804	32.8438	0.001258	0.0118752
Ribosomal Scanning And Start Codon Recognition R-HSA-72702	9/57	EIF4A2;EIF4A1;RPS15A;EIF3L;EIF3I;EIF3J;EIF4H;RPSA;EIF3E		3.82464	25.4753	0.00128007	0.0119145
Translation Initiation Complex Formation R-HSA-72649	9/57	EIF4A2;EIF4A1;RPS15A;EIF3L;EIF3I;EIF3J;EIF4H;RPSA;EIF3E		3.82464	25.4753	0.00128007	0.0119145
CREB1 Phosphorylation Thru NMDA Receptor-Mediated Activation Of RAS Signaling R-HSA-442742	6/27	RPS6KA3;DLG1;LRRC7;RASGRF2;RASGRF1;HRAS		5.81757	38.4414	0.00134978	0.0124761
Resolution Of Sister Chromatid Cohesion R-HSA-2500257	13/106	RANBP2;RCC2;PDS5B;PPP2R5C;RANGAP1;SMC1A;PPP1CC;DYNC1LI2;PPP2R1A;NUP85;PPP2R5E;MAPRE1;DYNC1I1		2.85685	18.7494	0.00141172	0.0129586
Viral Messenger RNA Synthesis R-HSA-168325	8/47	RANBP2;NUP93;NUP205;NUP155;NUP210;NUP85;NUP153;GTF2F1		4.18171	27.3872	0.00143114	0.0130469
mRNA Activation Upon Binding Of Cap-Binding Complex And eIFs, Subsequent Binding To 43S R-HSA-72662	9/58	EIF4A2;EIF4A1;RPS15A;EIF3L;EIF3I;EIF3J;EIF4H;RPSA;EIF3E		3.74639	24.4792	0.00145306	0.0131566
ER To Golgi Anterograde Transport R-HSA-199977	15/133	SEC23A;SEC16A;TRAPPC4;DCTN4;RAB1B;TRAPPC10;USO1;TRAPPC9;ARFGAP3;ARFGAP2;PPP6C;DYNC1LI2;ACTR1A;GORASP1;DYNC1I1		2.60017	16.9151	0.00149537	0.0134287
Other Semaphorin Interactions R-HSA-416700	5/19	SEMA4A;PLXND1;ITGA1;PLXNB3;PLXNA1		7.26687	47.1221	0.00152689	0.0134287
RHO GTPases Activate ROCKs R-HSA-5627117	5/19	MYH14;MYH9;PKN1;RHOA;MYL12B		7.26687	47.1221	0.00152689	0.0134287
Ras Activation Upon Ca2+ Influx Thru NMDA Receptor R-HSA-442982	5/19	DLG1;LRRC7;RASGRF2;RASGRF1;HRAS		7.26687	47.1221	0.00152689	0.0134287
Cell-Cell Communication R-HSA-1500931	14/120	VASP;CD151;SRC;CASK;ILK;PARVA;IQGAP1;CDH8;CLDN11;CDH11;NCK2;RSU1;CD47;NCK1		2.70035	17.4987	0.00153355	0.0134287
RHOQ GTPase Cycle R-HSA-9013406	9/59	PREX1;CAV1;SNAP23;STOM;IQGAP1;PKN1;ARHGAP26;ARHGAP35;GIT1		3.67127	23.5343	0.00164436	0.0143048
L13a-mediated Translational Silencing Of Ceruloplasmin Expression R-HSA-156827	13/108	EIF4A2;EIF4A1;RPL11;RPSA;MRPL13;RPS15A;EIF3L;EIF3I;EIF3J;EIF4H;RPL38;EIF3E;RPL22L1		2.79642	17.8723	0.00167635	0.0144884
Antiviral Mechanism By IFN-stimulated Genes R-HSA-1169410	11/83	EIF4A2;NUP93;RANBP2;EIF4A1;NUP205;NUP210;NUP155;NUP85;NEDD4;NUP153;KPNB1		3.11913	19.8617	0.00171609	0.0147362
HSP90 Chaperone Cycle For Steroid Hormone Receptors (SHR) In Presence Of Ligand R-HSA-3371497	7/38	ACTR1A;DYNC1LI2;HSP90AB1;DCTN4;HSPA2;NR3C1;DYNC1I1		4.60026	29.196	0.0017527	0.0149542
GTP Hydrolysis And Joining Of 60S Ribosomal Subunit R-HSA-72706	13/109	EIF4A2;EIF4A1;RPL11;RPSA;MRPL13;RPS15A;EIF3L;EIF3I;EIF3J;EIF4H;RPL38;EIF3E;RPL22L1		2.76714	17.4526	0.0018233	0.0154574
Degradation Of Beta-Catenin By Destruction Complex R-HSA-195253	11/84	TLE4;PSMA5;GSK3B;PSMA3;PSMD14;PPP2R1A;PPP2R5E;PSMD13;PSMD2;PSMC2;PPP2R5C		3.07624	19.2875	0.00189255	0.015943
Sema4D Induced Cell Migration And Growth-Cone Collapse R-HSA-416572	5/20	ARHGEF11;MYH14;MYH9;RHOA;MYL12B		6.78205	42.2926	0.00195775	0.0163885
Influenza Viral RNA Transcription And Replication R-HSA-168273	15/137	RANBP2;NUP205;NUP210;NUP155;PARP1;RPL11;RPSA;NUP153;GTF2F1;MRPL13;NUP93;RPS15A;NUP85;RPL38;RPL22L1		2.51438	15.6128	0.0020105	0.0167248
Platelet Activation, Signaling And Aggregation R-HSA-76002	23/254	P2RY12;DAGLA;WDR1;PRKCB;AHSG;SRC;APLP2;ENDOD1;F13A1;RASGRP1;YWHAZ;RHOA;RAP1B;PIKFYVE;TMX3;TTR;AKT1;GNB5;DAGLB;AAMP;MGLL;DGKI;VTI1B		2.0421	12.5813	0.00211022	0.0174454
Regulation Of Expression Of SLITs And ROBOs R-HSA-9010553	17/167	UPF2;PSMD14;PSMD13;NCBP2;RPL11;RPSA;GSPT2;MRPL13;GSPT1;PSMA5;PSMA3;RPS15A;PSMD2;PSMC2;RPL38;ETF1;RPL22L1		2.31929	14.0807	0.00230856	0.0187895
MAPK Family Signaling Cascades R-HSA-5683057	27/318	PSMD14;PSMD13;SRC;RASGRF2;RASGRF1;ARAF;ARL2;IQGAP1;FGF1;RASGRP1;RAP1B;PPP1CC;PPP2R1A;PPP2R5E;PSMD2;SHOC2;HRAS;MARK3;PPP2R5C;PSMA5;PSMA3;DLG1;MRAS;LRRC7;PTPRA;PSMC2;PKN1		1.90521	11.5555	0.00232231	0.0187895
Mitotic Prophase R-HSA-68875	13/112	RANBP2;NUP205;NUP210;NUP155;PRKCB;RAB1B;USO1;NUP153;NUP93;PPP2R1A;NUP85;GORASP1;LPIN2		2.68286	16.264	0.00232928	0.0187895
Nonsense Mediated Decay (NMD) Enhanced By Exon Junction Complex (EJC) R-HSA-975957	13/112	UPF2;UPF1;NCBP2;RPL11;RPSA;GSPT2;MRPL13;GSPT1;RPS15A;PPP2R1A;RPL38;ETF1;RPL22L1		2.68286	16.264	0.00232928	0.0187895
CTLA4 Inhibitory Signaling R-HSA-389513	5/21	SRC;PPP2R1A;PPP2R5E;AKT1;PPP2R5C		6.35784	38.1667	0.0024711	0.0196066
Negative Regulation Of MET Activity R-HSA-6807004	5/21	USP8;PTPRJ;CBL;STAM2;SH3GL2		6.35784	38.1667	0.0024711	0.0196066
SARS-CoV-2 Targets Host Intracellular Signaling And Regulatory Pathways R-HSA-9755779	4/13	YWHAE;CAV1;AKT1;YWHAZ		9.03593	54.2301	0.00247476	0.0196066
RAC2 GTPase Cycle R-HSA-9013404	11/87	NCKAP1;PREX1;ABR;VAPB;CAV1;ABI1;IQGAP1;PKN1;ARHGAP26;ARHGAP35;GIT1		2.95434	17.6863	0.00251237	0.0197868
TCF Dependent Signaling In Response To WNT R-HSA-201681	19/198	TLE4;USP8;GSK3B;CREBBP;PSMD14;PSMD13;CAV1;CSNK2A2;CSNK1E;PPP2R5C;YWHAZ;PSMA5;RNF146;PSMA3;PPP2R1A;PPP2R5E;PSMD2;PSMC2;AKT1		2.17356	12.9351	0.00260294	0.0203795
Signaling By MET R-HSA-6806834	9/63	RAP1B;USP8;SRC;PTPRJ;LAMB1;CBL;HRAS;STAM2;SH3GL2		3.39861	20.2026	0.00262055	0.0203974
C-type Lectin Receptors (CLRs) R-HSA-5621481	15/141	CREBBP;PSMD14;PSMD13;SRC;PYCARD;IKBKB;PSMA5;PPP3CB;PSMA3;RPS6KA5;PSMD2;PSMC2;PKN1;HRAS;UBE2M		2.43405	14.4276	0.00266537	0.0206256
Glutamate Binding, Activation Of AMPA Receptors And Synaptic Plasticity R-HSA-399721	6/31	CACNG8;DLG1;PRKCB;AKAP5;CACNG3;GRIA4		4.88573	28.6149	0.00286031	0.0218797
Pyruvate Metabolism R-HSA-70268	6/31	LDHB;PLPP6;BSG;LDHD;DLAT;HAGH		4.88573	28.6149	0.00286031	0.0218797
SUMOylation Of DNA Damage Response And Repair Proteins R-HSA-3108214	10/76	NUP93;RANBP2;NUP205;SUMO1;NUP210;PARP1;NUP155;NUP85;NUP153;SMC1A		3.09101	18.0702	0.00289124	0.0219899
Glucose Metabolism R-HSA-70326	11/89	NUP93;RANBP2;NUP205;NUP210;NUP155;ADPGK;PPP2R1A;NUP85;ALDOC;NUP153;PGM2L1		2.87829	16.7109	0.0030099	0.0227624
Negative Regulation Of NOTCH4 Signaling R-HSA-9604323	8/53	PSMA5;PSMA3;PSMD14;PSMD13;PSMD2;PSMC2;AKT1;YWHAZ		3.62301	20.8721	0.00314801	0.0236723
RHOF GTPase Cycle R-HSA-9035034	7/42	AKAP12;MTMR1;FARP1;SOWAHC;CAV1;SNAP23;TOR1AIP1		4.07366	23.4228	0.00318334	0.0236896
ABC Transporter Disorders R-HSA-5619084	10/77	PSMA5;LMBRD1;PSMA3;VCP;PSMD14;PSMD13;PSMD2;ABCA3;PSMC2;ERLIN2		3.04471	17.5041	0.00318591	0.0236896
Mitochondrial Protein Import R-HSA-1268020	9/65	HSPA9;CS;TIMM8A;CHCHD3;PITRM1;IDH3G;LDHD;PMPCB;HSPD1		3.27688	18.7673	0.00325622	0.024078
APC Truncation Mutants Have Impaired AXIN Binding R-HSA-5467337	4/14	GSK3B;PPP2R1A;PPP2R5E;PPP2R5C		8.13191	46.3744	0.00333671	0.0245368
Hemostasis R-HSA-109582	42/576	DAGLA;ITGAM;SERPINE2;WDR1;SDC4;SRC;ITGB2;ENDOD1;F13A1;ATP2A2;SLC3A2;RASGRP1;RAP1B;TTR;PPP2R1A;PPP2R5E;PRKAR2A;BSG;AKT1;KIF21A;AAMP;HRAS;VTI1B;P2RY12;CBX5;ANXA2;PRKCB;AHSG;APLP2;CAV1;ITGA1;PPP2R5C;YWHAZ;RHOA;SLC7A5;PIKFYVE;TMX3;CD47;GNB5;DAGLB;MGLL;DGKI		1.62071	9.21772	0.00338824	0.0247788
Oncogenic MAPK Signaling R-HSA-6802957	10/78	RAP1B;PPP1CC;MRAS;SRC;ARAF;SHOC2;IQGAP1;HRAS;MARK3;SND1		2.99978	16.9603	0.00350399	0.0254853
COPII-mediated Vesicle Transport R-HSA-204005	9/66	PPP6C;SEC23A;GORASP1;RAB1B;SEC16A;TRAPPC10;TRAPPC4;USO1;TRAPPC9		3.21922	18.0993	0.00361652	0.0261608
Cytokine Signaling In Immune System R-HSA-1280215	49/702	EIF4A2;EIF4A1;ITGAM;ITGB2;PITPNA;F13A1;PTPRJ;IKBKB;RPS6KA3;RPS6KA5;SUMO1;PPP2R1A;PSMD2;CASP3;AKT1;HRAS;MAP2K4;NUP210;ANXA2;YWHAZ;NUP93;PSMA5;PSMA3;VAMP7;TXLNA;TRAF3;KPNB1;NUP205;PSMD14;MAOA;PSMD13;CBL;RAP1B;HNRNPDL;PTPRZ1;NUP85;TRIM46;S1PR1;MAP2K7;RANBP2;HSPA9;VCAM1;BCL11B;NUP155;NUP153;NEDD4;PSMC2;PDCD4;UBE2M		1.54838	8.59539	0.00388274	0.0279206
Nonsense Mediated Decay (NMD) Independent Of Exon Junction Complex (EJC) R-HSA-975956	11/92	UPF1;RPS15A;NCBP2;RPL11;RPL38;RPSA;ETF1;RPL22L1;GSPT2;MRPL13;GSPT1		2.77125	15.3702	0.00390175	0.0279206
Signaling By High-Kinase Activity BRAF Mutants R-HSA-6802948	6/33	RAP1B;SRC;ARAF;IQGAP1;HRAS;MARK3		4.52335	25.0068	0.0039724	0.0281948
Golgi Associated Vesicle Biogenesis R-HSA-432722	8/55	VAMP7;NECAP1;AP1G1;CLTA;SH3GL2;IGF2R;DNM2;TXNDC5		3.46847	19.1663	0.00398243	0.0281948
Metabolism Of Amino Acids And Derivatives R-HSA-71291	29/364	OAT;PSMD14;GLDC;PSMD13;RPL11;SLC3A2;HNMT;MRPL13;RIDA;RPS15A;PSMD2;LDHD;DBT;RPL38;DLAT;PRODH;ENOPH1;CKMT1A;ASNS;RPSA;ACADSB;PSMA5;SLC7A5;GRHPR;PSMA3;PSMC2;SARDH;RPL22L1;BCAT2		1.77728	9.75939	0.00412299	0.0290354
Interleukin-12 Signaling R-HSA-9020591	7/44	RAP1B;HSPA9;VAMP7;HNRNPDL;ANXA2;PITPNA;PDCD4		3.85306	21.1153	0.00416874	0.0292031
Unattached Kinetochores Signal Amplification Via A MAD2 Inhibitory Signal R-HSA-141444	11/93	RANBP2;PPP1CC;DYNC1LI2;PPP2R1A;PPP2R5E;NUP85;RCC2;PPP2R5C;RANGAP1;MAPRE1;DYNC1I1		2.73731	14.9532	0.00424188	0.0295599
Activation Of BAD And Translocation To Mitochondria R-HSA-111447	4/15	YWHAE;PPP3CC;AKT1;YWHAZ		7.39226	40.1413	0.00438229	0.0300662
CTNNB1 S33 Mutants Not Phosphorylated R-HSA-5358747	4/15	GSK3B;PPP2R1A;PPP2R5E;PPP2R5C		7.39226	40.1413	0.00438229	0.0300662
Metabolism Of Nitric Oxide: NOS3 Activation And Regulation R-HSA-202131	4/15	CAV1;NOSIP;AKT1;DNM2		7.39226	40.1413	0.00438229	0.0300662
EPHB-mediated Forward Signaling R-HSA-3928662	6/34	ACTR2;ARPC2;SRC;PKN1;HRAS;RHOA		4.36157	23.4395	0.0046351	0.0316375
ROBO Receptors Bind AKAP5 R-HSA-9010642	5/8	PPP3CB;PRKAR2A;AKAP5		12.1881	64.9079	0.00486578	0.0330426
NCAM Signaling For Neurite Out-Growth R-HSA-375165	8/57	RPS6KA5;CACNB4;SRC;PTPRA;COL6A3;CACNA1C;AGRN;HRAS		3.32655	17.6399	0.00497781	0.033462
tRNA Processing In Nucleus R-HSA-6784531	8/57	NUP93;RANBP2;NUP205;NUP210;NUP155;NUP85;ZBTB8OS;NUP153		3.32655	17.6399	0.00497781	0.033462
PI Metabolism R-HSA-1483255	10/82	MTMR1;VAC14;MTMR2;PIKFYVE;PIP4P1;PITPNB;GDE1;PLEKHA6;PI4K2A;MTMR6		2.83253	14.9871	0.00503636	0.0336854
Signaling By B Cell Receptor (BCR) R-HSA-983705	12/109	IKBKB;PSMA5;PPP3CB;PSMA3;PSMD14;PRKCB;PSMD13;PSMD2;PSMC2;RASGRP1;HRAS;NCK1		2.5251	13.2826	0.00519415	0.0345671
Intra-Golgi And Retrograde Golgi-to-ER Traffic R-HSA-6811442	17/181	GALNT2;DCTN4;RAB1B;PLA2G6;ARFGAP3;IGF2R;ARFGAP2;GOLGA4;DYNC1LI2;ACTR1A;VPS51;VPS52;RAB18;KIF21A;CYTH1;DYNC1I1;RAB3GAP1		2.11973	11.1159	0.00527887	0.0349561
Gene And Protein Expression By JAK-STAT Signaling After Interleukin-12 Stimulation R-HSA-8950505	6/35	RAP1B;HSPA9;HNRNPDL;ANXA2;PITPNA;PDCD4		4.21095	22.0059	0.00537567	0.0354209
Cellular Response To Chemical Stress R-HSA-9711123	17/182	GSK3B;VCP;CREBBP;COX7B;PSMD14;PSMD13;CSNK2A2;KEAP1;MUL1;COX7C;PSMA5;PSMA3;CCS;NPLOC4;PSMD2;PSMC2;AKT1		2.10677	10.9328	0.0055755	0.0361878
G2/M Transition R-HSA-69275	17/182	YWHAE;HSP90AB1;PSMD14;PSMD13;CSNK1E;TUBG2;CDK11B;PSMA5;ACTR1A;PSMA3;TUBA1A;PPP2R1A;NME7;PSMD2;PSMC2;MAPRE1;RAB8A		2.10677	10.9328	0.0055755	0.0361878
Mitotic Spindle Checkpoint R-HSA-69618	12/110	RANBP2;PPP1CC;DYNC1LI2;PPP2R1A;NUP85;PPP2R5E;RCC2;PPP2R5C;RANGAP1;MAPRE1;ANAPC1;DYNC1I1		2.4992	12.9638	0.00558763	0.0361878
Cell-extracellular Matrix Interactions R-HSA-446353	4/16	VASP;ILK;PARVA;RSU1		6.77588	35.0991	0.005628	0.0361878
Synthesis Of PIPs At Early Endosome Membrane R-HSA-1660516	4/16	VAC14;MTMR2;PIKFYVE;PI4K2A		6.77588	35.0991	0.005628	0.0361878
EML4 And NUDC In Mitotic Spindle Formation R-HSA-9648025	11/97	RANBP2;PPP1CC;DYNC1LI2;PPP2R1A;NUP85;PPP2R5E;RCC2;PPP2R5C;RANGAP1;MAPRE1;DYNC1I1		2.60944	13.4181	0.00584509	0.0373035
SUMO E3 Ligases SUMOylate Target Proteins R-HSA-3108232	16/168	HDAC4;RANBP2;NUP205;CREBBP;NOP58;CBX5;NUP210;NUP155;PARP1;NUP153;NR3C1;RANGAP1;SMC1A;NUP93;SUMO1;NUP85		2.15158	11.0592	0.00585757	0.0373035
Role Of GTSE1 In G2/M Progression After G2 Checkpoint R-HSA-8852276	8/59	PSMA5;PSMA3;HSP90AB1;PSMD14;PSMD13;PSMD2;PSMC2;MAPRE1		3.19576	16.269	0.00615313	0.0389991
Mitotic G2-G2/M Phases R-HSA-453274	17/184	YWHAE;HSP90AB1;PSMD14;PSMD13;CSNK1E;TUBG2;CDK11B;PSMA5;ACTR1A;PSMA3;TUBA1A;PPP2R1A;NME7;PSMD2;PSMC2;MAPRE1;RAB8A		2.08132	10.5766	0.00620947	0.0391697
Signaling By WNT R-HSA-195721	24/294	TLE4;USP8;GSK3B;CREBBP;PSMD14;PRKCB;PSMD13;CAV1;CSNK2A2;CLTA;CSNK1E;PPP2R5C;YWHAZ;RHOA;PSMA5;RNF146;PPP3CB;PSMA3;PPP2R1A;PPP2R5E;PSMD2;PSMC2;AKT1;GNB5		1.8213	9.20217	0.00639319	0.0401383
Golgi-to-ER Retrograde Transport R-HSA-8856688	12/112	DYNC1LI2;ACTR1A;GALNT2;DCTN4;RAB1B;RAB18;KIF21A;PLA2G6;ARFGAP3;DYNC1I1;RAB3GAP1;ARFGAP2		2.44896	12.3535	0.00644543	0.0402764
Formation Of Tubulin Folding Intermediates By CCT/TriC R-HSA-389960	5/26	TUBB2B;TUBA1A;TUBB2A;CCT5;CCT6B		4.8428	24.332	0.00657574	0.0408987
Deubiquitination R-HSA-5688426	23/279	USP8;USP47;VCP;WDR48;PSMD14;USP9X;PSMD13;USP32;KEAP1;MUL1;ABRAXAS2;IDE;RHOA;PSMA5;RNF146;ATXN3;VCPIP1;PSMA3;TRAF3;PSMD2;PSMC2;VDAC2;STAM2		1.84023	9.21693	0.00668042	0.0413565
CLEC7A (Dectin-1) Signaling R-HSA-5607764	11/99	PYCARD;IKBKB;PSMA5;PPP3CB;PSMA3;PSMD14;PSMD13;SRC;PSMD2;PSMC2;UBE2M		2.54987	12.723	0.00680789	0.0417967
Defective CFTR Causes Cystic Fibrosis R-HSA-5678895	8/60	PSMA5;PSMA3;VCP;PSMD14;PSMD13;PSMD2;PSMC2;ERLIN2		3.13414	15.6354	0.00681434	0.0417967
Metabolism Of Vitamins And Cofactors R-HSA-196854	17/186	VKORC1;ALDH1L1;SDC4;SHMT2;MMAB;PTS;COQ5;LMBRD1;NFS1;TTR;HLCS;NAPRT;AKT1;CD38;APOE;NAXD;AGRN		2.05647	10.2333	0.00690067	0.0421321
PTK6 Regulates RTKs And Their Effectors AKT1 And DOK1 R-HSA-8849469	3/9	AKT1;ARAP1;CBL		10.1562	50.3283	0.00704503	0.0424415
Beta-catenin Phosphorylation Cascade R-HSA-196299	4/17	GSK3B;PPP2R1A;PPP2R5E;PPP2R5C		6.25433	30.9537	0.0070893	0.0424415
MAP2K And MAPK Activation R-HSA-5674135	6/37	RAP1B;SRC;ARAF;IQGAP1;HRAS;MARK3		3.93886	19.4822	0.00711078	0.0424415
RHOV GTPase Cycle R-HSA-9013424	6/37	USP9X;NCK2;IQGAP1;PKN1;GIT1;NCK1		3.93886	19.4822	0.00711078	0.0424415
Triglyceride Metabolism R-HSA-8979227	6/37	PPP1CC;DGAT1;CAV1;LPIN2;MGLL;PPP1CA		3.93886	19.4822	0.00711078	0.0424415
Effects Of PIP2 Hydrolysis R-HSA-114508	5/27	DAGLA;DAGLB;RASGRP1;DGKI;MGLL		4.62243	22.4573	0.00776346	0.0459252
Synthesis Of PC R-HSA-1483191	5/27	ABHD3;CSNK2A2;SH2D3C;LPCAT1;LPIN2		4.62243	22.4573	0.00776346	0.0459252
Signaling By RAF1 Mutants R-HSA-9656223	6/38	RAP1B;SRC;ARAF;IQGAP1;HRAS;MARK3		3.81557	18.3681	0.00811542	0.0477035
SUMOylation R-HSA-2990846	16/174	HDAC4;RANBP2;NUP205;CREBBP;NOP58;CBX5;NUP210;NUP155;PARP1;NUP153;NR3C1;RANGAP1;SMC1A;NUP93;SUMO1;NUP85		2.06922	9.95601	0.00813576	0.0477035
Fc Epsilon Receptor (FCERI) Signaling R-HSA-2454202	13/130	MAP2K4;PSMD14;PSMD13;RASGRP1;IKBKB;PSMA5;PPP3CB;PSMA3;PSMD2;PSMC2;PKN1;MAP2K7;HRAS		2.26796	10.8652	0.0083064	0.0484905
Neddylation R-HSA-8951664	20/237	VCP;PSMD14;PSMD13;GPS1;KEAP1;MUL1;FBXL16;COMMD6;COMMD7;FBXO22;PSMA5;PSMA3;NPLOC4;GAN;PSMD2;PSMC2;CCDC22;FBXO7;OBSL1;UBE2M		1.88555	8.97526	0.00856536	0.0497838
Ephrin Signaling R-HSA-3928664	4/18	SRC;NCK2;PKN1;GIT1		5.80729	27.4988	0.00878052	0.0508125
Complex I Biogenesis R-HSA-6799198	7/51	NDUFS7;NDUFAF4;NDUFB3;NDUFA2;NDUFAF5;NDUFS3;NDUFV1		3.23888	15.086	0.00948749	0.0541968
GSK3B And BTRC:CUL1-mediated-degradation Of NFE2L2 R-HSA-9762114	7/51	PSMA5;GSK3B;PSMA3;PSMD14;PSMD13;PSMD2;PSMC2		3.23888	15.086	0.00948749	0.0541968
Ubiquitin-dependent Degradation Of Cyclin D R-HSA-75815	7/51	PSMA5;GSK3B;PSMA3;PSMD14;PSMD13;PSMD2;PSMC2		3.23888	15.086	0.00948749	0.0541968
Toll-like Receptor Cascades R-HSA-168898	15/162	MAP2K4;ITGAM;ITGB2;NDUFA2;CTSV;DNM2;IKBKB;RPS6KA3;RPS6KA5;PPP2R1A;TRAF3;FADD;MAP2K7;GSDME;CTSB		2.08401	9.68395	0.00959243	0.0545621
HDL Remodeling R-HSA-8964058	3/10	APOE;PLTP;ABCG1		8.70484	40.3386	0.00971546	0.0547936
SLBP Independent Processing Of Histone Pre-mRNAs R-HSA-111367	3/10	NCBP2;SNRPG;SNRPF		8.70484	40.3386	0.00971546	0.0547936
MHC Class II Antigen Presentation R-HSA-2132295	11/104	DYNC1LI2;ACTR1A;SEC23A;AP1G1;DCTN4;CLTA;CTSV;SH3GL2;DYNC1I1;CTSB;DNM2		2.41214	11.167	0.00975961	0.0548103
Apoptosis R-HSA-109581	16/178	YWHAE;PPP1R13B;PSMD14;PSMD13;NDUFA2;YWHAZ;PSMA5;PSMA3;PPP3CC;PSMD2;CASP3;PSMC2;AKT1;FADD;KPNB1;GSDME		2.0177	9.28918	0.0100132	0.0559982
RHOD GTPase Cycle R-HSA-9013405	7/52	AKAP12;VAPB;CAV1;PLXNA1;ARHGAP26;ARHGAP35;TOR1AIP1		3.16674	14.4198	0.01053	0.0575058
Signaling By Non-Receptor Tyrosine Kinases R-HSA-9006927	7/52	AKT1;ARAP1;NR3C1;CBL;HRAS;ARHGAP35;RHOA		3.16674	14.4198	0.01053	0.0575058
Disassembly Of Destruction Complex And Recruitment Of AXIN To Membrane R-HSA-4641262	5/29	GSK3B;PPP2R1A;PPP2R5E;CAV1;PPP2R5C		4.23678	19.2762	0.0105702	0.0575058
HSF1 Activation R-HSA-3371511	5/29	YWHAE;EEF1A1;VCP;HSP90AB1;SERPINH1		4.23678	19.2762	0.0105702	0.0575058
Uptake And Actions Of Bacterial Toxins R-HSA-5339562	5/29	MAP2K4;HSP90AB1;SYT1;MAP2K7;EEF2		4.23678	19.2762	0.0105702	0.0575058
Protein Localization R-HSA-9609507	15/164	HSPA9;TIMM8A;IDH3G;USP9X;IDE;HSPD1;CS;CHCHD3;AMACR;PITRM1;VAPA;LDHD;ACOT2;PMPCB;GET3		2.05582	9.33381	0.0106715	0.0575058
Transport To Golgi And Subsequent Modification R-HSA-948021	15/164	SEC23A;SEC16A;TRAPPC4;DCTN4;RAB1B;TRAPPC10;USO1;TRAPPC9;ARFGAP3;ARFGAP2;PPP6C;DYNC1LI2;ACTR1A;GORASP1;DYNC1I1		2.05582	9.33381	0.0106715	0.0575058
Listeria Monocytogenes Entry Into Host Cells R-HSA-8876384	4/19	SRC;CBL;STAM2;SH3GL2		5.41985	24.5851	0.0107148	0.0575058
RHO GTPases Activate CIT R-HSA-5625900	4/19	MYH14;MYH9;RHOA;MYL12B		5.41985	24.5851	0.0107148	0.0575058
Signaling By PDGFR In Disease R-HSA-9671555	4/19	GOLGA4;WDR48;BIN2;HRAS		5.41985	24.5851	0.0107148	0.0575058
SARS-CoV-2 Activates/Modulates Innate And Adaptive Immune Responses R-HSA-9705671	12/121	NUP93;IKBKB;RANBP2;NUP205;CREBBP;SEC23A;HSP90AB1;NUP210;NUP155;NUP85;TRAF3;NUP153		2.24568	9.99576	0.0116657	0.0619916
Negative Regulation Of MAPK Pathway R-HSA-5675221	6/41	PPP2R1A;PPP2R5E;ARAF;PPP2R5C;HRAS;MARK3		3.48798	15.5041	0.011737	0.0619916
Non-integrin membrane-ECM Interactions R-HSA-3000171	6/41	TTR;SDC4;TRAPPC4;CASK;LAMB1;AGRN		3.48798	15.5041	0.011737	0.0619916
Paradoxical Activation Of RAF Signaling By Kinase Inactive BRAF R-HSA-6802955	6/41	RAP1B;SRC;ARAF;IQGAP1;HRAS;MARK3		3.48798	15.5041	0.011737	0.0619916
Activation Of NF-kappaB In B Cells R-HSA-1169091	8/66	IKBKB;PSMA5;PSMA3;PSMD14;PRKCB;PSMD13;PSMD2;PSMC2		2.80903	12.4318	0.0119665	0.0629362
RAC3 GTPase Cycle R-HSA-9013423	10/93	NCKAP1;PREX1;ABR;CAV1;SNAP23;ABI1;PKN1;ARHGAP26;ARHGAP35;GIT1		2.45571	10.8591	0.0120104	0.0629362
Activation Of BH3-only Proteins R-HSA-114452	5/30	YWHAE;PPP1R13B;PPP3CC;AKT1;YWHAZ		4.06709	17.9196	0.012204	0.0636866
Class I MHC Mediated Antigen Processing And Presentation R-HSA-983169	28/378	SEC23A;PSMD14;PSMD13;RNF14;SNAP23;KEAP1;NEDD4L;CTSV;FBXO22;UBE2J1;IKBKB;UBE2Q1;PSMD2;ARIH2;FBXO7;NDUFA2;HUWE1;FBXL16;PJA2;PJA1;PSMA5;PSMA3;GAN;NEDD4;PSMC2;TRIM32;ANAPC1;UBE2M		1.63934	7.21686	0.0122493	0.0636866
COPI-mediated Anterograde Transport R-HSA-6807878	9/80	ACTR1A;DYNC1LI2;GORASP1;DCTN4;RAB1B;USO1;ARFGAP3;DYNC1I1;ARFGAP2		2.58254	11.2796	0.0126812	0.0653056
Degradation Of AXIN R-HSA-4641257	7/54	PSMA5;RNF146;PSMA3;PSMD14;PSMD13;PSMD2;PSMC2		3.03166	13.1986	0.0128608	0.0653056
Interleukin-12 Family Signaling R-HSA-447115	7/54	RAP1B;HSPA9;VAMP7;ANXA2;HNRNPDL;PITPNA;PDCD4		3.03166	13.1986	0.0128608	0.0653056
Regulation Of RUNX3 Expression And Activity R-HSA-8941858	7/54	PSMA5;PSMA3;PSMD14;PSMD13;SRC;PSMD2;PSMC2		3.03166	13.1986	0.0128608	0.0653056
SLBP Dependent Processing Of Replication-Dependent Histone Pre-mRNAs R-HSA-77588	3/11	NCBP2;SNRPG;SNRPF		7.61634	33.1369	0.0128969	0.0653056
Synthesis Of PIPs At Late Endosome Membrane R-HSA-1660517	3/11	VAC14;MTMR2;PIKFYVE		7.61634	33.1369	0.0128969	0.0653056
CD209 (DC-SIGN) Signaling R-HSA-5621575	4/20	CREBBP;RPS6KA5;PKN1;HRAS		5.08084	22.1027	0.0129041	0.0653056
RNA Polymerase II Transcription Termination R-HSA-73856	8/67	DDX39B;NCBP2;U2AF2;SNRPG;SYMPK;THOC2;SNRPF;THOC5		2.76128	11.982	0.0130458	0.0657724
Centrosome Maturation R-HSA-380287	9/81	YWHAE;ACTR1A;TUBA1A;PPP2R1A;NME7;CSNK1E;TUBG2;MAPRE1;CDK11B		2.54654	10.9275	0.0136899	0.0685008
Signaling By NOTCH4 R-HSA-9013694	9/81	PSMA5;PSMA3;CREBBP;PSMD14;PSMD13;PSMD2;PSMC2;AKT1;YWHAZ		2.54654	10.9275	0.0136899	0.0685008
P75 NTR Receptor-Mediated Signaling R-HSA-193704	10/95	YWHAE;IKBKB;ARHGEF11;TIAM2;PREX1;ABR;ARHGEF26;RASGRF2;CASP3;RHOA		2.39767	10.2658	0.0138212	0.0688991
Glyoxylate Metabolism And Glycine Degradation R-HSA-389661	5/31	GRHPR;GLDC;DBT;LDHD;DLAT		3.91046	16.6923	0.0140009	0.0695244
PTEN Regulation R-HSA-6807070	13/139	PSMD14;PSMD13;CSNK2A2;PSMA5;RNF146;PSMA3;VAPA;PSMD2;NEDD4;PSMC2;MLST8;AKT1;MTA3		2.10496	8.97081	0.0140977	0.0695244
Hh Mutants Are Degraded By ERAD R-HSA-5362768	7/55	PSMA5;PSMA3;VCP;PSMD14;PSMD13;PSMD2;PSMC2		2.96835	12.6382	0.0141556	0.0695244
Intrinsic Pathway For Apoptosis R-HSA-109606	7/55	YWHAE;PPP1R13B;PPP3CC;CASP3;AKT1;YWHAZ;GSDME		2.96835	12.6382	0.0141556	0.0695244
Ub-specific Processing Proteases R-HSA-5689880	17/201	USP8;USP47;WDR48;PSMD14;USP9X;PSMD13;USP32;KEAP1;MUL1;IDE;PSMA5;RNF146;PSMA3;PSMD2;PSMC2;VDAC2;STAM2		1.88732	8.01792	0.0142884	0.0699188
HCMV Early Events R-HSA-9609690	10/96	NUP93;RANBP2;DYNC1LI2;NUP205;NUP210;NUP155;NUP85;CBX1;NUP153;DYNC1I1		2.36967	9.98376	0.0147998	0.0721558
Branched-chain Amino Acid Catabolism R-HSA-70895	4/21	DBT;LDHD;ACADSB;BCAT2		4.78172	19.9687	0.0153589	0.0738005
RHO GTPases Activate PAKs R-HSA-5627123	4/21	MYH14;MYH9;PKN1;MYL12B		4.78172	19.9687	0.0153589	0.0738005
Synaptic Adhesion-Like Molecules R-HSA-8849932	4/21	DLG1;FLOT1;PTPRF;GRIA4		4.78172	19.9687	0.0153589	0.0738005
VxPx Cargo-Targeting To Cilium R-HSA-5620916	4/21	EXOC3;EXOC6;EXOC5;RAB8A		4.78172	19.9687	0.0153589	0.0738005
Metabolism Of Carbohydrates R-HSA-71387	22/285	RANBP2;NUP205;NUP210;SDC4;NUP155;ADPGK;DCXR;HEXA;PYGM;NUP153;PYGL;PGM2L1;SLC9A1;NUP93;BCAN;UGP2;PPP2R1A;NUP85;ALDOC;PGLS;AGRN;ARSB		1.71087	7.0735	0.0160115	0.0766595
Activation Of RAC1 R-HSA-428540	3/12	NCK2;PKN1;NCK1		6.76972	27.7436	0.0166028	0.0789226
Cytosolic Iron-Sulfur Cluster Assembly R-HSA-2564830	3/12	ABCB7;CIAPIN1;CIAO1		6.76972	27.7436	0.0166028	0.0789226
Formation Of A Pool Of Free 40S Subunits R-HSA-72689	10/98	RPS15A;EIF3L;EIF3I;RPL11;EIF3J;RPL38;RPSA;EIF3E;RPL22L1;MRPL13		2.31557	9.4471	0.0169105	0.0800994
Cell Cycle Checkpoints R-HSA-69620	21/271	RANBP2;YWHAE;PSMD14;PSMD13;RCC2;PPP2R5C;RANGAP1;YWHAZ;PSMA5;PPP1CC;DYNC1LI2;PSMA3;PPP2R1A;NUP85;PPP2R5E;PSMD2;PSMC2;TOPBP1;MAPRE1;DYNC1I1;ANAPC1		1.71734	6.93694	0.0176091	0.0831122
SLC Transporter Disorders R-HSA-5619102	10/99	NUP93;RANBP2;NUP205;NUP210;NUP155;NUP85;BSG;SLC1A3;NUP153;SLC3A2		2.28943	9.19172	0.0180457	0.0847743
Nephrin Family Interactions R-HSA-373753	4/22	NCK2;CASK;IQGAP1;NCK1		4.51583	18.1197	0.0180886	0.0847743
Signaling By NTRK1 (TRKA) R-HSA-187037	11/114	RPS6KA3;RPS6KA5;RIT2;BCL11B;PPP2R1A;SRC;CLTA;HRAS;SH3GL2;RHOA;DNM2		2.1768	8.68401	0.0185119	0.0862372
Hh Mutants Abrogate Ligand Secretion R-HSA-5387390	7/58	PSMA5;PSMA3;VCP;PSMD14;PSMD13;PSMD2;PSMC2		2.7933	11.1309	0.0185951	0.0862372
NIK To Noncanonical NF-kB Signaling R-HSA-5676590	7/58	PSMA5;PSMA3;PSMD14;PSMD13;PSMD2;PSMC2;UBE2M		2.7933	11.1309	0.0185951	0.0862372
Antigen Processing: Ubiquitination And Proteasome Degradation R-HSA-983168	23/307	PSMD14;PSMD13;RNF14;HUWE1;KEAP1;NEDD4L;FBXL16;FBXO22;PJA2;UBE2J1;PJA1;PSMA5;PSMA3;UBE2Q1;GAN;PSMD2;NEDD4;PSMC2;ARIH2;FBXO7;TRIM32;ANAPC1;UBE2M		1.65633	6.54074	0.0192752	0.0890809
Programmed Cell Death R-HSA-5357801	17/208	YWHAE;PPP1R13B;PSMD14;PSMD13;NDUFA2;YWHAZ;PSMA5;PSMA3;PPP3CC;PSMD2;CASP3;PSMC2;FLOT1;AKT1;FADD;KPNB1;GSDME		1.81748	7.16788	0.0193734	0.0892247
Regulation Of RUNX2 Expression And Activity R-HSA-8939902	8/72	PSMA5;GSK3B;PSMA3;PSMD14;PSMD13;PSMD2;PSMC2;NR3C1		2.54488	10.016	0.0195313	0.0896421
Extracellular Matrix Organization R-HSA-1474244	22/291	CD151;VCAM1;ITGAM;SDC4;TRAPPC4;ITGB2;ITGA1;CASK;LAMB1;CTSV;BCAN;TTR;CAPNS1;CASP3;BSG;SERPINH1;CAPN2;COL6A3;CD47;AGRN;MATN4;CTSB		1.67217	6.5554	0.0198355	0.0907253
NOSTRIN Mediated eNOS Trafficking R-HSA-203641	2/5	CAV1;DNM2		13.5293	52.8528	0.0201098	0.0910414
Signaling By Membrane-Tethered Fusions Of PDGFRA Or PDGFRB R-HSA-9673768	2/5	GOLGA4;BIN2		13.5293	52.8528	0.0201098	0.0910414
Signaling To P38 Via RIT And RIN R-HSA-187706	2/5	RIT2;BCL11B		13.5293	52.8528	0.0201098	0.0910414
Degradation Of GLI2 By Proteasome R-HSA-5610783	7/59	PSMA5;GSK3B;PSMA3;PSMD14;PSMD13;PSMD2;PSMC2		2.73944	10.68	0.02027	0.0911464
GLI3 Is Processed To GLI3R By Proteasome R-HSA-5610785	7/59	PSMA5;GSK3B;PSMA3;PSMD14;PSMD13;PSMD2;PSMC2		2.73944	10.68	0.02027	0.0911464
TCR Signaling R-HSA-202403	11/116	VASP;IKBKB;PSMA5;PSMA3;PSMD14;PSMD13;PSMD2;PSMC2;PTPRJ;PKN1;NCK1		2.13512	8.26877	0.0208011	0.0926912
PTK6 Regulates RHO GTPases, RAS GTPase And MAP Kinases R-HSA-8849471	3/13	HRAS;ARHGAP35;RHOA		6.09243	23.5827	0.0208412	0.0926912
Abortive Elongation Of HIV-1 Transcript In Absence Of Tat R-HSA-167242	4/23	CTDP1;NCBP2;NELFB;GTF2F1		4.27793	16.5061	0.021101	0.0926912
Dopamine Neurotransmitter Release Cycle R-HSA-212676	4/23	SYT1;CASK;LIN7A;LIN7B		4.27793	16.5061	0.021101	0.0926912
Post-chaperonin Tubulin Folding Pathway R-HSA-389977	4/23	TUBB2B;TUBA1A;TUBB2A;ARL2		4.27793	16.5061	0.021101	0.0926912
RHOBTB2 GTPase Cycle R-HSA-9013418	4/23	HSP90AB1;DDX39B;TWF1;MSI2		4.27793	16.5061	0.021101	0.0926912
Triglyceride Catabolism R-HSA-163560	4/23	PPP1CC;CAV1;MGLL;PPP1CA		4.27793	16.5061	0.021101	0.0926912
Signaling By NTRKs R-HSA-166520	12/132	RPS6KA3;RPS6KA5;RIT2;BCL11B;PPP2R1A;SRC;CLTA;NELFB;HRAS;SH3GL2;RHOA;DNM2		2.03864	7.79197	0.021881	0.0958016
SARS-CoV-2 Modulates Host Translation Machinery R-HSA-9754678	6/47	RPS15A;SNRPD2;DDX20;SNRPG;RPSA;SNRPF		2.9766	11.3437	0.0221273	0.0965619
PCP/CE Pathway R-HSA-4086400	9/88	PSMA5;PSMA3;PSMD14;PRKCB;PSMD13;PSMD2;PSMC2;CLTA;RHOA		2.32004	8.80472	0.0224813	0.097468
Regulation Of mRNA Stability By Proteins That Bind AU-rich Elements R-HSA-450531	9/88	PSMA5;PSMA3;PSMD14;PSMD13;PSMD2;PSMC2;AKT1;ELAVL1;YWHAZ		2.32004	8.80472	0.0224813	0.097468
Cell Death Signaling Via NRAGE, NRIF And NADE R-HSA-204998	8/74	YWHAE;ARHGEF11;TIAM2;PREX1;ABR;ARHGEF26;RASGRF2;CASP3		2.4675	9.34302	0.0226766	0.0976781
RHOG GTPase Cycle R-HSA-9013408	8/74	PREX1;ARHGEF26;SHMT2;VAPB;CAV1;NDUFS3;ARFGAP3;ARHGAP35		2.4675	9.34302	0.0226766	0.0976781
RHOBTB GTPase Cycle R-HSA-9706574	5/35	HSP90AB1;DDX39B;GPS1;TWF1;MSI2		3.38835	12.7903	0.0229418	0.0985019
Dectin-1 Mediated Noncanonical NF-kB Signaling R-HSA-5607761	7/61	PSMA5;PSMA3;PSMD14;PSMD13;PSMD2;PSMC2;UBE2M		2.6377	9.84562	0.0239293	0.102409
ER-Phagosome Pathway R-HSA-1236974	9/89	IKBKB;PSMA5;PSMA3;PSMD14;PSMD13;PSMD2;SNAP23;NDUFA2;PSMC2		2.29092	8.5439	0.0240057	0.102409
Signaling By Interleukins R-HSA-449147	31/453	ITGAM;PSMD14;MAOA;PSMD13;ITGB2;PITPNA;F13A1;CBL;IKBKB;RAP1B;RPS6KA3;RPS6KA5;HNRNPDL;PTPRZ1;PPP2R1A;PSMD2;CASP3;S1PR1;AKT1;MAP2K7;HSPA9;MAP2K4;VCAM1;ANXA2;YWHAZ;PSMA5;PSMA3;VAMP7;TXLNA;PSMC2;PDCD4		1.50447	5.60252	0.0241393	0.10265
Cross-presentation Of Soluble Exogenous Antigens (Endosomes) R-HSA-1236978	6/48	PSMA5;PSMA3;PSMD14;PSMD13;PSMD2;PSMC2		2.90558	10.799	0.0243153	0.103069
Synthesis Of Very Long-Chain Fatty acyl-CoAs R-HSA-75876	4/24	ACSL1;ACSBG1;HACD3;HACD2		4.06382	15.0892	0.0244028	0.103111
Antigen processing-Cross Presentation R-HSA-1236975	10/104	IKBKB;PSMA5;PSMA3;PSMD14;PSMD13;PSMD2;SNAP23;NDUFA2;PSMC2;CTSV		2.16708	8.03117	0.024576	0.103357
Transcriptional Regulation By RUNX2 R-HSA-8878166	11/119	PSMA5;HDAC4;GSK3B;PSMA3;PSMD14;PSMD13;SRC;PSMD2;PSMC2;AKT1;NR3C1		2.07548	7.6883	0.0246161	0.103357
Eukaryotic Translation Termination R-HSA-72764	9/90	RPS15A;RPL11;RPL38;RPSA;ETF1;RPL22L1;GSPT2;MRPL13;GSPT1		2.26252	8.2923	0.0256022	0.105339
CS/DS Degradation R-HSA-2024101	3/14	BCAN;HEXA;ARSB		5.53828	20.2954	0.0256152	0.105339
Golgi Cisternae Pericentriolar Stack Reorganization R-HSA-162658	3/14	RAB1B;GORASP1;USO1		5.53828	20.2954	0.0256152	0.105339
LGI-ADAM Interactions R-HSA-5682910	3/14	CACNG8;ADAM23;CACNG3		5.53828	20.2954	0.0256152	0.105339
Lysosphingolipid And LPA Receptors R-HSA-419408	3/14	PLPPR1;PLPPR4;S1PR1		5.53828	20.2954	0.0256152	0.105339
Retrograde Neurotrophin Signaling R-HSA-177504	3/14	CLTA;SH3GL2;DNM2		5.53828	20.2954	0.0256152	0.105339
HSF1-dependent Transactivation R-HSA-3371571	5/36	CREBBP;HSP90AB1;MLST8;SERPINH1;HSPA2		3.27888	12.0122	0.0256423	0.105339
RHO GTPases Activate PKNs R-HSA-5625740	7/62	YWHAE;MYH9;MYH14;PKN1;YWHAZ;RHOA;MYL12B		2.5896	9.45926	0.0259189	0.105769
Signaling By BRAF And RAF1 Fusions R-HSA-6802952	7/62	RAP1B;SRC;ARAF;IQGAP1;HRAS;MARK3;SND1		2.5896	9.45926	0.0259189	0.105769
Asparagine N-linked Glycosylation R-HSA-446203	21/282	VCP;SEC23A;TRAPPC10;SEC16A;TRAPPC4;DCTN4;RAB1B;USO1;ALG2;TRAPPC9;ARFGAP3;ARFGAP2;DPM1;PPP6C;DYNC1LI2;ACTR1A;GANAB;DAD1;GORASP1;GMPPA;DYNC1I1		1.644	6.00097	0.0259854	0.105769
Regulation Of Activated PAK-2p34 By Proteasome Mediated Degradation R-HSA-211733	6/49	PSMA5;PSMA3;PSMD14;PSMD13;PSMD2;PSMC2		2.83786	10.2878	0.0266433	0.107788
Signaling By EGFR R-HSA-177929	6/49	SRC;CBL;HRAS;STAM2;AAMP;SH3GL2		2.83786	10.2878	0.0266433	0.107788
HCMV Infection R-HSA-9609646	11/121	NUP93;RANBP2;DYNC1LI2;NUP205;NUP210;NUP155;NUP85;CBX1;CHMP1A;NUP153;DYNC1I1		2.03753	7.32742	0.0274269	0.110622
Basigin Interactions R-HSA-210991	4/25	SLC7A5;CAV1;BSG;SLC3A2		3.8701	13.8379	0.0279993	0.11199
Deadenylation Of mRNA R-HSA-429947	4/25	EIF4A2;EIF4A1;CNOT3;PAIP1		3.8701	13.8379	0.0279993	0.11199
Autodegradation Of Cdh1 By Cdh1:APC/C R-HSA-174084	7/63	PSMA5;PSMA3;PSMD14;PSMD13;PSMD2;PSMC2;ANAPC1		2.54323	9.09175	0.0280186	0.11199
Cooperation Of PDCL (PhLP1) And TRiC/CCT In G-protein Beta Folding R-HSA-6814122	5/37	CSNK2A2;GNB5;CCT5;RGS6;CCT6B		3.17625	11.2964	0.0285378	0.113385
Fatty acyl-CoA Biosynthesis R-HSA-75105	5/37	ACSL1;PPT1;ACSBG1;HACD3;HACD2		3.17625	11.2964	0.0285378	0.113385
PIP3 Activates AKT Signaling R-HSA-1257604	20/268	GSK3B;PSMD14;PSMD13;SRC;INSR;CSNK2A2;PPP2R5C;FGF1;PSMA5;RNF146;PSMA3;VAPA;PPP2R1A;PPP2R5E;PSMD2;NEDD4;PSMC2;MLST8;AKT1;MTA3		1.64714	5.84873	0.0287005	0.113692
Formation Of Ternary Complex, And Subsequently, 43S Complex R-HSA-72695	6/50	RPS15A;EIF3L;EIF3I;EIF3J;RPSA;EIF3E		2.77321	9.80754	0.0291143	0.114099
Regulation Of Ornithine Decarboxylase (ODC) R-HSA-350562	6/50	PSMA5;PSMA3;PSMD14;PSMD13;PSMD2;PSMC2		2.77321	9.80754	0.0291143	0.114099
NADE Modulates Death Signaling R-HSA-205025	2/6	YWHAE;CASP3		10.1464	35.8422	0.0292319	0.114099
Uptake And Function Of Diphtheria Toxin R-HSA-5336415	2/6	HSP90AB1;EEF2		10.1464	35.8422	0.0292319	0.114099
WNT Mediated Activation Of DVL R-HSA-201688	2/6	CSNK2A2;CSNK1E		10.1464	35.8422	0.0292319	0.114099
FCERI Mediated NF-kB Activation R-HSA-2871837	8/78	IKBKB;PSMA5;PSMA3;PSMD14;PSMD13;PSMD2;PSMC2;RASGRP1		2.32601	8.15595	0.0300045	0.116093
G Alpha (12/13) Signaling Events R-HSA-416482	8/78	ARHGEF11;TIAM2;PREX1;ABR;ARHGEF26;RASGRF2;GNB5;RHOA		2.32601	8.15595	0.0300045	0.116093
Nuclear Events Mediated By NFE2L2 R-HSA-9759194	8/78	PSMA5;GSK3B;PSMA3;CREBBP;PSMD14;PSMD13;PSMD2;PSMC2		2.32601	8.15595	0.0300045	0.116093
Hedgehog Ligand Biogenesis R-HSA-5358346	7/64	PSMA5;PSMA3;VCP;PSMD14;PSMD13;PSMD2;PSMC2		2.49848	8.74193	0.0302306	0.116629
Gene Silencing By RNA R-HSA-211000	10/108	TDRKH;NUP93;RANBP2;TSNAX;NUP205;NUP210;NUP155;NUP85;NUP153;TSN		2.07819	7.22538	0.0309073	0.118614
InlB-mediated Entry Of Listeria Monocytogenes Into Host Cell R-HSA-8875360	3/15	CBL;STAM2;SH3GL2		5.07649	17.6471	0.0309234	0.118614
Autodegradation Of E3 Ubiquitin Ligase COP1 R-HSA-349425	6/51	PSMA5;PSMA3;PSMD14;PSMD13;PSMD2;PSMC2		2.71144	9.35571	0.0317312	0.120669
Ubiquitin Mediated Degradation Of Phosphorylated Cdc25A R-HSA-69601	6/51	PSMA5;PSMA3;PSMD14;PSMD13;PSMD2;PSMC2		2.71144	9.35571	0.0317312	0.120669
Vpu Mediated Degradation Of CD4 R-HSA-180534	6/51	PSMA5;PSMA3;PSMD14;PSMD13;PSMD2;PSMC2		2.71144	9.35571	0.0317312	0.120669
Attenuation Phase R-HSA-3371568	4/26	CREBBP;HSP90AB1;SERPINH1;HSPA2		3.69399	12.727	0.0318944	0.120944
Intracellular Signaling By Second Messengers R-HSA-9006925	22/306	GSK3B;PSMD14;PSMD13;SRC;INSR;CSNK2A2;PPP2R5C;FGF1;PSMA5;RNF146;PSMA3;GRK2;VAPA;PPP2R1A;PPP2R5E;PSMD2;PRKAR2A;NEDD4;PSMC2;MLST8;AKT1;MTA3		1.58259	5.42252	0.0325052	0.122757
Regulation Of RAS By GAPs R-HSA-5658442	7/65	PSMA5;PSMA3;PSMD14;PSMD13;PSMD2;PSMC2;HRAS		2.45527	8.40873	0.032557	0.122757
Toll Like Receptor 4 (TLR4) Cascade R-HSA-166016	12/140	IKBKB;RPS6KA3;MAP2K4;RPS6KA5;ITGAM;PPP2R1A;TRAF3;ITGB2;NDUFA2;FADD;MAP2K7;DNM2		1.91042	6.53597	0.0326726	0.122845
Recruitment Of NuMA To Mitotic Centrosomes R-HSA-380320	8/80	YWHAE;ACTR1A;TUBA1A;PPP2R1A;NME7;CSNK1E;TUBG2;MAPRE1		2.26116	7.63148	0.0342174	0.128291
Regulation Of Apoptosis R-HSA-169911	6/52	PSMA5;PSMA3;PSMD14;PSMD13;PSMD2;PSMC2		2.65236	8.93022	0.0344966	0.128613
Signaling By PDGF R-HSA-186797	6/52	SRC;NCK2;COL6A3;HRAS;THBS4;NCK1		2.65236	8.93022	0.0344966	0.128613
Transcriptional Regulation By RUNX3 R-HSA-8878159	9/95	PSMA5;HDAC4;PSMA3;CREBBP;PSMD14;PSMD13;SRC;PSMD2;PSMC2		2.13041	7.1591	0.0347205	0.129087
Signaling By FGFR3 R-HSA-5654741	5/39	SRC;PPP2R1A;CBL;FGF1;HRAS		2.9891	10.0268	0.0349283	0.129403
Integrin Cell Surface Interactions R-HSA-216083	7/66	ITGAM;VCAM1;ITGB2;BSG;ITGA1;CD47;AGRN		2.41353	8.09114	0.0349999	0.129403
Integrin Signaling R-HSA-354192	4/27	RAP1B;SRC;AKT1;RASGRP1		3.5332	11.7363	0.0360911	0.1327
VEGFR2 Mediated Vascular Permeability R-HSA-5218920	4/27	CAV1;MLST8;AKT1;PKN1		3.5332	11.7363	0.0360911	0.1327
CRMPs In Sema3A Signaling R-HSA-399956	3/16	GSK3B;DPYSL4;PLXNA1		4.68575	15.4785	0.0367608	0.132958
Rap1 Signaling R-HSA-392517	3/16	RAP1B;RASGRP1;YWHAZ		4.68575	15.4785	0.0367608	0.132958
Regulation Of Pyruvate Dehydrogenase (PDH) Complex R-HSA-204174	3/16	PLPP6;LDHD;DLAT		4.68575	15.4785	0.0367608	0.132958
Sema3A PAK Dependent Axon Repulsion R-HSA-399954	3/16	HSP90AB1;PLXNA1;PKN1		4.68575	15.4785	0.0367608	0.132958
Signaling By NTRK3 (TRKC) R-HSA-9034015	3/16	SRC;NELFB;HRAS		4.68575	15.4785	0.0367608	0.132958
Spry Regulation Of FGF Signaling R-HSA-1295596	3/16	SRC;PPP2R1A;CBL		4.68575	15.4785	0.0367608	0.132958
Vif-mediated Degradation Of APOBEC3G R-HSA-180585	6/53	PSMA5;PSMA3;PSMD14;PSMD13;PSMD2;PSMC2		2.59579	8.5291	0.0374127	0.134949
APC/C:Cdc20 Mediated Degradation Of Securin R-HSA-174154	7/67	PSMA5;PSMA3;PSMD14;PSMD13;PSMD2;PSMC2;ANAPC1		2.37318	7.78826	0.0375612	0.135119
Signaling By FGFR4 R-HSA-5654743	5/40	SRC;PPP2R1A;CBL;FGF1;HRAS		2.90354	9.46248	0.038429	0.137868
Activation Of RAC1 Downstream Of NMDARs R-HSA-9619229	2/7	CAMK1;GIT1		8.11672	26.1951	0.0396644	0.139665
Acyl Chain Remodeling Of DAG And TAG R-HSA-1482883	2/7	DGAT1;MGLL		8.11672	26.1951	0.0396644	0.139665
Attachment Of GPI Anchor To uPAR R-HSA-162791	2/7	PIGS;PGAP1		8.11672	26.1951	0.0396644	0.139665
CREB Phosphorylation R-HSA-199920	2/7	RPS6KA3;RPS6KA5		8.11672	26.1951	0.0396644	0.139665
NrCAM Interactions R-HSA-447038	2/7	DLG1;NRCAM		8.11672	26.1951	0.0396644	0.139665
RHOT2 GTPase Cycle R-HSA-9013419	2/7	RHOT2;RAP1GDS1		8.11672	26.1951	0.0396644	0.139665
RUNX1 Regulates Transcription Of Genes Involved In Differentiation Of Myeloid Cells R-HSA-8939246	2/7	CREBBP;PRKCB		8.11672	26.1951	0.0396644	0.139665
Costimulation By CD28 Family R-HSA-388841	7/68	PPP2R1A;PPP2R5E;SRC;MLST8;AKT1;PPP2R5C;PKN1		2.33415	7.49923	0.0402427	0.14105
AUF1 (hnRNP D0) Binds And Destabilizes mRNA R-HSA-450408	6/54	PSMA5;PSMA3;PSMD14;PSMD13;PSMD2;PSMC2		2.54158	8.1506	0.0404817	0.14105
FBXL7 Down-Regulates AURKA During Mitotic Entry And In Early Mitosis R-HSA-8854050	6/54	PSMA5;PSMA3;PSMD14;PSMD13;PSMD2;PSMC2		2.54158	8.1506	0.0404817	0.14105
SCF-beta-TrCP Mediated Degradation Of Emi1 R-HSA-174113	6/54	PSMA5;PSMA3;PSMD14;PSMD13;PSMD2;PSMC2		2.54158	8.1506	0.0404817	0.14105
Downstream Signal Transduction R-HSA-186763	4/28	SRC;NCK2;HRAS;NCK1		3.38581	10.8488	0.0405909	0.141061
Platelet Sensitization By LDL R-HSA-432142	3/17	PPP2R1A;PPP2R5E;PPP2R5C		4.35082	13.6781	0.043119	0.148683
Protein Methylation R-HSA-8876725	3/17	EEF1A1;VCP;EEF2		4.35082	13.6781	0.043119	0.148683
Synthesis Of PIPs At Golgi Membrane R-HSA-1660514	3/17	VAC14;PIKFYVE;PI4K2A		4.35082	13.6781	0.043119	0.148683
Degradation Of DVL R-HSA-4641258	6/55	PSMA5;PSMA3;PSMD14;PSMD13;PSMD2;PSMC2		2.48958	7.79309	0.0437053	0.150315
Cristae Formation R-HSA-8949613	4/29	DMAC2L;HSPA9;CHCHD3;DNAJC11		3.2502	10.0508	0.0453943	0.154526
FCERI Mediated MAPK Activation R-HSA-2871796	4/29	MAP2K4;PKN1;MAP2K7;HRAS		3.2502	10.0508	0.0453943	0.154526
Negative Regulation Of FGFR3 Signaling R-HSA-5654732	4/29	SRC;PPP2R1A;CBL;FGF1		3.2502	10.0508	0.0453943	0.154526
Processing Of Capped Intronless Pre-mRNA R-HSA-75067	4/29	NCBP2;SNRPG;SYMPK;SNRPF		3.2502	10.0508	0.0453943	0.154526
Stabilization Of P53 R-HSA-69541	6/56	PSMA5;PSMA3;PSMD14;PSMD13;PSMD2;PSMC2		2.43966	7.4551	0.0470851	0.159873
Cell Junction Organization R-HSA-446728	8/86	CLDN11;VASP;CD151;CDH11;ILK;PARVA;RSU1;CDH8		2.08657	6.28432	0.0492033	0.166217
Peptide Chain Elongation R-HSA-156902	8/86	EEF1A1;RPS15A;RPL11;RPL38;RPSA;RPL22L1;EEF2;MRPL13		2.08657	6.28432	0.0492033	0.166217
ABC Transporters In Lipid Homeostasis R-HSA-1369062	3/18	ABCA3;ABCA7;ABCG1		4.06055	12.1654	0.0499868	0.168011
VEGFR2 Mediated Cell Proliferation R-HSA-5218921	3/18	PRKCB;SRC;HRAS		4.06055	12.1654	0.0499868	0.168011

## Sheet: Supplementary Table 1h
pathway	N overlap	overlapped genes		odds ratio	combined score	p-value	adjusted p-value
Membrane Trafficking R-HSA-199991	41/599	GPS1;RAB1B;DCTN4;CLTA;PLA2G6;CBL;PPP6C;ACTR1A;CLVS2;AKT1;KIF21A;TBC1D17;RAB8A;DYNC1I1;SH3GL2;CYTH1;TBC1D10B;RAB8B;PACSIN1;GALNT2;TRAPPC10;VTA1;TRAPPC9;ARFGAP3;IGF2R;ARFGAP2;DYNC1LI2;SNX18;NECAP2;VAMP7;RAB31;NECAP1;BIN1;GORASP1;RAB35;RAB18;EXOC6;AMPH;EXOC5;STAM2;CHMP5		3.32872	71.085	5.32e-10	5.41e-07
Vesicle-mediated Transport R-HSA-5653656	41/637	GPS1;RAB1B;DCTN4;CLTA;PLA2G6;CBL;PPP6C;ACTR1A;CLVS2;AKT1;KIF21A;TBC1D17;RAB8A;DYNC1I1;SH3GL2;CYTH1;TBC1D10B;RAB8B;PACSIN1;GALNT2;TRAPPC10;VTA1;TRAPPC9;ARFGAP3;IGF2R;ARFGAP2;DYNC1LI2;SNX18;NECAP2;VAMP7;RAB31;NECAP1;BIN1;GORASP1;RAB35;RAB18;EXOC6;AMPH;EXOC5;STAM2;CHMP5		3.11025	60.804	3.23e-09	1.64e-06
Processing Of Capped Intron-Containing Pre-mRNA R-HSA-72203	22/242	RANBP2;PPIL1;NCBP2;SF3B6;WBP4;HNRNPU;HNRNPR;SNU13;NUP153;CWC15;GTF2F1;THOC5;NUP93;U2AF2;SNRPG;SYMPK;PPIE;RBM42;HNRNPH2;PPIH;SRSF10;SNRPA		4.41096	74.3268	4.81e-08	1.63e-05
mRNA Splicing - Major Pathway R-HSA-72163	18/181	PPIL1;NCBP2;SF3B6;WBP4;HNRNPU;HNRNPR;SNU13;CWC15;GTF2F1;U2AF2;SNRPG;PPIE;SYMPK;RBM42;PPIH;HNRNPH2;SRSF10;SNRPA		4.84116	74.4234	2.11e-07	5.36e-05
mRNA Splicing R-HSA-72172	18/189	PPIL1;NCBP2;SF3B6;WBP4;HNRNPU;HNRNPR;SNU13;CWC15;GTF2F1;U2AF2;SNRPG;PPIE;SYMPK;RBM42;PPIH;HNRNPH2;SRSF10;SNRPA		4.61276	67.9233	4.03e-07	8.19e-05
COPI-independent Golgi-to-ER Retrograde Traffic R-HSA-6811436	7/34	ACTR1A;DYNC1LI2;GALNT2;DCTN4;RAB18;PLA2G6;DYNC1I1		11.1676	128.329	1.02e-05	0.00173219
Clathrin-mediated Endocytosis R-HSA-8856828	13/142	GPS1;CLTA;CBL;IGF2R;NECAP2;SNX18;VAMP7;NECAP1;BIN1;AMPH;STAM2;SH3GL2;PACSIN1		4.37617	46.3573	2.51e-05	0.00364488
Golgi-to-ER Retrograde Transport R-HSA-8856688	11/112	DYNC1LI2;ACTR1A;GALNT2;DCTN4;RAB1B;RAB18;KIF21A;PLA2G6;ARFGAP3;DYNC1I1;ARFGAP2		4.71519	46.2448	5.5e-05	0.00699572
Signaling By Rho GTPases, Miro GTPases And RHOBTB3 R-HSA-9716542	32/660	MTMR1;SOWAHC;WIPF2;GPS1;RASGRF2;FAF2;TWF1;MSI2;TOR1AIP1;AKAP12;RHOT2;FLOT1;MYH14;GIT1;DYNC1I1;NCK1;RANBP2;ARHGEF11;PRKCB;RCC2;ARAP1;ARFGAP3;ARHGAP26;ARFGAP2;NSFL1C;DYNC1LI2;FMNL2;VAPB;NDUFS3;PKN1;STAM2;PFN2		2.25156	21.7113	6.49e-05	0.00733302
RHO GTPase Cycle R-HSA-9012999	24/441	ARHGEF11;MTMR1;SOWAHC;WIPF2;GPS1;RASGRF2;FAF2;TWF1;MSI2;ARAP1;ARFGAP3;ARHGAP26;TOR1AIP1;ARFGAP2;AKAP12;NSFL1C;FMNL2;VAPB;FLOT1;NDUFS3;PKN1;STAM2;GIT1;NCK1		2.52432	23.3561	9.59e-05	0.00888745
Signaling By Rho GTPases R-HSA-194315	31/644	MTMR1;SOWAHC;WIPF2;GPS1;RASGRF2;FAF2;TWF1;MSI2;TOR1AIP1;AKAP12;FLOT1;MYH14;GIT1;DYNC1I1;NCK1;RANBP2;ARHGEF11;PRKCB;RCC2;ARAP1;ARFGAP3;ARHGAP26;ARFGAP2;NSFL1C;DYNC1LI2;FMNL2;VAPB;NDUFS3;PKN1;STAM2;PFN2		2.23113	20.6376	9.61e-05	0.00888745
Rab Regulation Of Trafficking R-HSA-9007101	11/122	RAB31;RAB1B;TRAPPC10;RAB35;RAB18;AKT1;TRAPPC9;TBC1D17;RAB8A;TBC1D10B;RAB8B		4.28819	38.7193	0.00012	0.0101572
Metabolism Of RNA R-HSA-8953854	31/666	PSMD14;SF3B6;WBP4;DDX20;HNRNPU;ZBTB8OS;HNRNPR;SNU13;GSPT1;RPS15A;U2AF2;AKT1;SYMPK;SRSF10;UPF2;RANBP2;PPIL1;NCBP2;NUP153;CSNK1E;CWC15;THOC5;GTF2F1;NUP93;PSMA3;SNRPG;PPIE;RBM42;HNRNPH2;PPIH;SNRPA		2.15133	18.6103	0.000175	0.0127439
HIV Life Cycle R-HSA-162587	12/149	NUP93;RANBP2;RANBP1;GTF2A2;CTDP1;NCBP2;VTA1;HMGA1;NMT2;NUP153;GTF2F1;CHMP5		3.7936	32.808	0.000175	0.0127439
RAB GEFs Exchange GTP For GDP On RABs R-HSA-8876198	9/89	RAB31;RAB1B;TRAPPC10;RAB35;RAB18;AKT1;TRAPPC9;RAB8A;RAB8B		4.85421	41.1565	0.000208	0.0140949
ER To Golgi Anterograde Transport R-HSA-199977	11/133	PPP6C;DYNC1LI2;ACTR1A;GORASP1;DCTN4;RAB1B;TRAPPC10;TRAPPC9;ARFGAP3;DYNC1I1;ARFGAP2		3.89934	32.2303	0.000257	0.0163496
Activation Of NMDA Receptors And Postsynaptic Events R-HSA-442755	8/74	DLG1;GRIN3A;RASGRF2;PRKAR2A;RASGRF1;CAMK1;HRAS;GIT1		5.22231	42.4656	0.000294	0.016709
Intra-Golgi And Retrograde Golgi-to-ER Traffic R-HSA-6811442	13/181	GALNT2;DCTN4;RAB1B;PLA2G6;ARFGAP3;IGF2R;ARFGAP2;DYNC1LI2;ACTR1A;RAB18;KIF21A;CYTH1;DYNC1I1		3.35352	27.2345	0.000297	0.016709
Late Phase Of HIV Life Cycle R-HSA-162599	11/136	NUP93;RANBP2;RANBP1;GTF2A2;CTDP1;NCBP2;VTA1;NMT2;NUP153;GTF2F1;CHMP5		3.80517	30.7152	0.000312	0.016709
Metabolism Of Proteins R-HSA-392499	66/1890	PIGS;USP32;CCT6B;PPP6C;ACTR1A;SUMO1;EARS2;RAB8A;RGS6;RAB8B;USP8;AGTPBP1;PARP1;CSNK2A2;SSR3;MUL1;MRPL48;SMC1A;ARFGAP3;ARFGAP2;NUP93;DPM1;EEF1A1;DYNC1LI2;PSMA3;RAB31;GAN;GORASP1;RAB35;VDAC2;PFDN1;EXOC6;EXOC5;OBSL1;STAM2;PFDN6;HDAC4;PSMD14;GPS1;RAB1B;DCTN4;GSPT1;ATXN3;VCPIP1;RPS15A;EIF4H;ARSB;DYNC1I1;CCT5;FN3K;RANBP2;ARFGEF2;CBX5;CNTN5;GALNT2;ABCA3;TRAPPC10;LSAMP;NUP153;TRAPPC9;RNF146;SPCS2;RAB18;CC…		1.627	12.7388	0.000398	0.0202269
L1CAM Interactions R-HSA-373760	9/99	DLG1;RPS6KA5;SCN8A;CSNK2A2;KCNQ2;RDX;CLTA;PKN1;SH3GL2		4.31264	33.1139	0.000463	0.0221894
Post NMDA Receptor Activation Events R-HSA-438064	7/61	DLG1;RASGRF2;PRKAR2A;RASGRF1;CAMK1;HRAS;GIT1		5.57608	42.5433	0.000486	0.0221894
COPI-mediated Anterograde Transport R-HSA-6807878	8/80	ACTR1A;DYNC1LI2;GORASP1;DCTN4;RAB1B;ARFGAP3;DYNC1I1;ARFGAP2		4.78564	36.3578	0.000502	0.0221894
M Phase R-HSA-68886	20/380	RANBP2;PSMD14;PRKCB;RCC2;RAB1B;CSNK2A2;NUP153;CSNK1E;TUBG2;PDS5B;SMC1A;NUP93;DYNC1LI2;ACTR1A;PSMA3;SUMO1;NME7;GORASP1;DYNC1I1;ANAPC1		2.42172	18.1742	0.000551	0.023328
Cargo Recognition For Clathrin-Mediated Endocytosis R-HSA-8856825	9/104	NECAP2;VAMP7;NECAP1;GPS1;CLTA;CBL;STAM2;SH3GL2;IGF2R		4.08461	29.8872	0.000664	0.0270167
Ras Activation Upon Ca2+ Influx Thru NMDA Receptor R-HSA-442982	4/19	DLG1;RASGRF2;RASGRF1;HRAS		11.4181	81.2287	0.000814	0.0318252
HIV Infection R-HSA-162906	14/229	RANBP2;RANBP1;GTF2A2;CTDP1;PSMD14;NCBP2;VTA1;HMGA1;NUP153;GTF2F1;NUP93;PSMA3;NMT2;CHMP5		2.82146	19.8156	0.000891	0.0332599
PTK6 Regulates RTKs And Their Effectors AKT1 And DOK1 R-HSA-8849469	3/9	AKT1;ARAP1;CBL		21.372	149.514	0.000916	0.0332599
Axon Guidance R-HSA-422475	24/519	UPF2;ARHGEF11;PSMD14;NCBP2;CSNK2A2;RDX;PITPNA;CLTA;GSPT1;PSMA3;DLG1;RPS15A;CACNB4;RPS6KA5;PRKAR2A;SCN8A;KCNQ2;MYH14;PKN1;HRAS;GIT1;SH3GL2;NCK1;PFN2		2.11788	14.5998	0.00101426	0.035569
Neurotransmitter Receptors And Postsynaptic Signal Transmission R-HSA-112314	12/182	DLG1;GRIN3A;PRKCB;PRKAR2A;RASGRF2;RASGRF1;GNB5;CAMK1;HRAS;CACNG3;GIT1;NCALD		3.052	20.8794	0.00106878	0.0360759
Chaperonin-mediated Protein Folding R-HSA-390466	8/90	ARFGEF2;CSNK2A2;PFDN1;GNB5;RGS6;PFDN6;CCT5;CCT6B		4.19987	28.6127	0.00109966	0.0360759
Metabolism Of Non-Coding RNA R-HSA-194441	6/52	NUP93;RANBP2;NCBP2;SNRPG;DDX20;NUP153		5.60065	37.7069	0.00119144	0.0373344
Negative Regulation Of MET Activity R-HSA-6807004	4/21	USP8;CBL;STAM2;SH3GL2		10.0738	67.655	0.00121144	0.0373344
Neutrophil Degranulation R-HSA-6798695	22/468	KCMF1;CSTB;PSMD14;ITGB2;NDUFA2;FAF2;PDAP1;PYGL;SCAMP1;IGF2R;RAP1B;EEF1A1;GALNS;PIKFYVE;RAB31;VAPA;RAB18;PPIE;CD47;ATP6V1D;ARSB;CTSB		2.15036	14.2593	0.00131868	0.039444
Citric Acid (TCA) Cycle And Respiratory Electron Transport R-HSA-1428517	11/163	SLC25A27;PLPP6;COX7B;FAHD1;NDUFS7;IDH3G;NDUFA2;NDUFS3;HAGH;COX7C;UQCRH		3.1249	20.5014	0.00141494	0.0411142
Transport To Golgi And Subsequent Modification R-HSA-948021	11/164	PPP6C;DYNC1LI2;ACTR1A;GORASP1;DCTN4;RAB1B;TRAPPC10;TRAPPC9;ARFGAP3;DYNC1I1;ARFGAP2		3.10431	20.214	0.00148611	0.0411174
Cooperation Of PDCL (PhLP1) And TRiC/CCT In G-protein Beta Folding R-HSA-6814122	5/37	CSNK2A2;GNB5;CCT5;RGS6;CCT6B		6.69918	43.5783	0.00149591	0.0411174
Protein Folding R-HSA-391251	8/96	ARFGEF2;CSNK2A2;PFDN1;GNB5;RGS6;PFDN6;CCT5;CCT6B		3.91231	25.0195	0.00166978	0.0440824
HSP90 Chaperone Cycle For Steroid Hormone Receptors (SHR) In Presence Of Ligand R-HSA-3371497	5/38	ACTR1A;DYNC1LI2;DCTN4;HSPA2;DYNC1I1		6.49584	41.4613	0.00169047	0.0440824
Transmission Across Chemical Synapses R-HSA-112315	14/246	PRKCB;RASGRF2;RASGRF1;SH2D3C;NCALD;DLG1;GRIN3A;CACNB4;PRKAR2A;CAMK1;GNB5;HRAS;CACNG3;GIT1		2.61242	16.5711	0.00175863	0.0447131
SUMOylation Of Chromatin Organization Proteins R-HSA-4551638	6/57	NUP93;HDAC4;RANBP2;CBX5;SUMO1;NUP153		5.05027	31.5688	0.00192868	0.0471122
Nervous System Development R-HSA-9675108	24/545	UPF2;ARHGEF11;PSMD14;NCBP2;CSNK2A2;RDX;PITPNA;CLTA;GSPT1;PSMA3;DLG1;RPS15A;CACNB4;RPS6KA5;PRKAR2A;SCN8A;KCNQ2;MYH14;PKN1;HRAS;GIT1;SH3GL2;NCK1;PFN2		2.00944	12.5432	0.00194564	0.0471122
Cytosolic Iron-Sulfur Cluster Assembly R-HSA-2564830	3/12	ABCB7;CIAPIN1;CIAO1		14.2458	86.6778	0.00227803	0.053878
CDC42 GTPase Cycle R-HSA-9013148	10/149	ARHGEF11;FMNL2;WIPF2;RASGRF2;ARAP1;PKN1;ARHGAP26;ARFGAP3;GIT1;ARFGAP2		3.10168	18.7194	0.00239293	0.0553093
Transport Of Mature mRNA Derived From An Intronless Transcript R-HSA-159231	5/42	RANBP2;NUP93;NCBP2;SYMPK;NUP153		5.7924	34.3508	0.00265762	0.0600622
MHC Class II Antigen Presentation R-HSA-2132295	8/104	DYNC1LI2;ACTR1A;DCTN4;CLTA;CTSV;SH3GL2;DYNC1I1;CTSB		3.58481	21.1133	0.00276794	0.0601903
Post-translational Protein Modification R-HSA-597592	48/1383	PIGS;HDAC4;PSMD14;USP32;GPS1;RAB1B;DCTN4;ATXN3;PPP6C;VCPIP1;ACTR1A;SUMO1;ARSB;RAB8A;DYNC1I1;RAB8B;FN3K;RANBP2;USP8;AGTPBP1;CBX5;PARP1;CNTN5;GALNT2;TRAPPC10;LSAMP;MUL1;NUP153;TRAPPC9;SMC1A;ARFGAP3;ARFGAP2;NUP93;RNF146;DPM1;EEF1A1;DYNC1LI2;PSMA3;RAB31;GAN;GORASP1;RAB35;RAB18;VDAC2;CCDC22;OBSL1;STAM2;UBE2M		1.58874	9.28932	0.00288865	0.0601903
Transport Of Mature mRNAs Derived From Intronless Transcripts R-HSA-159234	5/43	RANBP2;NUP93;NCBP2;SYMPK;NUP153		5.63968	32.8537	0.00295145	0.0601903
RAB Geranylgeranylation R-HSA-8873719	6/62	RAB31;RAB1B;RAB35;RAB18;RAB8A;RAB8B		4.59817	26.7608	0.00296796	0.0601903
Transport Of Mature Transcript To Cytoplasm R-HSA-72202	7/83	NUP93;RANBP2;NCBP2;U2AF2;SYMPK;NUP153;THOC5		3.95748	22.9849	0.00300354	0.0601903
Signal Transduction R-HSA-162582	77/2465	CHRM1;SOWAHC;WIPF2;RASGRF2;RASGRF1;FAF2;CLTA;MSI2;IKBKB;AKAP12;RPS6KA5;PPP3CC;STMN1;FLOT1;AKT1;PDE4A;HRAS;GIT1;RGS6;SH3GL2;NCK1;TLE4;ARHGEF11;USP8;ATP6V1G2;PARP1;PRKCB;NCBP2;CSNK2A2;CSNK1E;ARAP1;GTF2F1;SMC1A;ARFGAP3;ARFGAP2;DYNC1LI2;PSMA3;MRAS;NDUFS3;DAGLB;STAM2;DGKI;ABCG1;PFN2;HDAC4;MTMR1;GTF2A2;PSMD14;GPS1;TWF1;CBL;RASGRP1;TOR1AIP1;RAP1B;RHOT2;PRKAR2A;MYH14;SHOC2;AAMP;ATP6V1D;MTA3;DYNC1I1;RANBP…		1.44402	8.34172	0.00309879	0.0601903
CREB1 Phosphorylation Thru NMDA Receptor-Mediated Activation Of RAS Signaling R-HSA-442742	4/27	DLG1;RASGRF2;RASGRF1;HRAS		7.44355	42.7927	0.0031861	0.0601903
Signaling By MET R-HSA-6806834	6/63	RAP1B;USP8;CBL;HRAS;STAM2;SH3GL2		4.51727	25.9246	0.00321802	0.0601903
Interleukin-12 Signaling R-HSA-9020591	5/44	RAP1B;HSPA9;VAMP7;HNRNPDL;PITPNA		5.49479	31.4498	0.00326802	0.0601903
Phospholipid Metabolism R-HSA-1483257	12/208	MTMR1;MTMR2;PIKFYVE;PIP4P1;ACP6;MBOAT7;CSNK2A2;SH2D3C;DDHD2;PLEKHA6;PLA2G6;MTMR6		2.64359	15.1299	0.00326904	0.0601903
Immune System R-HSA-168256	63/1943	RNF14;WIPF2;ITGB2;PITPNA;FAF2;CLTA;PYGL;CTSV;IKBKB;ACTR1A;RPS6KA5;SUMO1;UBE2Q1;ARIH2;AKT1;HRAS;SH3GL2;NCK1;CTSB;KCMF1;MAP2K4;ATP6V1G2;PRKCB;SCAMP1;PJA2;PJA1;NUP93;EEF1A1;DYNC1LI2;PSMA3;VAMP7;RAB31;TXLNA;GAN;PPIE;CD47;ANAPC1;CSTB;PSMD14;DCTN4;PLA2G6;CBL;RASGRP1;UBE2J1;RAP1B;HNRNPDL;AAMP;ATP6V1D;ARSB;DYNC1I1;RANBP2;HSPA9;BCL11B;NDUFA2;PDAP1;NUP153;IGF2R;GALNS;PIKFYVE;VAPA;RAB18;PKN1;UBE2M		1.49067	8.51101	0.00331431	0.0601903
Adaptive Immune System R-HSA-1280218	29/733	PSMD14;RNF14;DCTN4;ITGB2;CLTA;CTSV;RASGRP1;UBE2J1;IKBKB;RAP1B;ACTR1A;UBE2Q1;ARIH2;AKT1;HRAS;DYNC1I1;SH3GL2;NCK1;CTSB;PRKCB;NDUFA2;PJA2;PJA1;DYNC1LI2;PSMA3;GAN;PKN1;ANAPC1;UBE2M		1.80027	10.2373	0.00339137	0.0605092
TBC/RABGAPs R-HSA-8854214	5/45	RAB35;TBC1D17;RAB8A;RAB8B;TBC1D10B		5.35714	30.1313	0.00360831	0.0618761
Prefoldin Mediated Transfer Of Substrate To CCT/TriC R-HSA-389957	4/28	PFDN1;CCT5;PFDN6;CCT6B		7.13304	40.037	0.00365051	0.0618761
Recycling Pathway Of L1 R-HSA-437239	4/28	RPS6KA5;RDX;CLTA;SH3GL2		7.13304	40.037	0.00365051	0.0618761
Neuronal System R-HSA-112316	18/386	PRKCB;RASGRF2;RASGRF1;SH2D3C;NCALD;DLG1;GRIN3A;CACNB4;PRKAR2A;KCNQ2;FLOT1;CAMK1;GNB5;CACNG3;HRAS;GIT1;DLGAP4;HCN1		2.12163	11.8165	0.0038122	0.0635575
Mitotic Prometaphase R-HSA-68877	11/186	RANBP2;DYNC1LI2;ACTR1A;NME7;RCC2;CSNK2A2;CSNK1E;PDS5B;TUBG2;SMC1A;DYNC1I1		2.71098	14.9982	0.0039565	0.0648994
InlB-mediated Entry Of Listeria Monocytogenes Into Host Cell R-HSA-8875360	3/15	CBL;STAM2;SH3GL2		10.6827	57.7832	0.00447594	0.0722545
Cell Cycle, Mitotic R-HSA-69278	22/523	RANBP2;PSMD14;PRKCB;RAB1B;RCC2;CSNK2A2;NUP153;CSNK1E;TUBG2;PDS5B;SMC1A;NUP93;DYNC1LI2;PSMA3;ACTR1A;SUMO1;NME7;GORASP1;AKT1;ANAPC1;RAB8A;DYNC1I1		1.90878	10.0929	0.00505373	0.0784286
Cell Cycle R-HSA-1640170	26/654	PSMD14;RAB1B;PDS5B;PPP6C;ACTR1A;SUMO1;AKT1;TOPBP1;RAB8A;DYNC1I1;RANBP2;PRKCB;RCC2;CSNK2A2;SMARCA5;NUP153;CSNK1E;TUBG2;HSPA2;SMC1A;NUP93;DYNC1LI2;PSMA3;NME7;GORASP1;ANAPC1		1.8041	9.53427	0.00506821	0.0784286
Infectious Disease R-HSA-5663205	35/961	GTF2A2;CTDP1;PSMD14;WIPF2;ZDHHC5;DDX20;CLTA;CBL;IKBKB;RPS15A;SUMO1;PRKAR2A;CHMP1A;AKT1;MTA3;DYNC1I1;SH3GL2;NCK1;RANBP2;MAP2K4;RANBP1;PARP1;NCBP2;VTA1;HMGA1;NUP153;GTF2F1;NUP93;DYNC1LI2;PSMA3;SNRPG;NMT2;GNB5;STAM2;CHMP5		1.65542	8.74148	0.00508976	0.0784286
Signaling By EGFR R-HSA-177929	5/49	CBL;HRAS;STAM2;AAMP;SH3GL2		4.86913	25.583	0.0052259	0.0793245
trans-Golgi Network Vesicle Budding R-HSA-199992	6/71	VAMP7;NECAP1;CLVS2;CLTA;SH3GL2;IGF2R		3.95967	20.3785	0.00581968	0.0870385
RHOC GTPase Cycle R-HSA-9013106	6/73	ARHGEF11;FMNL2;VAPB;FLOT1;PKN1;ARHGAP26		3.84108	19.2512	0.00665802	0.0968545
Cooperation Of Prefoldin And TriC/CCT In Actin And Tubulin Folding R-HSA-389958	4/33	PFDN1;CCT5;PFDN6;CCT6B		5.90169	29.5714	0.00666649	0.0968545
RHOA GTPase Cycle R-HSA-8980692	9/147	ARHGEF11;SOWAHC;VAPB;RASGRF2;FAF2;FLOT1;ARAP1;PKN1;ARHGAP26		2.80565	13.9068	0.00703595	0.100408
Transport Of Mature mRNA Derived From An Intron-Containing Transcript R-HSA-159236	6/74	NUP93;RANBP2;NCBP2;U2AF2;NUP153;THOC5		3.7844	18.7194	0.00710852	0.100408
Lysosome Vesicle Biogenesis R-HSA-432720	4/34	VAMP7;CLVS2;CLTA;SH3GL2		5.70468	27.9728	0.00742063	0.102058
WNT Mediated Activation Of DVL R-HSA-201688	2/6	CSNK2A2;CSNK1E		21.3275	104.504	0.00744675	0.102058
ABC Transporters In Lipid Homeostasis R-HSA-1369062	3/18	ABCA3;ABCA7;ABCG1		8.54486	41.6647	0.00762744	0.102058
Interleukin-12 Family Signaling R-HSA-447115	5/54	RAP1B;HSPA9;VAMP7;HNRNPDL;PITPNA		4.37116	21.1628	0.00789556	0.102058
SUMOylation Of DNA Damage Response And Repair Proteins R-HSA-3108214	6/76	NUP93;RANBP2;SUMO1;PARP1;NUP153;SMC1A		3.6759	17.7141	0.00807497	0.102058
Gene And Protein Expression By JAK-STAT Signaling After Interleukin-12 Stimulation R-HSA-8950505	4/35	RAP1B;HSPA9;HNRNPDL;PITPNA		5.52037	26.4984	0.00822887	0.102058
Rev-mediated Nuclear Export Of HIV RNA R-HSA-165054	4/35	RANBP2;NUP93;RANBP1;NUP153		5.52037	26.4984	0.00822887	0.102058
SUMOylation Of SUMOylation Proteins R-HSA-4085377	4/35	RANBP2;NUP93;SUMO1;NUP153		5.52037	26.4984	0.00822887	0.102058
Transport Of SLBP Independent Mature mRNA R-HSA-159227	4/35	RANBP2;NUP93;NCBP2;NUP153		5.52037	26.4984	0.00822887	0.102058
Vpr-mediated Nuclear Import Of PICs R-HSA-180910	4/35	RANBP2;NUP93;HMGA1;NUP153		5.52037	26.4984	0.00822887	0.102058
Golgi Associated Vesicle Biogenesis R-HSA-432722	5/55	VAMP7;NECAP1;CLTA;SH3GL2;IGF2R		4.28352	20.4099	0.00852499	0.104457
Listeria Monocytogenes Entry Into Host Cells R-HSA-8876384	3/19	CBL;STAM2;SH3GL2		8.01039	37.8182	0.00890504	0.107698
Transport Of SLBP Dependant Mature mRNA R-HSA-159230	4/36	RANBP2;NUP93;NCBP2;NUP153		5.34759	25.1352	0.00909269	0.107698
Innate Immune System R-HSA-168249	36/1035	CSTB;PSMD14;WIPF2;ITGB2;FAF2;PYGL;CTSV;PLA2G6;RASGRP1;IKBKB;RAP1B;RPS6KA5;AAMP;HRAS;ATP6V1D;ARSB;NCK1;CTSB;KCMF1;MAP2K4;ATP6V1G2;NDUFA2;PDAP1;SCAMP1;IGF2R;EEF1A1;GALNS;PSMA3;PIKFYVE;RAB31;VAPA;RAB18;PPIE;PKN1;CD47;UBE2M		1.57581	7.40425	0.00910722	0.107698
ABC-family Proteins Mediated Transport R-HSA-382556	7/102	PSMA3;PSMD14;ABCB7;ABCA3;ABCB8;ABCA7;ABCG1		3.16289	14.8187	0.00923116	0.107909
Downstream Signaling Events Of B Cell Receptor (BCR) R-HSA-1168372	6/79	IKBKB;PSMA3;PSMD14;PRKCB;HRAS;RASGRP1		3.52429	16.3385	0.00969669	0.112063
Interactions Of Rev With Host Cellular Proteins R-HSA-177243	4/37	RANBP2;NUP93;RANBP1;NUP153		5.18527	23.8721	0.0100135	0.114424
Activation Of RAC1 Downstream Of NMDARs R-HSA-9619229	2/7	CAMK1;GIT1		17.0611	78.119	0.0102675	0.115114
CD209 (DC-SIGN) Signaling R-HSA-5621575	3/20	RPS6KA5;PKN1;HRAS		7.53881	34.4944	0.0103003	0.115114
Metabolism R-HSA-1430728	63/2049	COX7B;HEXA;PYGL;HNMT;COX7C;DNPH1;CNDP2;SMPD4;PIP4P1;SMPD1;ACP6;AKT1;ENOPH1;VKORC1;CBR1;MECR;CSNK2A2;SH2D3C;ACOT13;PGM2L1;NUP93;MED23;PLPP6;PSMA3;LMBRD1;NDUFS7;ACOT2;NDUFS3;VDAC2;HAGH;MTMR1;MTMR2;PSMD14;ABCB7;PLA2G6;HACD2;MTMR6;UQCRH;CIAO1;SLC9A1;SLC25A27;RPS15A;HLCS;PRKAR2A;ARSB;CYB5B;RANBP2;OSBPL6;FAHD1;IDH3G;CKMT1A;MBOAT7;NDUFA2;DDHD2;PLEKHA6;NUP153;COQ5;PIKFYVE;VAPA;VAPB;PPT1;CIAPIN1;GNB5		1.40264	6.40202	0.0104176	0.11516
Interactions Of Vpr With Host Cellular Proteins R-HSA-176033	4/38	RANBP2;NUP93;HMGA1;NUP153		5.03251	22.6992	0.0109927	0.12021
Metabolism Of Lipids R-HSA-556833	27/732	MTMR1;MTMR2;HEXA;PLA2G6;HACD2;MTMR6;SMPD4;PIP4P1;SMPD1;ACP6;ARSB;CBR1;MECR;OSBPL6;MBOAT7;CSNK2A2;SH2D3C;DDHD2;PLEKHA6;ACOT13;MED23;PLPP6;PIKFYVE;VAPA;VAPB;ACOT2;PPT1		1.66591	7.48489	0.0111874	0.121039
PI Metabolism R-HSA-1483255	6/82	MTMR1;MTMR2;PIKFYVE;PIP4P1;PLEKHA6;MTMR6		3.38465	15.1027	0.0115379	0.123517
VxPx Cargo-Targeting To Cilium R-HSA-5620916	3/21	EXOC6;EXOC5;RAB8A		7.11962	31.5996	0.0118151	0.123597
Cellular Responses To Stimuli R-HSA-8953897	27/736	COX7B;PSMD14;CRTC1;DCTN4;COX7C;ACTR1A;RPS15A;AKT1;SNCB;ATP6V1D;DYNC1I1;RANBP2;HSPA9;MAP2K4;ATP6V1G2;CSNK2A2;MINK1;HMGA1;MUL1;NUP153;HSPA2;NUP93;EEF1A1;DYNC1LI2;PSMA3;CCS;ANAPC1		1.65616	7.33227	0.0119471	0.123597
RHOU GTPase Cycle R-HSA-9013420	4/39	PKN1;STAM2;GIT1;NCK1		4.88847	21.6081	0.0120315	0.123597
SUMOylation Of Ubiquitinylation Proteins R-HSA-3232142	4/39	RANBP2;NUP93;SUMO1;NUP153		4.88847	21.6081	0.0120315	0.123597
Signaling By B Cell Receptor (BCR) R-HSA-983705	7/109	IKBKB;PSMA3;PSMD14;PRKCB;RASGRP1;HRAS;NCK1		2.94477	12.7867	0.013008	0.132292
Gain-of-function MRAS Complexes Activate RAF Signaling R-HSA-9726842	2/8	MRAS;SHOC2		14.2169	61.2225	0.013483	0.135764
Respiratory Electron Transport, ATP Synthesis By Chemiosmotic Coupling, Heat Production By Uncoupling Proteins R-HSA-163200	7/112	SLC25A27;COX7B;NDUFS7;NDUFA2;NDUFS3;COX7C;UQCRH		2.86019	12.0262	0.0149256	0.148817
Abortive Elongation Of HIV-1 Transcript In Absence Of Tat R-HSA-167242	3/23	CTDP1;NCBP2;GTF2F1		6.407	26.8187	0.0152095	0.150175
RHOF GTPase Cycle R-HSA-9035034	4/42	AKAP12;MTMR1;SOWAHC;TOR1AIP1		4.50185	18.7537	0.0155177	0.151745
Cellular Responses To Stress R-HSA-2262752	26/722	COX7B;PSMD14;CRTC1;DCTN4;COX7C;ACTR1A;RPS15A;AKT1;ATP6V1D;DYNC1I1;RANBP2;HSPA9;MAP2K4;ATP6V1G2;CSNK2A2;MINK1;HMGA1;MUL1;NUP153;HSPA2;NUP93;EEF1A1;DYNC1LI2;PSMA3;CCS;ANAPC1		1.62199	6.64062	0.0166703	0.158017
Sphingolipid Metabolism R-HSA-428157	6/89	SMPD4;VAPA;VAPB;SMPD1;HEXA;ARSB		3.09808	12.666	0.016767	0.158017
Activation Of Ca-permeable Kainate Receptor R-HSA-451308	2/9	DLG1;NCALD		12.1853	49.5967	0.0170737	0.158017
Small Interfering RNA (siRNA) Biogenesis R-HSA-426486	2/9	TSNAX;TSN		12.1853	49.5967	0.0170737	0.158017
Separation Of Sister Chromatids R-HSA-2467813	9/170	RANBP2;DYNC1LI2;PSMA3;PSMD14;RCC2;PDS5B;SMC1A;ANAPC1;DYNC1I1		2.40199	9.77569	0.0170804	0.158017
DARPP-32 Events R-HSA-180024	3/24	PPP3CC;PRKAR2A;PDE4A		6.10159	24.8285	0.0170913	0.158017
Respiratory Electron Transport R-HSA-611105	6/90	COX7B;NDUFS7;NDUFA2;NDUFS3;COX7C;UQCRH		3.06104	12.3613	0.0176278	0.161509
COPII-mediated Vesicle Transport R-HSA-204005	5/66	PPP6C;GORASP1;RAB1B;TRAPPC10;TRAPPC9		3.5091	14.1245	0.0178613	0.162187
Mitotic Anaphase R-HSA-68882	11/232	NUP93;RANBP2;DYNC1LI2;PSMA3;PSMD14;SUMO1;RCC2;PDS5B;SMC1A;DYNC1I1;ANAPC1		2.1416	8.4981	0.0189092	0.167572
RNA Polymerase II Transcription Termination R-HSA-73856	5/67	NCBP2;U2AF2;SNRPG;SYMPK;THOC5		3.45232	13.692	0.0189486	0.167572
Regulation Of PTEN Stability And Activity R-HSA-8948751	5/67	RNF146;PSMA3;PSMD14;CSNK2A2;AKT1		3.45232	13.692	0.0189486	0.167572
Mitotic Metaphase And Anaphase R-HSA-2555396	11/233	NUP93;RANBP2;DYNC1LI2;PSMA3;PSMD14;SUMO1;RCC2;PDS5B;SMC1A;DYNC1I1;ANAPC1		2.13184	8.39902	0.0194523	0.168754
Glycosphingolipid Metabolism R-HSA-1660662	4/45	SMPD4;SMPD1;HEXA;ARSB		4.1718	16.4087	0.0195801	0.168754
SUMOylation Of DNA Replication Proteins R-HSA-4615885	4/45	RANBP2;NUP93;SUMO1;NUP153		4.1718	16.4087	0.0195801	0.168754
Cohesin Loading Onto Chromatin R-HSA-2470946	2/10	PDS5B;SMC1A		10.6616	41.1777	0.0210206	0.176677
Folding Of Actin By CCT/TriC R-HSA-390450	2/10	CCT5;CCT6B		10.6616	41.1777	0.0210206	0.176677
SLBP Independent Processing Of Histone Pre-mRNAs R-HSA-111367	2/10	NCBP2;SNRPG		10.6616	41.1777	0.0210206	0.176677
RHOB GTPase Cycle R-HSA-9013026	5/69	ARHGEF11;SOWAHC;FLOT1;PKN1;ARHGAP26		3.34409	12.8791	0.0212519	0.177157
Signaling By Receptor Tyrosine Kinases R-HSA-9006934	19/496	USP8;ATP6V1G2;BCL11B;PRKCB;NCBP2;CLTA;GTF2F1;CBL;RAP1B;RPS6KA5;STMN1;AKT1;PKN1;AAMP;HRAS;STAM2;ATP6V1D;SH3GL2;NCK1		1.72182	6.60714	0.0215518	0.178196
SUMOylation Of RNA Binding Proteins R-HSA-4570464	4/47	RANBP2;NUP93;SUMO1;NUP153		3.97736	15.0699	0.0226202	0.184038
Viral Messenger RNA Synthesis R-HSA-168325	4/47	RANBP2;NUP93;NUP153;GTF2F1		3.97736	15.0699	0.0226202	0.184038
Signaling By ROBO Receptors R-HSA-376176	10/209	UPF2;PSMA3;RPS15A;PSMD14;NCBP2;PRKAR2A;PKN1;GSPT1;PFN2;NCK1		2.1598	8.12699	0.0232176	0.186579
Effects Of PIP2 Hydrolysis R-HSA-114508	3/27	DAGLB;RASGRP1;DGKI		5.33807	20.0257	0.0234829	0.186579
Integrin Signaling R-HSA-354192	3/27	RAP1B;AKT1;RASGRP1		5.33807	20.0257	0.0234829	0.186579
Establishment Of Sister Chromatid Cohesion R-HSA-2468052	2/11	PDS5B;SMC1A		9.47647	34.8424	0.0253057	0.194969
Mucopolysaccharidoses R-HSA-2206281	2/11	GALNS;ARSB		9.47647	34.8424	0.0253057	0.194969
SLBP Dependent Processing Of Replication-Dependent Histone Pre-mRNAs R-HSA-77588	2/11	NCBP2;SNRPG		9.47647	34.8424	0.0253057	0.194969
Synthesis Of PIPs At Late Endosome Membrane R-HSA-1660517	2/11	MTMR2;PIKFYVE		9.47647	34.8424	0.0253057	0.194969
mRNA Splicing - Minor Pathway R-HSA-72165	4/49	NCBP2;SF3B6;SNRPG;GTF2F1		3.80019	13.8793	0.0259322	0.198294
Cellular Response To Heat Stress R-HSA-3371556	6/99	EEF1A1;NUP93;HSPA9;RANBP2;NUP153;HSPA2		2.76354	10.0054	0.0267691	0.203165
Cargo Trafficking To Periciliary Membrane R-HSA-5620920	4/50	EXOC6;EXOC5;RAB8A;CCT5		3.71739	13.3329	0.0276916	0.207549
Activation Of Kainate Receptors Upon Glutamate Binding R-HSA-451326	3/29	DLG1;GNB5;NCALD		4.92695	17.5524	0.0283671	0.207549
Cristae Formation R-HSA-8949613	3/29	HSPA9;CHCHD3;DNAJC11		4.92695	17.5524	0.0283671	0.207549
FCERI Mediated MAPK Activation R-HSA-2871796	3/29	MAP2K4;PKN1;HRAS		4.92695	17.5524	0.0283671	0.207549
Processing Of Capped Intronless Pre-mRNA R-HSA-75067	3/29	NCBP2;SNRPG;SYMPK		4.92695	17.5524	0.0283671	0.207549
Synthesis Of PIPs At Plasma Membrane R-HSA-1660499	4/51	MTMR1;MTMR2;PLEKHA6;MTMR6		3.63811	12.8159	0.0295205	0.211559
Translocation Of SLC2A4 (GLUT4) To Plasma Membrane R-HSA-1445148	4/51	AKT1;EXOC6;EXOC5;RAB8A		3.63811	12.8159	0.0295205	0.211559
Activation Of RAC1 R-HSA-428540	2/12	PKN1;NCK1		8.52838	29.9306	0.0299112	0.211559
Hyaluronan Uptake And Degradation R-HSA-2160916	2/12	HEXA;SLC9A1		8.52838	29.9306	0.0299112	0.211559
Signaling By VEGF R-HSA-194138	6/102	PRKCB;AKT1;PKN1;HRAS;AAMP;NCK1		2.67676	9.35044	0.0304037	0.211559
Asparagine N-linked Glycosylation R-HSA-446203	12/282	DPM1;PPP6C;DYNC1LI2;ACTR1A;TRAPPC10;GORASP1;DCTN4;RAB1B;TRAPPC9;ARFGAP3;DYNC1I1;ARFGAP2		1.91171	6.65863	0.0307126	0.211559
Fc Epsilon Receptor (FCERI) Signaling R-HSA-2454202	7/130	IKBKB;MAP2K4;PSMA3;PSMD14;PKN1;RASGRP1;HRAS		2.43937	8.4898	0.0307972	0.211559
Host Interactions Of HIV Factors R-HSA-162909	7/130	NUP93;RANBP2;RANBP1;PSMA3;PSMD14;HMGA1;NUP153		2.43937	8.4898	0.0307972	0.211559
Activation Of BH3-only Proteins R-HSA-114452	3/30	PPP1R13B;PPP3CC;AKT1		4.74423	16.4811	0.0309953	0.211559
Endosomal Sorting Complex Required For Transport (ESCRT) R-HSA-917729	3/30	VTA1;STAM2;CHMP5		4.74423	16.4811	0.0309953	0.211559
RHOD GTPase Cycle R-HSA-9013405	4/52	AKAP12;VAPB;ARHGAP26;TOR1AIP1		3.56213	12.3262	0.0314194	0.211612
Signaling By Non-Receptor Tyrosine Kinases R-HSA-9006927	4/52	AKT1;ARAP1;CBL;HRAS		3.56213	12.3262	0.0314194	0.211612
Nuclear Envelope Breakdown R-HSA-2980766	4/53	NUP93;RANBP2;PRKCB;NUP153		3.48926	11.8619	0.0333884	0.220004
Platelet Activation, Signaling And Aggregation R-HSA-76002	11/254	RAP1B;PIKFYVE;PRKCB;ENDOD1;AKT1;GNB5;DAGLB;RASGRP1;AAMP;DGKI;VTI1B		1.94549	6.59554	0.0337032	0.220004
EGFR Downregulation R-HSA-182971	3/31	CBL;STAM2;SH3GL2		4.57455	15.5026	0.0337469	0.220004
Glutamate Binding, Activation Of AMPA Receptors And Synaptic Plasticity R-HSA-399721	3/31	DLG1;PRKCB;CACNG3		4.57455	15.5026	0.0337469	0.220004
Transferrin Endocytosis And Recycling R-HSA-917977	3/31	ATP6V1G2;MCOLN1;ATP6V1D		4.57455	15.5026	0.0337469	0.220004
Downregulation Of ERBB2:ERBB3 Signaling R-HSA-1358803	2/13	USP8;AKT1		7.75268	26.03	0.0348203	0.222718
Mitotic Telophase/Cytokinesis R-HSA-68884	2/13	PDS5B;SMC1A		7.75268	26.03	0.0348203	0.222718
Trafficking And Processing Of Endosomal TLR R-HSA-1679131	2/13	CTSV;CTSB		7.75268	26.03	0.0348203	0.222718
Pyruvate Metabolism And Citric Acid (TCA) Cycle R-HSA-71406	4/54	PLPP6;FAHD1;IDH3G;HAGH		3.4193	11.4213	0.0354278	0.223789
RHOJ GTPase Cycle R-HSA-9013409	4/54	WIPF2;PKN1;ARHGAP26;GIT1		3.4193	11.4213	0.0354278	0.223789
Resolution Of Sister Chromatid Cohesion R-HSA-2500257	6/106	RANBP2;DYNC1LI2;RCC2;PDS5B;SMC1A;DYNC1I1		2.56916	8.55975	0.0357314	0.224314
Defective TPR May Confer Susceptibility Towards Thyroid Papillary Carcinoma (TPC) R-HSA-5619107	3/32	RANBP2;NUP93;NUP153		4.41658	14.6062	0.0366209	0.225718
G-protein Beta:Gamma Signaling R-HSA-397795	3/32	AKT1;GNB5;PKN1		4.41658	14.6062	0.0366209	0.225718
RAF Activation R-HSA-5673000	3/32	MRAS;SHOC2;HRAS		4.41658	14.6062	0.0366209	0.225718
Regulation Of HSF1-mediated Heat Shock Response R-HSA-3371453	5/81	NUP93;HSPA9;RANBP2;NUP153;HSPA2		2.81434	9.13933	0.0388747	0.235242
Formation Of Early Elongation Complex R-HSA-113418	3/33	CTDP1;NCBP2;GTF2F1		4.26915	13.783	0.0396163	0.235242
CS/DS Degradation R-HSA-2024101	2/14	HEXA;ARSB		7.10626	22.8712	0.0400166	0.235242
Constitutive Signaling By EGFRvIII R-HSA-5637810	2/14	CBL;HRAS		7.10626	22.8712	0.0400166	0.235242
Golgi Cisternae Pericentriolar Stack Reorganization R-HSA-162658	2/14	RAB1B;GORASP1		7.10626	22.8712	0.0400166	0.235242
LGI-ADAM Interactions R-HSA-5682910	2/14	ADAM23;CACNG3		7.10626	22.8712	0.0400166	0.235242
Regulation Of TP53 Activity Thru Association With Co-factors R-HSA-6804759	2/14	PPP1R13B;AKT1		7.10626	22.8712	0.0400166	0.235242
Retrograde Neurotrophin Signaling R-HSA-177504	2/14	CLTA;SH3GL2		7.10626	22.8712	0.0400166	0.235242
SUMO E3 Ligases SUMOylate Target Proteins R-HSA-3108232	8/168	NUP93;HDAC4;RANBP2;CBX5;SUMO1;PARP1;NUP153;SMC1A		2.14381	6.85766	0.0408101	0.238528
PTEN Regulation R-HSA-6807070	7/139	RNF146;PSMA3;PSMD14;VAPA;CSNK2A2;AKT1;MTA3		2.27199	7.20848	0.0418879	0.24252
tRNA Processing In Nucleus R-HSA-6784531	4/57	NUP93;RANBP2;ZBTB8OS;NUP153		3.22526	10.2266	0.04197	0.24252
Nuclear Import Of Rev Protein R-HSA-180746	3/34	RANBP2;NUP93;NUP153		4.13122	13.0249	0.042732	0.245528
mRNA 3-End Processing R-HSA-72187	4/58	NCBP2;U2AF2;SYMPK;THOC5		3.16537	9.86628	0.0442923	0.252693
C-type Lectin Receptors (CLRs) R-HSA-5621481	7/141	IKBKB;PSMA3;RPS6KA5;PSMD14;PKN1;HRAS;UBE2M		2.23785	6.95663	0.0446624	0.252693
Mitotic Prophase R-HSA-68875	6/112	NUP93;RANBP2;PRKCB;GORASP1;RAB1B;NUP153		2.42299	7.52536	0.044788	0.252693
Activation Of BAD And Translocation To Mitochondria R-HSA-111447	2/15	PPP3CC;AKT1		6.55929	20.2707	0.0454844	0.252693
WNT5A-dependent Internalization Of FZD4 R-HSA-5099900	2/15	PRKCB;CLTA		6.55929	20.2707	0.0454844	0.252693
NEP/NS2 Interacts With Cellular Export Machinery R-HSA-168333	3/35	RANBP2;NUP93;NUP153		4.00191	12.3252	0.0459667	0.252693
RHOBTB GTPase Cycle R-HSA-9706574	3/35	GPS1;TWF1;MSI2		4.00191	12.3252	0.0459667	0.252693
Transport Of Ribonucleoproteins Into Host Nucleus R-HSA-168271	3/35	RANBP2;NUP93;NUP153		4.00191	12.3252	0.0459667	0.252693
RHO GTPase Effectors R-HSA-195258	11/269	RANBP2;DYNC1LI2;FMNL2;PRKCB;WIPF2;RCC2;MYH14;PKN1;DYNC1I1;PFN2;NCK1		1.83096	5.57512	0.0476003	0.260266
SUMOylation R-HSA-2990846	8/174	NUP93;HDAC4;RANBP2;CBX5;SUMO1;PARP1;NUP153;SMC1A		2.06568	6.25485	0.0484129	0.262604
Export Of Viral Ribonucleoproteins From Nucleus R-HSA-168274	3/36	RANBP2;NUP93;NUP153		3.88045	11.678	0.0493189	0.262604
Mitochondrial Fatty Acid Beta-Oxidation R-HSA-77289	3/36	MECR;ACOT2;ACOT13		3.88045	11.678	0.0493189	0.262604
Nuclear Pore Complex (NPC) Disassembly R-HSA-3301854	3/36	RANBP2;NUP93;NUP153		3.88045	11.678	0.0493189	0.262604
Platelet Aggregation (Plug Formation) R-HSA-76009	3/36	RAP1B;AKT1;RASGRP1		3.88045	11.678	0.0493189	0.262604

## Sheet: Supplementary Table 1i
pathway	N overlap	overlapped genes		odds ratio	combined score	p-value	adjusted p-value
Arachidonate Production From DAG R-HSA-426048	2/5	DAGLA;MGLL		19.8602	992.491	1.98e-22	2.08e-19
NOSTRIN Mediated eNOS Trafficking R-HSA-203641	2/5	CAV1;DNM2		17.9327	859.524	1.53e-21	8.04e-19
Signaling By Membrane-Tethered Fusions Of PDGFRA Or PDGFRB R-HSA-9673768	2/5	GOLGA4;BIN2		18.7192	879.839	3.87e-21	1.02e-18
Mitochondrial Translation Elongation R-HSA-5389840	26/82	MRPL19;MRPS34;MRPL16;MRPS31;MRPL39;MRPL17;MRPL37;MRPL15;MRPL12;MRPL13;MRPL11;MRPL41;MRPL3;MRPL40;TSFM;MRPS25;MRPS23;MRPL47;MRPL45;MRPL46;MRPL24;MRPL43;MRPL21;MRPL44;MRPL53;OXA1L		18.7192	879.839	3.87e-21	1.02e-18
Mitochondrial Translation Initiation R-HSA-5368286	25/82	MRPL19;MRPS34;MRPL16;MRPS31;MRPL39;MRPL17;MRPL37;MRPL15;MRPL12;MRPL13;MRPL11;MRPL41;MRPL3;MRPL40;MRPS25;MRPS23;MRPL47;MRPL45;MRPL46;MRPL24;MRPL43;MRPL21;MRPL44;MRPL53;OXA1L		7.48522	342.238	1.39e-20	2.93e-18
Mitochondrial Translation Termination R-HSA-5419276	25/82	MRPL19;MRPS34;MRPL16;MRPS31;MRPL39;MRPL17;MRPL37;MRPL15;MRPL12;MRPL13;MRPL11;MRPL41;MRPL3;MRPL40;MRPS25;MRPS23;MRPL47;MRPL45;MRPL46;MRPL24;MRPL43;MRPL21;MRPL44;MRPL53;OXA1L		2.39743	65.4493	1.39e-12	2.44e-10
Mitochondrial Translation R-HSA-5368287	26/88	MRPL19;MRPS34;MRPL16;MRPS31;MRPL39;MRPL17;MRPL37;MRPL15;MRPL12;MRPL13;MRPL11;MRPL41;MRPL3;MRPL40;TSFM;MRPS25;MRPS23;MRPL47;MRPL45;MRPL46;MRPL24;MRPL43;MRPL21;MRPL44;MRPL53;OXA1L		2.43015	64.8933	2.53e-12	3.8e-10
APC Truncation Mutants Have Impaired AXIN Binding R-HSA-5467337	4/14	GSK3B;PPP2R1A;PPP2R5E;PPP2R5C		3.60539	83.078	9.83e-11	1.29e-08
CTNNB1 S33 Mutants Not Phosphorylated R-HSA-5358747	4/15	GSK3B;PPP2R1A;PPP2R5E;PPP2R5C		3.4151	73.7229	4.21e-10	4.93e-08
EPHA-mediated Growth Cone Collapse R-HSA-3928663	4/15	SRC;MYH9;RHOA;MYL12B		3.00758	58.5469	3.51e-09	3.7e-07
Other Semaphorin Interactions R-HSA-416700	5/15	SEMA4A;PLXND1;ITGA1;PLXNB3;PLXNA1		3.00636	57.3215	5.24e-09	5.02e-07
Cell-extracellular Matrix Interactions R-HSA-446353	4/16	VASP;ILK;PARVA;RSU1		2.15199	39.5131	1.06e-08	9.31e-07
Citric Acid Cycle (TCA Cycle) R-HSA-71403	5/21	CS;LDHD;SUCLG2;SDHD;SDHB		9.57865	164.584	3.45e-08	2.79e-06
Beta-catenin Phosphorylation Cascade R-HSA-196299	4/17	GSK3B;PPP2R1A;PPP2R5E;PPP2R5C		2.4254	38.999	1.04e-07	7.82e-06
SARS-CoV-2 Targets Host Intracellular Signaling And Regulatory Pathways R-HSA-9755779	3/13	YWHAE;CAV1;YWHAZ		2.73746	43.7377	1.15e-07	8.08e-06
RAF Activation R-HSA-5673000	7/32	PPP1CC;SRC;PPP2R1A;PPP2R5E;ARAF;PPP2R5C;MARK3		3.0081	44.2708	4.06e-07	2.67e-05
Lysosphingolipid And LPA Receptors R-HSA-419408	3/14	PLPPR1;PLPPR4;S1PR1		3.73973	53.2571	6.54e-07	4.05e-05
Metabolism Of Nitric Oxide: NOS3 Activation And Regulation R-HSA-202131	5/15	CAV1;NOSIP;DNM2		6.54573	88.8181	1.28e-06	7.49e-05
Branched-chain Amino Acid Catabolism R-HSA-70895	4/21	DBT;LDHD;ACADSB;BCAT2		3.53656	47.3559	1.53e-06	8.48e-05
CTLA4 Inhibitory Signaling R-HSA-389513	4/21	SRC;PPP2R1A;PPP2R5E;PPP2R5C		3.05599	38.26	3.65e-06	0.000192
Semaphorin Interactions R-HSA-373755	12/64	GSK3B;SEMA4A;HSP90AB1;PLXND1;DPYSL4;ITGA1;PLXNB3;MYH9;PLXNA1;ARHGAP35;RHOA;MYL12B		5.71487	70.3124	4.54e-06	0.000227
CRMPs In Sema3A Signaling R-HSA-399956	3/16	GSK3B;DPYSL4;PLXNA1		2.13197	26.0567	4.92e-06	0.000236
Postmitotic Nuclear Pore Complex (NPC) Reformation R-HSA-9615933	5/27	NUP205;NUP155;NUP85;RANGAP1;KPNB1		3.55856	42.3263	6.83e-06	0.000313
Dopamine Neurotransmitter Release Cycle R-HSA-212676	4/23	SYT1;CASK;LIN7A;LIN7B		7.73477	90.717	8.06e-06	0.000354
Post-chaperonin Tubulin Folding Pathway R-HSA-389977	4/23	TUBB2B;TUBA1A;TUBB2A;ARL2		11.5154	133.915	8.9e-06	0.000375
Triglyceride Catabolism R-HSA-163560	4/23	PPP1CC;CAV1;MGLL;PPP1CA		2.74445	31.6575	9.78e-06	0.000396
Disassembly Of Destruction Complex And Recruitment Of AXIN To Membrane R-HSA-4641262	5/29	GSK3B;PPP2R1A;PPP2R5E;CAV1;PPP2R5C		3.68803	41.4763	1.31e-05	0.000509
RHO GTPases Activate WASPs And WAVEs R-HSA-5663213	6/36	CYFIP2;NCKIPSD;NCKAP1;ACTR2;ARPC2;ABI1		1.77422	19.7715	1.45e-05	0.000544
Sema4D In Semaphorin Signaling R-HSA-400685	4/24	MYH9;ARHGAP35;RHOA;MYL12B		3.69682	39.5906	2.23e-05	0.000793
Interactions Of Rev With Host Cellular Proteins R-HSA-177243	6/37	NUP205;NUP155;NUP210;NUP85;RANGAP1;KPNB1		7.84335	83.6507	2.33e-05	0.000793
Triglyceride Metabolism R-HSA-8979227	6/37	PPP1CC;DGAT1;CAV1;LPIN2;MGLL;PPP1CA		4.77653	50.9411	2.34e-05	0.000793
Glyoxylate Metabolism And Glycine Degradation R-HSA-389661	5/31	GRHPR;GLDC;DBT;LDHD;DLAT		2.8243	29.6922	2.72e-05	0.000894
Neurotransmitter Release Cycle R-HSA-112310	8/50	SLC32A1;SYT1;MAOA;SLC1A2;CASK;SLC1A3;LIN7A;LIN7B		7.15985	72.2258	4.16e-05	0.00132714
Assembly And Cell Surface Presentation Of NMDA Receptors R-HSA-9609736	4/25	LRRC7;CASK;LIN7A;LIN7B		3.28957	32.5963	4.97e-05	0.00154005
Basigin Interactions R-HSA-210991	4/25	SLC7A5;CAV1;BSG;SLC3A2		3.27418	32.2676	5.25e-05	0.00157874
Deadenylation Of mRNA R-HSA-429947	4/25	EIF4A2;EIF4A1;CNOT3;PAIP1		4.68616	45.6553	5.87e-05	0.00171782
Neurexins And Neuroligins R-HSA-6794361	9/57	NLGN2;SYT1;SYT12;CASK;NRXN2;LIN7A;DLGAP2;LIN7B;BEGAIN		4.6381	44.7934	6.39e-05	0.00181945
Translation R-HSA-72766	41/281	EIF4A2;EIF4A1;MRPL19;MRPS34;RPL11;MRPL16;MRPS31;MRPL17;MRPL39;MRPL15;MRPL37;MRPL12;GSPT2;MRPL13;MRPL11;MRPL41;MRPL3;MRPL40;RPL38;EIF2B5;TSFM;MRPS25;MRPS23;MRPL47;RPSA;MRPL45;EEF2;MRPL24;MRPL46;MRPL21;MRPL43;MRPL44;MRPL53;OXA1L;PPA1;EIF3L;EIF3I;EIF3J;RPL22L1;ETF1;EIF3E		14.6346	140.153	6.93e-05	0.00192074
Pyruvate Metabolism And Citric Acid (TCA) Cycle R-HSA-71406	8/54	CS;LDHB;BSG;LDHD;SUCLG2;DLAT;SDHD;SDHB		5.62009	53.2474	7.68e-05	0.00207325
Nuclear Import Of Rev Protein R-HSA-180746	5/34	NUP205;NUP155;NUP210;NUP85;KPNB1		1.61481	15.1218	8.57e-05	0.00225659
Non-integrin membrane-ECM Interactions R-HSA-3000171	6/41	TTR;SDC4;TRAPPC4;CASK;LAMB1;AGRN		6.33176	58.9727	9.02e-05	0.00231589
Rev-mediated Nuclear Export Of HIV RNA R-HSA-165054	5/35	NUP205;NUP155;NUP210;NUP85;RANGAP1		2.51015	23.0225	0.000104	0.00260583
Transport Of Ribonucleoproteins Into Host Nucleus R-HSA-168271	5/35	NUP205;NUP155;NUP210;NUP85;KPNB1		6.09663	55.3391	0.000114	0.00278982
RHOH GTPase Cycle R-HSA-9013407	5/36	VCP;CAV1;DBT;STOM;FAM91A1		12.804	115.965	0.000117	0.00278982
Protein-protein Interactions At Synapses R-HSA-6794362	12/88	NLGN2;SYT1;SYT12;CASK;NRXN2;LIN7A;DLGAP2;LIN7B;PTPRF;BEGAIN;GRIA4;LRRC4B		3.58685	31.2761	0.000163	0.00382221
HSF1 Activation R-HSA-3371511	4/29	YWHAE;VCP;HSP90AB1;SERPINH1		2.52227	21.7272	0.000182	0.00415516
Uptake And Actions Of Bacterial Toxins R-HSA-5339562	4/29	HSP90AB1;SYT1;MAP2K7;EEF2		8.20589	69.9769	0.000198	0.0044343
FCGR3A-mediated Phagocytosis R-HSA-9664422	8/60	CYFIP2;NCKIPSD;NCKAP1;ACTR2;ARPC2;SRC;ABI1;MYH9		7.94078	66.4724	0.000231	0.00497445
Regulation Of Actin Dynamics For Phagocytic Cup Formation R-HSA-2029482	8/62	CYFIP2;NCKIPSD;NCKAP1;ACTR2;HSP90AB1;ARPC2;ABI1;MYH9		7.94078	66.4724	0.000231	0.00497445
Pyruvate Metabolism R-HSA-70268	4/31	LDHB;BSG;LDHD;DLAT		4.75253	39.5476	0.000243	0.00512307
Ribosomal Scanning And Start Codon Recognition R-HSA-72702	7/57	EIF4A2;EIF4A1;EIF3L;EIF3I;EIF3J;RPSA;EIF3E		16.3597	134.248	0.000273	0.00563706
Translation Initiation Complex Formation R-HSA-72649	7/57	EIF4A2;EIF4A1;EIF3L;EIF3I;EIF3J;RPSA;EIF3E		3.81548	30.8432	0.000309	0.00624774
mRNA Splicing - Minor Pathway R-HSA-72165	6/49	SF3B2;SNRNP40;SNRPD2;SNRPF;PRPF8;SF3B1		3.29857	26.2775	0.000347	0.00689321
Cellular Response To Heat Stress R-HSA-3371556	12/99	YWHAE;GSK3B;NUP205;VCP;CREBBP;HSP90AB1;NUP210;NUP155;DNAJC7;NUP85;SERPINH1;MLST8		14.8717	117.709	0.000365	0.00699291
Negative Regulation Of MAPK Pathway R-HSA-5675221	5/41	PPP2R1A;PPP2R5E;ARAF;PPP2R5C;MARK3		14.8717	117.709	0.000365	0.00699291
mRNA Activation Upon Binding Of Cap-Binding Complex And eIFs, Subsequent Binding To 43S R-HSA-72662	7/58	EIF4A2;EIF4A1;EIF3L;EIF3I;EIF3J;RPSA;EIF3E		2.43648	19.178	0.000382	0.00717496
Nuclear Envelope (NE) Reassembly R-HSA-2995410	9/75	TUBB2B;NUP205;TUBA1A;TUBB2A;NUP155;PPP2R1A;NUP85;RANGAP1;KPNB1		1.80923	14.1427	0.000403	0.00719228
NS1 Mediated Effects On Host Pathways R-HSA-168276	5/42	NUP205;NUP155;NUP210;NUP85;KPNB1		9.30911	72.5912	0.000411	0.00719228
Translocation Of SLC2A4 (GLUT4) To Plasma Membrane R-HSA-1445148	6/51	YWHAE;RALGAPB;SNAP23;EXOC3;MYH9;YWHAZ		7.03182	54.7957	0.000413	0.00719228
Metabolism Of Non-Coding RNA R-HSA-194441	6/52	NUP205;SNRPD2;NUP210;NUP155;NUP85;SNRPF		5.75034	44.7564	0.000417	0.00719228
SUMOylation Of DNA Replication Proteins R-HSA-4615885	5/45	NUP205;NUP155;NUP210;NUP85;RANGAP1		5.75034	44.7564	0.000417	0.00719228
ISG15 Antiviral Mechanism R-HSA-1169408	8/75	EIF4A2;EIF4A1;NUP205;NUP210;NUP155;NUP85;NEDD4;KPNB1		4.91042	38.0146	0.000434	0.00737714
SUMOylation Of RNA Binding Proteins R-HSA-4570464	5/47	NUP205;NOP58;NUP155;NUP210;NUP85		3.19957	24.6284	0.000454	0.00758836
Cap-dependent Translation Initiation R-HSA-72737	12/116	EIF4A2;EIF2B5;EIF4A1;EIF3L;EIF3I;RPL11;EIF3J;RPL38;RPSA;EIF3E;RPL22L1;MRPL13		5.6373	43.2678	0.000464	0.00763696
Fcgamma Receptor (FCGR) Dependent Phagocytosis R-HSA-2029480	9/87	CYFIP2;NCKIPSD;NCKAP1;ACTR2;HSP90AB1;ARPC2;SRC;ABI1;MYH9		13.6317	104.233	0.000478	0.00774019
L13a-mediated Translational Silencing Of Ceruloplasmin Expression R-HSA-156827	11/108	EIF4A2;EIF4A1;EIF3L;EIF3I;RPL11;EIF3J;RPL38;RPSA;EIF3E;RPL22L1;MRPL13		8.53248	63.5796	0.000581	0.00926293
RHOQ GTPase Cycle R-HSA-9013406	6/59	PREX1;CAV1;SNAP23;STOM;IQGAP1;ARHGAP35		4.16278	30.9397	0.000592	0.00929992
Role Of GTSE1 In G2/M Progression After G2 Checkpoint R-HSA-8852276	6/59	PSMA5;HSP90AB1;PSMD13;PSMD2;PSMC2;MAPRE1		3.78075	28.0134	0.000605	0.00935479
GTP Hydrolysis And Joining Of 60S Ribosomal Subunit R-HSA-72706	11/109	EIF4A2;EIF4A1;EIF3L;EIF3I;RPL11;EIF3J;RPL38;RPSA;EIF3E;RPL22L1;MRPL13		12.5825	93.0746	0.000613	0.00935479
Glycolysis R-HSA-70171	7/69	NUP205;NUP210;NUP155;ADPGK;PPP2R1A;NUP85;ALDOC		3.74619	27.5109	0.000647	0.00972756
Defective CFTR Causes Cystic Fibrosis R-HSA-5678895	6/60	PSMA5;VCP;PSMD13;PSMD2;PSMC2;ERLIN2		3.05287	22.2519	0.000683	0.0100294
Regulation Of HSF1-mediated Heat Shock Response R-HSA-3371453	8/81	YWHAE;GSK3B;NUP205;NUP210;DNAJC7;NUP155;NUP85;SERPINH1		4.07087	29.6562	0.000686	0.0100294
Antiviral Mechanism By IFN-stimulated Genes R-HSA-1169410	8/83	EIF4A2;EIF4A1;NUP205;NUP210;NUP155;NUP85;NEDD4;KPNB1		2.57335	18.5941	0.000728	0.010397
RHOC GTPase Cycle R-HSA-9013106	7/73	PREX1;ABR;CAV1;STOM;IQGAP1;ARHGAP35;RHOA		4.50543	32.5363	0.000731	0.010397
Degradation Of Beta-Catenin By Destruction Complex R-HSA-195253	8/84	PSMA5;GSK3B;PPP2R1A;PPP2R5E;PSMD13;PSMD2;PSMC2;PPP2R5C		7.87532	56.1729	0.000798	0.0112109
Activation Of NMDA Receptors And Postsynaptic Events R-HSA-442755	7/74	RPS6KA3;LRRC7;SRC;CASK;LIN7A;LIN7B;GRIA4		1.99559	14.172	0.000824	0.011413
Formation Of A Pool Of Free 40S Subunits R-HSA-72689	9/98	EIF3L;EIF3I;RPL11;EIF3J;RPL38;RPSA;EIF3E;RPL22L1;MRPL13		4.38483	30.9536	0.000859	0.0117529
KEAP1-NFE2L2 Pathway R-HSA-9755511	9/100	PSMA5;GSK3B;VCP;CREBBP;NPLOC4;PSMD13;PSMD2;PSMC2;KEAP1		2.5994	18.1639	0.000923	0.0124002
Nonsense Mediated Decay (NMD) Independent Of Exon Junction Complex (EJC) R-HSA-975956	8/92	UPF1;RPL11;RPL38;RPSA;ETF1;RPL22L1;GSPT2;MRPL13		4.32692	30.2018	0.00093	0.0124002
RHOB GTPase Cycle R-HSA-9013026	6/69	PREX1;ABR;CAV1;SNAP23;STOM;ARHGAP35		2.09401	14.5849	0.000944	0.0124162
VEGFA-VEGFR2 Pathway R-HSA-4420097	8/93	CYFIP2;NCKAP1;SRC;CAV1;ABI1;MLST8;NCK2;RHOA		2.6877	18.6894	0.000955	0.0124162
Host Interactions Of HIV Factors R-HSA-162909	11/130	PSMA5;NUP205;NUP210;NUP155;PSMD13;NUP85;AP1G1;PSMD2;PSMC2;RANGAP1;KPNB1		5.72122	39.0174	0.00109197	0.0140225
RHO GTPases Activate Formins R-HSA-5663220	10/119	PPP1CC;FMNL1;PPP2R1A;NUP85;PPP2R5E;SRC;PPP2R5C;RANGAP1;MAPRE1;RHOA		2.53885	17.1578	0.00116147	0.0147352
Cell-Cell Communication R-HSA-1500931	10/120	VASP;SRC;CDH11;NCK2;CASK;ILK;PARVA;IQGAP1;RSU1;CDH8		7.05955	47.2897	0.00123252	0.0154506
RHO GTPase Effectors R-HSA-195258	22/269	CYFIP2;YWHAE;NCKAP1;ACTR2;SRC;IQGAP1;PPP2R5C;RANGAP1;LIN7B;YWHAZ;RHOA;MYL12B;NCKIPSD;PPP1CC;FMNL1;ARPC2;PPP2R1A;NUP85;PPP2R5E;ABI1;MYH9;MAPRE1		2.98297	19.8454	0.00129025	0.0159839
SARS-CoV-2-host Interactions R-HSA-9705683	16/196	YWHAE;VPS18;NUP205;CREBBP;SEC23A;HSP90AB1;NUP210;NUP155;VPS33A;CAV1;RPSA;YWHAZ;SNRPD2;NUP85;TRAF3;SNRPF		4.63451	30.6984	0.00132827	0.0162636
Signaling By ROBO Receptors R-HSA-376176	17/209	VASP;PSMD13;SRC;RPL11;RPSA;AKAP5;GSPT2;MRPL13;RHOA;PSMA5;PPP3CB;PSMD2;PSMC2;NCK2;RPL38;RPL22L1;ETF1		5.46639	36.1172	0.00135068	0.0163479
Axon Guidance R-HSA-422475	40/519	GSK3B;HSP90AB1;PLXND1;SRC;PSMD13;RPL11;AKAP5;CACNA1C;MRPL13;GSPT2;ARHGAP35;MYL12B;RPS6KA3;PPP3CB;DPYSL4;CHL1;PSMD2;NCK2;PLXNA1;RPL38;NRCAM;NEO1;VASP;ACTR2;SEMA4A;ITGA1;RPSA;LAMB1;RHOA;DNM2;PSMA5;ARPC2;PTPRA;PSMC2;PLXNB3;MYH9;COL6A3;RPL22L1;ETF1;AGRN		6.82388	44.7936	0.00140989	0.0163494
Nonsense Mediated Decay (NMD) Enhanced By Exon Junction Complex (EJC) R-HSA-975957	9/112	UPF1;PPP2R1A;RPL11;RPL38;RPSA;ETF1;RPL22L1;GSPT2;MRPL13		6.82388	44.7936	0.00140989	0.0163494
RAC2 GTPase Cycle R-HSA-9013404	7/87	NCKAP1;PREX1;ABR;CAV1;ABI1;IQGAP1;ARHGAP35		1.96994	12.9132	0.00142281	0.0163494
Citric Acid (TCA) Cycle And Respiratory Electron Transport R-HSA-1428517	13/163	DMAC2L;NDUFB3;SDHD;SDHB;CS;LDHB;NDUFAF4;BSG;LDHD;NDUFAF5;SUCLG2;DLAT;NDUFV1		9.61993	63.0218	0.00142844	0.0163494
Processing Of Capped Intron-Containing Pre-mRNA R-HSA-72203	19/242	SF3A3;NUP205;SF3B2;NUP210;NUP155;THOC2;WBP11;USP39;PRPF8;ELAVL1;CHERP;SNRNP40;SNRPD2;DDX39B;NUP85;PCBP2;SNRPF;SF3B1;CTNNBL1		9.61993	63.0218	0.00142844	0.0163494
SARS-CoV-2 Infection R-HSA-9694516	22/283	YWHAE;VPS18;GSK3B;NUP205;CREBBP;VCP;SEC23A;HSP90AB1;NUP210;SDC4;NUP155;VPS33A;CAV1;RPSA;YWHAZ;GANAB;SNRPD2;NUP85;DAD1;TRAF3;SNRPF;AGRN		5.34728	34.7825	0.00149637	0.0169428
Glucose Metabolism R-HSA-70326	7/89	NUP205;NUP210;NUP155;ADPGK;PPP2R1A;NUP85;ALDOC		3.59437	23.2792	0.00153907	0.0172409
Signaling By VEGF R-HSA-194138	8/102	CYFIP2;NCKAP1;SRC;CAV1;ABI1;MLST8;NCK2;RHOA		6.60342	42.489	0.00160537	0.0177943
Eukaryotic Translation Termination R-HSA-72764	7/90	RPL11;RPL38;RPSA;ETF1;RPL22L1;GSPT2;MRPL13		3.91322	24.9971	0.00168184	0.0184477
EPH-Ephrin Signaling R-HSA-2682334	7/91	ACTR2;ARPC2;SRC;NCK2;MYH9;RHOA;MYL12B		3.86698	24.4343	0.00180231	0.0195652
Nervous System Development R-HSA-9675108	40/545	GSK3B;HSP90AB1;PLXND1;SRC;PSMD13;RPL11;AKAP5;CACNA1C;MRPL13;GSPT2;ARHGAP35;MYL12B;RPS6KA3;PPP3CB;DPYSL4;CHL1;PSMD2;NCK2;PLXNA1;RPL38;NRCAM;NEO1;VASP;ACTR2;SEMA4A;ITGA1;RPSA;LAMB1;RHOA;DNM2;PSMA5;ARPC2;PTPRA;PSMC2;PLXNB3;MYH9;COL6A3;RPL22L1;ETF1;AGRN		4.35274	27.3947	0.00184794	0.019856
Disorders Of Transmembrane Transporters R-HSA-5619115	13/176	NUP205;VCP;NUP210;NUP155;PSMD13;SLC1A3;SLC3A2;ERLIN2;PSMA5;NUP85;PSMD2;BSG;PSMC2		2.84464	17.8647	0.00187319	0.0199239
Mitotic Anaphase R-HSA-68882	17/232	NUP205;NUP155;PSMD13;PPP2R5C;RANGAP1;PSMA5;PPP1CC;TUBB2B;TUBA1A;TUBB2A;PPP2R1A;NUP85;PPP2R5E;PSMD2;PSMC2;MAPRE1;KPNB1		4.28755	26.6463	0.00199962	0.0208007
Mitotic Metaphase And Anaphase R-HSA-2555396	17/233	NUP205;NUP155;PSMD13;PPP2R5C;RANGAP1;PSMA5;PPP1CC;TUBB2B;TUBA1A;TUBB2A;PPP2R1A;NUP85;PPP2R5E;PSMD2;PSMC2;MAPRE1;KPNB1		8.60642	53.3378	0.00203463	0.0208007
mRNA Splicing - Major Pathway R-HSA-72163	13/181	SF3A3;SF3B2;WBP11;USP39;PRPF8;ELAVL1;CHERP;SNRNP40;SNRPD2;PCBP2;SNRPF;SF3B1;CTNNBL1		8.60642	53.3378	0.00203463	0.0208007
Glycerophospholipid Biosynthesis R-HSA-1483206	9/127	DGAT1;ABHD3;PITPNB;PITPNM3;LPCAT1;GPCPD1;AGPAT1;LPIN2;MGLL		8.60642	53.3378	0.00203463	0.0208007
SARS-CoV Infections R-HSA-9679506	25/369	YWHAE;GSK3B;NUP205;VCP;SEC23A;HSP90AB1;SDC4;KEAP1;NR3C1;GANAB;SNRPD2;NUP85;S1PR1;VPS18;CREBBP;NUP210;NUP155;VPS33A;CAV1;RPSA;YWHAZ;DAD1;TRAF3;SNRPF;AGRN		8.17568	49.3328	0.00239568	0.0242562
mRNA Splicing R-HSA-72172	13/189	SF3A3;SF3B2;WBP11;USP39;PRPF8;ELAVL1;CHERP;SNRNP40;SNRPD2;PCBP2;SNRPF;SF3B1;CTNNBL1		2.90498	17.4879	0.00242977	0.0243671
Neutrophil Degranulation R-HSA-6798695	31/468	VCP;HSP90AB1;ITGAM;PSMD13;SNAP23;LPCAT1;PTPRJ;IQGAP1;PYCARD;TTR;PSMD2;ANPEP;NAPRT;STOM;TXNDC5;ACTR2;ANXA2;DGAT1;AHSG;HUWE1;EEF2;CPPED1;RHOA;CKAP4;PSMA5;ERP44;BIN2;LRRC7;PSMC2;ALDOC;KPNB1		2.84973	16.7616	0.0027897	0.0270345
Signaling By Rho GTPases, Miro GTPases And RHOBTB3 R-HSA-9716542	43/660	CYFIP2;YWHAE;NCKAP1;VCP;HSP90AB1;PLXND1;ARHGEF26;SHMT2;SRC;SNAP23;RAP1GDS1;IQGAP1;LIN7B;ARHGAP35;MYL12B;NCKIPSD;PREX1;ABR;PPP1CC;NUP85;PPP2R1A;PPP2R5E;DBT;NCK2;PLXNA1;STOM;FARP1;ACTR2;USP9X;CAV1;PPP2R5C;FAM91A1;RANGAP1;YWHAZ;RHOA;CKAP4;TIAM2;FMNL1;DDX39B;ARPC2;ABI1;MYH9;MAPRE1		7.78596	45.7713	0.00279845	0.0270345
Signaling By Rho GTPases R-HSA-194315	42/644	CYFIP2;YWHAE;NCKAP1;VCP;HSP90AB1;PLXND1;ARHGEF26;SHMT2;SRC;SNAP23;IQGAP1;LIN7B;ARHGAP35;MYL12B;NCKIPSD;PREX1;ABR;PPP1CC;NUP85;PPP2R1A;PPP2R5E;DBT;NCK2;PLXNA1;STOM;FARP1;ACTR2;USP9X;CAV1;PPP2R5C;FAM91A1;RANGAP1;YWHAZ;RHOA;CKAP4;TIAM2;FMNL1;DDX39B;ARPC2;ABI1;MYH9;MAPRE1		7.78596	45.7713	0.00279845	0.0270345
RAC1 GTPase Cycle R-HSA-9013149	12/178	CYFIP2;TIAM2;NCKAP1;PREX1;ABR;FARP1;FMNL1;CAV1;SNAP23;ABI1;IQGAP1;ARHGAP35		7.78596	45.7713	0.00279845	0.0270345
CDC42 GTPase Cycle R-HSA-9013148	10/149	PREX1;ABR;FARP1;FMNL1;ARHGEF26;CAV1;SNAP23;STOM;IQGAP1;ARHGAP35		4.63936	27.1458	0.00287648	0.0271952
Regulation Of Expression Of SLITs And ROBOs R-HSA-9010553	11/167	PSMA5;PSMD13;PSMD2;RPL11;PSMC2;RPL38;RPSA;ETF1;RPL22L1;GSPT2;MRPL13		4.63936	27.1458	0.00287648	0.0271952
Influenza Viral RNA Transcription And Replication R-HSA-168273	9/137	NUP205;NUP210;NUP155;NUP85;RPL11;RPL38;RPSA;RPL22L1;MRPL13		5.68482	33.2312	0.00289256	0.0271952
Separation Of Sister Chromatids R-HSA-2467813	11/170	PSMA5;PPP1CC;PPP2R1A;PSMD13;NUP85;PPP2R5E;PSMD2;PSMC2;PPP2R5C;RANGAP1;MAPRE1		4.55322	26.2535	0.00313252	0.0291906
Metabolism Of Vitamins And Cofactors R-HSA-196854	12/186	ALDH1L1;NFS1;TTR;SDC4;SHMT2;MMAB;NAPRT;CD38;APOE;NAXD;AGRN;PTS		5.53089	31.7389	0.00321967	0.0294862
Metabolism Of Amino Acids And Derivatives R-HSA-71291	23/364	OAT;GLDC;PSMD13;RPL11;ASNS;RPSA;SLC3A2;MRPL13;ACADSB;PSMA5;SLC7A5;GRHPR;RIDA;PSMD2;LDHD;PSMC2;DBT;SARDH;RPL38;RPL22L1;DLAT;PRODH;BCAT2		3.49512	20.056	0.00322024	0.0294862
Influenza Infection R-HSA-168255	10/157	NUP205;NUP210;NUP155;NUP85;RPL11;RPL38;RPSA;RPL22L1;MRPL13;KPNB1		2.96018	16.9211	0.00329202	0.0297274
RHO GTPase Cycle R-HSA-9012999	27/441	CYFIP2;NCKAP1;VCP;HSP90AB1;PLXND1;ARHGEF26;SHMT2;SRC;SNAP23;IQGAP1;ARHGAP35;PREX1;ABR;DBT;NCK2;PLXNA1;STOM;FARP1;USP9X;CAV1;FAM91A1;RHOA;CKAP4;TIAM2;FMNL1;DDX39B;ABI1		12.2441	69.9497	0.00330305	0.0297274
Metabolism Of RNA R-HSA-8953854	40/666	EIF4A2;EIF4A1;NUP205;SF3B2;DDX49;PSMD13;RPL11;USP39;MRPL13;GSPT2;PRPF8;ELAVL1;SNRPD2;NUP85;PPP2R1A;PSMD2;PCBP2;RPL38;SF3B1;CTNNBL1;PAIP1;SF3A3;UPF1;NOP58;NUP210;NUP155;RPSA;THOC2;WBP11;YWHAZ;CHERP;PSMA5;SNRNP40;DDX39B;PSMC2;CNOT3;XRN2;RPL22L1;ETF1;SNRPF		1.88732	10.6973	0.00345481	0.0308298
Transmission Across Chemical Synapses R-HSA-112315	15/246	SLC32A1;SYT1;MAOA;SRC;CACNA2D3;SLC1A2;CASK;SLC1A3;LIN7A;AKAP5;LIN7B;RPS6KA3;CACNG8;LRRC7;GRIA4		3.13504	17.6181	0.00362556	0.0320816
RAF/MAP Kinase Cascade R-HSA-5673001	16/271	PSMD13;SRC;ARAF;ARL2;IQGAP1;PPP2R5C;FGF1;PSMA5;PPP1CC;PPP2R1A;LRRC7;PTPRA;PPP2R5E;PSMD2;PSMC2;MARK3		2.48238	13.8486	0.00377721	0.033145
Extracellular Matrix Organization R-HSA-1474244	17/291	VCAM1;ITGAM;SDC4;TRAPPC4;ITGA1;CASK;LAMB1;BCAN;TTR;CAPNS1;CASP3;BSG;SERPINH1;CAPN2;COL6A3;AGRN;MATN4		11.1305	61.102	0.00412942	0.0359362
MAPK1/MAPK3 Signaling R-HSA-5684996	16/277	PSMD13;SRC;ARAF;ARL2;IQGAP1;PPP2R5C;FGF1;PSMA5;PPP1CC;PPP2R1A;LRRC7;PTPRA;PPP2R5E;PSMD2;PSMC2;MARK3		1.54621	8.45561	0.00421718	0.0363991
Phospholipid Metabolism R-HSA-1483257	12/208	VAC14;DGAT1;ABHD3;PITPNB;PITPNM3;GDE1;LPCAT1;GPCPD1;AGPAT1;LPIN2;PI4K2A;MGLL		5.11528	27.8027	0.00436028	0.0373282
Neuronal System R-HSA-112316	22/386	NLGN2;SLC32A1;SYT1;SRC;MAOA;CACNA2D3;SLC1A2;CASK;SLC1A3;NRXN2;LIN7A;AKAP5;LIN7B;PTPRF;BEGAIN;RPS6KA3;CACNG8;SYT12;LRRC7;DLGAP2;GRIA4;LRRC4B		1.92581	10.3681	0.0045904	0.0387298
Diseases Of Signal Transduction By Growth Factor Receptors And Second Messengers R-HSA-5663202	24/424	GSK3B;CREBBP;VCP;WDR48;HIP1;SRC;PSMD13;ARAF;IQGAP1;ERLIN2;PPP2R5C;FGF1;SND1;PSMA5;PPP1CC;GOLGA4;BIN2;PPP2R1A;PPP2R5E;PSMD2;PSMC2;MLST8;MYH9;MARK3		2.1895	11.7844	0.00459755	0.0387298
HIV Infection R-HSA-162906	13/229	NUP205;NUP210;NUP155;PSMD13;NEDD4L;RANGAP1;PSMA5;NUP85;AP1G1;PSMD2;PSMC2;NELFB;KPNB1		2.52248	13.5447	0.00465601	0.0389109
M Phase R-HSA-68886	21/380	YWHAE;NUP205;NUP210;NUP155;PSMD13;USO1;PPP2R5C;RANGAP1;PSMA5;PPP1CC;TUBB2B;TUBA1A;TUBB2A;PPP2R1A;NUP85;PPP2R5E;PSMD2;PSMC2;MAPRE1;LPIN2;KPNB1		2.79793	14.957	0.00476838	0.0395363
Metabolism Of Proteins R-HSA-392499	95/1890	EIF4A2;EIF4A1;SPON1;PGAP1;WDR48;MRPL39;KEAP1;MRPL37;IDE;NR3C1;FBXO22;MRPL41;MRPL3;TUBA1A;MRPL40;CALB1;PSMD2;ANPEP;GMPPA;RPL38;FBXO7;USP47;TSFM;NUP210;AHSG;MRPS25;APLP2;MRPS23;ALG2;MRPL47;RPSA;MRPL45;RANGAP1;COMMD6;MRPL46;COMMD7;MRPL43;RHOA;CKAP4;MRPL44;PSMA5;MRPL53;OXA1L;TUBB2B;TUBB2A;DAD1;TRAF3;PPA1;XRN2;EXOC3;ETF1;LY6E;NUP205;SEC23A;VCP;PSMD13;MRPL19;USO1;RPL11;MRPS34;MRPL16;MRPS31;MRPL17;ARL2;…		6.53887	34.8154	0.00487137	0.039764
Infectious Disease R-HSA-5663205	51/961	CYFIP2;YWHAE;NCKAP1;GSK3B;HSP90AB1;KEAP1;NR3C1;PYCARD;SNRPD2;AP1G1;PSMD2;RPL38;NELFB;VPS18;ACTR2;NUP210;VPS33A;RPSA;RANGAP1;YWHAZ;PSMA5;DAD1;TRAF3;MYH9;SNRPF;KPNB1;NUP205;SEC23A;VCP;SDC4;SRC;PSMD13;RPL11;NEDD4L;MRPL13;NCKIPSD;GANAB;NUP85;S1PR1;MAP2K7;CREBBP;SYT1;NUP155;CAV1;CBX1;EEF2;ARPC2;PSMC2;ABI1;RPL22L1;AGRN		6.53887	34.8154	0.00487137	0.039764
Metabolism R-HSA-1430728	101/2049	ALDH1L1;GLDC;PITPNB;GDE1;PPP1CC;AS3MT;PPP2R1A;PSMD2;BSG;RPL38;NUP210;DGAT1;ACSL1;NOSIP;RPSA;SDHD;SDHB;TIAM2;BCAN;PPA1;SUCLG2;PI4K2A;KPNB1;NUP205;MTARC2;SDC4;SHMT2;ABHD3;MAOA;PSMD13;IQGAP1;CACNA1C;HACD3;MRPL13;LDHB;SGPL1;NUP85;LDHD;ESD;APOE;PRODH;NDUFV1;DMAC2L;CREBBP;NUP155;CAV1;ASNS;ACADSB;UCKL1;CS;GRHPR;AMACR;NDUFAF4;NDUFAF5;HSP90AB1;ADPGK;LPCAT1;PYGM;CPT2;NAPRT;DBT;CD38;PGLS;DLAT;DCXR;ABHD14B;A…		3.58842	19.0282	0.00497833	0.0403245
MAPK Family Signaling Cascades R-HSA-5683057	16/318	PSMD13;SRC;ARAF;ARL2;IQGAP1;PPP2R5C;FGF1;PSMA5;PPP1CC;PPP2R1A;LRRC7;PTPRA;PPP2R5E;PSMD2;PSMC2;MARK3		10.2024	53.9128	0.00507047	0.0407573
Disease R-HSA-1643685	80/1736	CYFIP2;YWHAE;NCKAP1;GSK3B;SPON1;WDR48;HSP90AB1;HIP1;ARAF;KEAP1;FGF1;NR3C1;PYCARD;PPP1CC;GOLGA4;CAPNS1;SNRPD2;AP1G1;PPP2R1A;PPP2R5E;PSMD2;BSG;CAPN2;MLST8;RPL38;NELFB;VPS18;ACTR2;NUP210;VPS33A;DCXR;ALG2;RPSA;PPP2R5C;RANGAP1;YWHAZ;SND1;PSMA5;BCAN;BIN2;DAD1;TRAF3;MYH9;SNRPF;KPNB1;NUP205;SEC23A;VCP;SDC4;SRC;MAOA;PSMD13;RPL11;NEDD4L;SLC1A3;SLC3A2;IQGAP1;MRPL13;NCKIPSD;GANAB;TTR;NUP85;S1PR1;FADD;MAP2K7;…		4.8712	25.5581	0.00526441	0.0419957
Innate Immune System R-HSA-168249	49/1035	CYFIP2;NCKAP1;HSP90AB1;ITGAM;SNAP23;LPCAT1;PTPRJ;PYCARD;RPS6KA3;PPP3CB;PPP2R1A;PSMD2;ANPEP;NAPRT;ACTR2;ANXA2;DGAT1;AHSG;RHOA;CKAP4;DNM2;PSMA5;BIN2;LRRC7;TRAF3;MYH9;ALDOC;KPNB1;VCP;SRC;PSMD13;IQGAP1;NCKIPSD;TTR;PCBP2;STOM;FADD;MAP2K7;TXNDC5;CREBBP;HUWE1;EEF2;CPPED1;ERP44;ARPC2;PSMC2;ABI1;TRIM32;GSDME		27.1621	141.322	0.00550062	0.0429048
Cell Cycle, Mitotic R-HSA-69278	25/523	YWHAE;GSK3B;NUP205;HSP90AB1;SRC;PSMD13;USO1;PPP1CC;TUBA1A;NUP85;PPP2R1A;PPP2R5E;PSMD2;NUP210;NUP155;PPP2R5C;RANGAP1;CDK11B;PSMA5;TUBB2B;TUBB2A;PSMC2;MAPRE1;LPIN2;KPNB1		27.1621	141.322	0.00550062	0.0429048
Vesicle-mediated Transport R-HSA-5653656	29/637	YWHAE;SEC23A;HIP1;SRC;USO1;SNAP23;HPX;GOLGA4;GRK2;VPS51;AP1G1;VPS52;TRAPPC12;APOE;TXNDC5;CLVS1;ACTR2;SYT1;SEC16A;TRAPPC4;YWHAZ;SNAP91;DNM2;RALGAPB;ARPC2;SYT12;EXOC3;MYH9;RAB3GAP1		27.1621	141.322	0.00550062	0.0429048
Membrane Trafficking R-HSA-199991	27/599	YWHAE;SEC23A;HIP1;SRC;USO1;SNAP23;GOLGA4;GRK2;VPS51;AP1G1;VPS52;TRAPPC12;TXNDC5;CLVS1;ACTR2;SYT1;SEC16A;TRAPPC4;YWHAZ;SNAP91;DNM2;RALGAPB;ARPC2;SYT12;EXOC3;MYH9;RAB3GAP1		3.50054	18.1279	0.00563594	0.0436371
Signaling By Receptor Tyrosine Kinases R-HSA-9006934	22/496	CYFIP2;NCKAP1;SRC;INSR;CAV1;PTPRJ;LAMB1;FGF1;RHOA;THBS4;DNM2;RPS6KA3;RIT2;PTPRZ1;PPP2R1A;NEDD4;ABI1;NCK2;MLST8;COL6A3;NELFB;APOE		2.88862	14.8033	0.00594799	0.045692
Hemostasis R-HSA-109582	25/576	ITGAM;DAGLA;SERPINE2;WDR1;SDC4;SRC;F13A1;ATP2A2;SLC3A2;TTR;PPP2R1A;PPP2R5E;BSG;P2RY12;ANXA2;AHSG;APLP2;CAV1;ITGA1;PPP2R5C;YWHAZ;RHOA;SLC7A5;TMX3;MGLL		3.45819	17.6989	0.00598813	0.045692
Developmental Biology R-HSA-1266738	44/1073	GSK3B;HSP90AB1;PLXND1;SRC;PSMD13;RPL11;AKAP5;CACNA1C;MRPL13;GSPT2;ARHGAP35;MYL12B;RPS6KA3;CACNG8;PPP3CB;CAPNS1;DPYSL4;CHL1;PSMD2;NCK2;PLXNA1;RPL38;NRCAM;CTNNA2;NEO1;VASP;ACTR2;SEMA4A;CREBBP;ITGA1;RPSA;LAMB1;RHOA;DNM2;PSMA5;ARPC2;PTPRA;PSMC2;PLXNB3;MYH9;COL6A3;RPL22L1;ETF1;AGRN		9.41712	47.9756	0.00613032	0.0464405
Immune System R-HSA-168256	76/1943	CYFIP2;EIF4A2;NCKAP1;EIF4A1;HSP90AB1;ITGAM;SNAP23;LPCAT1;F13A1;KEAP1;PTPRJ;FBXO22;PYCARD;RPS6KA3;PPP3CB;AP1G1;PPP2R1A;PPP2R5E;PSMD2;ANPEP;NAPRT;CASP3;MLST8;FBXO7;ACTR2;NUP210;ANXA2;DGAT1;AHSG;PPP2R5C;YWHAZ;RHOA;CKAP4;DNM2;PSMA5;BIN2;LRRC7;TRAF3;MYH9;ALDOC;KPNB1;NUP205;SEC23A;VCP;SRC;MAOA;PSMD13;NEDD4L;IQGAP1;NCKIPSD;TTR;PTPRZ1;NUP85;PCBP2;TRIM46;S1PR1;STOM;FADD;MAP2K7;TXNDC5;VASP;CREBBP;VCAM1;NUP…		6.05389	30.7589	0.00621458	0.0467425
Cytokine Signaling In Immune System R-HSA-1280215	28/702	EIF4A2;EIF4A1;NUP205;ITGAM;MAOA;PSMD13;F13A1;PTPRJ;RPS6KA3;PTPRZ1;NUP85;PPP2R1A;PSMD2;CASP3;TRIM46;S1PR1;MAP2K7;VCAM1;NUP210;ANXA2;NUP155;YWHAZ;PSMA5;TRAF3;NEDD4;PSMC2;PDCD4;KPNB1		3.90095	19.7899	0.00626301	0.0467727
Signal Transduction R-HSA-162582	88/2465	CYFIP2;YWHAE;NCKAP1;GSK3B;POGLUT1;HSP90AB1;DAGLA;PLXND1;SNAP23;ARAF;ATP2A2;PTPRJ;FGF1;NR3C1;ARHGAP35;PREX1;PPP1CC;RPS6KA3;PPP3CB;PPP2R1A;PPP2R5E;PSMD2;CASP3;DBT;NCK2;MLST8;NELFB;DLAT;ACTR2;PPP2R5C;FAM91A1;RANGAP1;YWHAZ;RHOA;CKAP4;DNM2;PSMA5;TIAM2;DDX39B;LRRC7;MYH9;COL6A3;MAPRE1;MGLL;VCP;PLPPR1;ARHGEF26;SHMT2;SRC;PSMD13;PLPPR4;RAP1GDS1;NEDD4L;ARL2;IQGAP1;LIN7B;THBS4;MYL12B;NCKIPSD;ABR;NLN;GRK2;PTP…		3.41684	17.2833	0.00635649	0.0471365
Post-translational Protein Modification R-HSA-597592	49/1383	SPON1;PGAP1;WDR48;KEAP1;IDE;NR3C1;FBXO22;TUBA1A;PSMD2;GMPPA;FBXO7;USP47;NUP210;AHSG;APLP2;ALG2;RANGAP1;COMMD6;COMMD7;RHOA;CKAP4;PSMA5;TUBB2B;TUBB2A;DAD1;TRAF3;LY6E;NUP205;SEC23A;VCP;PSMD13;USO1;ABRAXAS2;GANAB;NUP85;APOE;CREBBP;NOP58;NUP155;USP9X;SEC16A;TRAPPC4;TMEM132A;LAMB1;FBXL16;EEF2;NPLOC4;PSMC2;ALPL		1.72821	8.7153	0.00645456	0.0475291
Formation Of Ternary Complex, And Subsequently, 43S Complex R-HSA-72695	5/50	EIF3L;EIF3I;EIF3J;RPSA;EIF3E		4.54575	22.6486	0.00685782	0.0501478
Defective TPR May Confer Susceptibility Towards Thyroid Papillary Carcinoma (TPC) R-HSA-5619107	4/32	NUP205;NUP155;NUP210;NUP85		5.83738	28.9894	0.00696983	0.0506154
Unattached Kinetochores Signal Amplification Via A MAD2 Inhibitory Signal R-HSA-141444	7/93	PPP1CC;PPP2R1A;PPP2R5E;NUP85;PPP2R5C;RANGAP1;MAPRE1		3.33704	16.4902	0.00714348	0.0511707
RAC3 GTPase Cycle R-HSA-9013423	7/93	NCKAP1;PREX1;ABR;CAV1;SNAP23;ABI1;ARHGAP35		3.33704	16.4902	0.00714348	0.0511707
Platelet Sensitization By LDL R-HSA-432142	3/17	PPP2R1A;PPP2R5E;PPP2R5C		8.74402	43.0045	0.00731261	0.0520283
GSK3B And BTRC:CUL1-mediated-degradation Of NFE2L2 R-HSA-9762114	5/51	PSMA5;GSK3B;PSMD13;PSMD2;PSMC2		4.4467	21.783	0.00745642	0.0523441
Ubiquitin-dependent Degradation Of Cyclin D R-HSA-75815	5/51	PSMA5;GSK3B;PSMD13;PSMD2;PSMC2		4.4467	21.783	0.00745642	0.0523441
Regulation Of RUNX2 Expression And Activity R-HSA-8939902	6/72	PSMA5;GSK3B;PSMD13;PSMD2;PSMC2;NR3C1		3.72306	18.1243	0.00768792	0.0535674
Signaling By WNT In Cancer R-HSA-4791275	4/33	GSK3B;PPP2R1A;PPP2R5E;PPP2R5C		5.6358	27.3662	0.0077833	0.0535674
Signaling By High-Kinase Activity BRAF Mutants R-HSA-6802948	4/33	SRC;ARAF;IQGAP1;MARK3		5.6358	27.3662	0.0077833	0.0535674
P75 NTR Receptor-Mediated Signaling R-HSA-193704	7/95	YWHAE;TIAM2;PREX1;ABR;ARHGEF26;CASP3;RHOA		3.26086	15.7443	0.00800045	0.0547044
NADE Modulates Death Signaling R-HSA-205025	2/6	YWHAE;CASP3		20.3706	98.0522	0.00811998	0.0548099
Uptake And Function Of Diphtheria Toxin R-HSA-5336415	2/6	HSP90AB1;EEF2		20.3706	98.0522	0.00811998	0.0548099
TCF Dependent Signaling In Response To WNT R-HSA-201681	11/198	PSMA5;GSK3B;CREBBP;PPP2R1A;PSMD13;PPP2R5E;PSMD2;CAV1;PSMC2;PPP2R5C;YWHAZ		2.41952	11.4934	0.00864937	0.0565969
EPHB-mediated Forward Signaling R-HSA-3928662	4/34	ACTR2;ARPC2;SRC;RHOA		5.44766	25.8732	0.00865674	0.0565969
Lysosome Vesicle Biogenesis R-HSA-432720	4/34	AP1G1;CLVS1;TXNDC5;DNM2		5.44766	25.8732	0.00865674	0.0565969
Cell Death Signaling Via NRAGE, NRIF And NADE R-HSA-204998	6/74	YWHAE;TIAM2;PREX1;ABR;ARHGEF26;CASP3		3.61319	17.1181	0.00875896	0.0565969
Transport Of Mature mRNA Derived From An Intron-Containing Transcript R-HSA-159236	6/74	NUP205;NUP210;DDX39B;NUP155;NUP85;THOC2		3.61319	17.1181	0.00875896	0.0565969
Negative Regulation Of NOTCH4 Signaling R-HSA-9604323	5/53	PSMA5;PSMD13;PSMD2;PSMC2;YWHAZ		4.26099	20.1862	0.00876097	0.0565969
Nuclear Envelope Breakdown R-HSA-2980766	5/53	NUP205;NUP210;NUP155;NUP85;LPIN2		4.26099	20.1862	0.00876097	0.0565969
Cell Cycle R-HSA-1640170	26/654	YWHAE;GSK3B;NUP205;HSP90AB1;SRC;PSMD13;USO1;PPP1CC;TUBA1A;NUP85;PPP2R1A;PPP2R5E;PSMD2;NUP210;NUP155;PPP2R5C;RANGAP1;YWHAZ;CDK11B;PSMA5;TUBB2B;TUBB2A;PSMC2;MAPRE1;LPIN2;KPNB1		1.71893	8.12769	0.00884101	0.0566521
SARS-CoV-2 Activates/Modulates Innate And Adaptive Immune Responses R-HSA-9705671	8/121	NUP205;CREBBP;SEC23A;HSP90AB1;NUP210;NUP155;NUP85;TRAF3		2.9046	13.7057	0.00892737	0.0566521
EML4 And NUDC In Mitotic Spindle Formation R-HSA-9648025	7/97	PPP1CC;PPP2R1A;NUP85;PPP2R5E;PPP2R5C;RANGAP1;MAPRE1		3.18807	15.0421	0.00893091	0.0566521
Cellular Responses To Stress R-HSA-2262752	28/722	YWHAE;GSK3B;NUP205;VCP;HSP90AB1;PSMD13;RPL11;KEAP1;NR3C1;MRPL13;RPS6KA3;NUP85;PSMD2;SERPINH1;MLST8;RPL38;MAP2K7;CREBBP;NUP210;NUP155;ASNS;RPSA;PSMA5;NPLOC4;DNAJC7;PSMC2;RPL22L1;ETF1		1.67662	7.85093	0.00925502	0.0577153
RHOA GTPase Cycle R-HSA-8980692	9/147	PREX1;ABR;FARP1;CAV1;SNAP23;STOM;IQGAP1;ARHGAP35;RHOA		2.67792	12.5329	0.00927812	0.0577153
Metabolism Of Carbohydrates R-HSA-71387	14/285	NUP205;NUP210;SDC4;NUP155;ADPGK;DCXR;PYGM;BCAN;UGP2;PPP2R1A;NUP85;ALDOC;PGLS;AGRN		2.12925	9.92631	0.00944876	0.0577153
RHOJ GTPase Cycle R-HSA-9013409	5/54	PREX1;CAV1;SNAP23;STOM;ARHGAP35		4.17381	19.4489	0.00946889	0.0577153
Regulation Of RUNX3 Expression And Activity R-HSA-8941858	5/54	PSMA5;PSMD13;SRC;PSMD2;PSMC2		4.17381	19.4489	0.00946889	0.0577153
NEP/NS2 Interacts With Cellular Export Machinery R-HSA-168333	4/35	NUP205;NUP155;NUP210;NUP85		5.27166	24.4966	0.00959181	0.0577153
SUMOylation Of SUMOylation Proteins R-HSA-4085377	4/35	NUP205;NUP155;NUP210;NUP85		5.27166	24.4966	0.00959181	0.0577153
Transport Of SLBP Independent Mature mRNA R-HSA-159227	4/35	NUP205;NUP155;NUP210;NUP85		5.27166	24.4966	0.00959181	0.0577153
Vpr-mediated Nuclear Import Of PICs R-HSA-180910	4/35	NUP205;NUP155;NUP210;NUP85		5.27166	24.4966	0.00959181	0.0577153
CLEC7A (Dectin-1) Signaling R-HSA-5607764	7/99	PYCARD;PSMA5;PPP3CB;PSMD13;SRC;PSMD2;PSMC2		3.11844	14.3802	0.00993834	0.0585064
L1CAM Interactions R-HSA-373760	7/99	RPS6KA3;CHL1;SRC;ITGA1;NRCAM;LAMB1;DNM2		3.11844	14.3802	0.00993834	0.0585064
SLC Transporter Disorders R-HSA-5619102	7/99	NUP205;NUP210;NUP155;NUP85;BSG;SLC1A3;SLC3A2		3.11844	14.3802	0.00993834	0.0585064
RHO GTPases Activate ROCKs R-HSA-5627117	3/19	MYH9;RHOA;MYL12B		7.65024	35.1874	0.0100567	0.0585064
RHO GTPases Activate CIT R-HSA-5625900	3/19	MYH9;RHOA;MYL12B		7.65024	35.1874	0.0100567	0.0585064
Signaling By PDGFR In Disease R-HSA-9671555	3/19	GOLGA4;WDR48;BIN2		7.65024	35.1874	0.0100567	0.0585064
Hh Mutants Are Degraded By ERAD R-HSA-5362768	5/55	PSMA5;VCP;PSMD13;PSMD2;PSMC2		4.09013	18.7486	0.0102152	0.0591023
ABC Transporter Disorders R-HSA-5619084	6/77	PSMA5;VCP;PSMD13;PSMD2;PSMC2;ERLIN2		3.45999	15.7453	0.0105598	0.0596331
Export Of Viral Ribonucleoproteins From Nucleus R-HSA-168274	4/36	NUP205;NUP155;NUP210;NUP85		5.10666	23.2242	0.0105901	0.0596331
HSF1-dependent Transactivation R-HSA-3371571	4/36	CREBBP;HSP90AB1;MLST8;SERPINH1		5.10666	23.2242	0.0105901	0.0596331
Nuclear Pore Complex (NPC) Disassembly R-HSA-3301854	4/36	NUP205;NUP155;NUP210;NUP85		5.10666	23.2242	0.0105901	0.0596331
Transport Of SLBP Dependant Mature mRNA R-HSA-159230	4/36	NUP205;NUP155;NUP210;NUP85		5.10666	23.2242	0.0105901	0.0596331
Apoptosis R-HSA-109581	10/178	YWHAE;PSMA5;PSMD13;PSMD2;CASP3;PSMC2;FADD;YWHAZ;KPNB1;GSDME		2.44553	10.995	0.0111541	0.0618261
Acyl Chain Remodeling Of DAG And TAG R-HSA-1482883	2/9	DGAT1;MGLL		16.2956	73.2149	0.0111879	0.0618261
Nuclear Events Mediated By NFE2L2 R-HSA-9759194	6/78	PSMA5;GSK3B;CREBBP;PSMD13;PSMD2;PSMC2		3.41175	15.3207	0.0112144	0.0618261
Oncogenic MAPK Signaling R-HSA-6802957	6/78	PPP1CC;SRC;ARAF;IQGAP1;MARK3;SND1		3.41175	15.3207	0.0112144	0.0618261
Defective B3GALT6 Causes EDSP2 And SEMDJL1 R-HSA-4420332	3/20	BCAN;SDC4;AGRN		7.19985	32.0734	0.0116234	0.0622882
Defective B3GAT3 Causes JDSSDHD R-HSA-3560801	3/20	BCAN;SDC4;AGRN		7.19985	32.0734	0.0116234	0.0622882
Defective B4GALT7 Causes EDS, Progeroid Type R-HSA-3560783	3/20	BCAN;SDC4;AGRN		7.19985	32.0734	0.0116234	0.0622882
Sema4D Induced Cell Migration And Growth-Cone Collapse R-HSA-416572	3/20	MYH9;RHOA;MYL12B		7.19985	32.0734	0.0116234	0.0622882
Syndecan Interactions R-HSA-3000170	3/20	SDC4;TRAPPC4;CASK		7.19985	32.0734	0.0116234	0.0622882
MAP2K And MAPK Activation R-HSA-5674135	4/37	SRC;ARAF;IQGAP1;MARK3		4.95165	22.0456	0.0116532	0.0622882
Cellular Responses To Stimuli R-HSA-8953897	28/736	YWHAE;GSK3B;NUP205;VCP;HSP90AB1;PSMD13;RPL11;KEAP1;NR3C1;MRPL13;RPS6KA3;NUP85;PSMD2;SERPINH1;MLST8;RPL38;MAP2K7;CREBBP;NUP210;NUP155;ASNS;RPSA;PSMA5;NPLOC4;DNAJC7;PSMC2;RPL22L1;ETF1		1.64225	7.29716	0.0117559	0.0625199
NCAM Signaling For Neurite Out-Growth R-HSA-375165	5/57	SRC;PTPRA;COL6A3;CACNA1C;AGRN		3.93241	17.4496	0.0118267	0.0625806
Neddylation R-HSA-8951664	12/237	PSMA5;VCP;NPLOC4;PSMD13;PSMD2;PSMC2;KEAP1;FBXL16;COMMD6;FBXO7;COMMD7;FBXO22		2.19406	9.60889	0.0125316	0.0659787
Hh Mutants Abrogate Ligand Secretion R-HSA-5387390	5/58	PSMA5;VCP;PSMD13;PSMD2;PSMC2		3.85801	16.8466	0.0126937	0.0663046
Interactions Of Vpr With Host Cellular Proteins R-HSA-176033	4/38	NUP205;NUP155;NUP210;NUP85		4.80577	20.9517	0.0127824	0.0663046
Signaling By RAF1 Mutants R-HSA-9656223	4/38	SRC;ARAF;IQGAP1;MARK3		4.80577	20.9517	0.0127824	0.0663046
G2/M Transition R-HSA-69275	10/182	YWHAE;PSMA5;HSP90AB1;TUBA1A;PPP2R1A;PSMD13;PSMD2;PSMC2;MAPRE1;CDK11B		2.38816	10.3924	0.0128861	0.0665148
Deregulated CDK5 Triggers Neurodegenerative Pathways In Alzheimers Disease Models R-HSA-8862803	3/21	YWHAE;CAPNS1;CAPN2		6.79951	29.3623	0.0133225	0.0679084
PIP3 Activates AKT Signaling R-HSA-1257604	13/268	GSK3B;PSMD13;SRC;INSR;PPP2R5C;FGF1;PSMA5;PPP2R1A;PPP2R5E;PSMD2;NEDD4;PSMC2;MLST8		2.09847	9.05799	0.013347	0.0679084
Signaling By NOTCH4 R-HSA-9013694	6/81	PSMA5;CREBBP;PSMD13;PSMD2;PSMC2;YWHAZ		3.27478	14.1348	0.0133495	0.0679084
Degradation Of GLI2 By Proteasome R-HSA-5610783	5/59	PSMA5;GSK3B;PSMD13;PSMD2;PSMC2		3.78638	16.2719	0.0136027	0.0685344
GLI3 Is Processed To GLI3R By Proteasome R-HSA-5610785	5/59	PSMA5;GSK3B;PSMD13;PSMD2;PSMC2		3.78638	16.2719	0.0136027	0.0685344
Mitotic G2-G2/M Phases R-HSA-453274	10/184	YWHAE;PSMA5;HSP90AB1;TUBA1A;PPP2R1A;PSMD13;PSMD2;PSMC2;MAPRE1;CDK11B		2.36047	10.1059	0.0138243	0.0693191
RHOU GTPase Cycle R-HSA-9013420	4/39	SRC;USP9X;NCK2;IQGAP1		4.66822	19.9342	0.0139791	0.0694337
SUMOylation Of Ubiquitinylation Proteins R-HSA-3232142	4/39	NUP205;NUP155;NUP210;NUP85		4.66822	19.9342	0.0139791	0.0694337
Resolution Of Sister Chromatid Cohesion R-HSA-2500257	7/106	PPP1CC;PPP2R1A;NUP85;PPP2R5E;PPP2R5C;RANGAP1;MAPRE1		2.8969	12.3412	0.0141202	0.0698055
Cell Cycle Checkpoints R-HSA-69620	13/271	YWHAE;PSMD13;PPP2R5C;RANGAP1;YWHAZ;PSMA5;PPP1CC;PPP2R1A;NUP85;PPP2R5E;PSMD2;PSMC2;MAPRE1		2.07375	8.77668	0.0145194	0.0709153
Gain-of-function MRAS Complexes Activate RAF Signaling R-HSA-9726842	2/8	PPP1CC;ARAF		13.579	57.3192	0.0146814	0.0709153
ROBO Receptors Bind AKAP5 R-HSA-9010642	2/8	PPP3CB;AKAP5		13.579	57.3192	0.0146814	0.0709153
Regulation Of Cytoskeletal Remodeling And Cell Spreading By IPP Complex Components R-HSA-446388	2/8	PARVA;RSU1		13.579	57.3192	0.0146814	0.0709153
Sema4D Mediated Inhibition Of Cell Attachment And Migration R-HSA-416550	2/8	ARHGAP35;RHOA		13.579	57.3192	0.0146814	0.0709153
Transport Of Mature Transcript To Cytoplasm R-HSA-72202	6/83	NUP205;NUP210;DDX39B;NUP155;NUP85;THOC2		3.18939	13.4112	0.0149215	0.0717457
Nephrin Family Interactions R-HSA-373753	3/22	NCK2;CASK;IQGAP1		6.44131	26.9851	0.0151556	0.0725404
Paradoxical Activation Of RAF Signaling By Kinase Inactive BRAF R-HSA-6802955	4/41	SRC;ARAF;IQGAP1;MARK3		4.41543	18.1014	0.0165798	0.0783374
RHO GTPases Activate PKNs R-HSA-5625740	5/62	YWHAE;MYH9;YWHAZ;RHOA;MYL12B		3.58654	14.7011	0.01659	0.0783374
Signaling By BRAF And RAF1 Fusions R-HSA-6802952	5/62	SRC;ARAF;IQGAP1;MARK3;SND1		3.58654	14.7011	0.01659	0.0783374
Intracellular Signaling By Second Messengers R-HSA-9006925	14/306	GSK3B;PSMD13;SRC;INSR;PPP2R5C;FGF1;PSMA5;GRK2;PPP2R1A;PPP2R5E;PSMD2;NEDD4;PSMC2;MLST8		1.97397	8.07982	0.0166859	0.0784388
Mitotic Spindle Checkpoint R-HSA-69618	7/110	PPP1CC;PPP2R1A;NUP85;PPP2R5E;PPP2R5C;RANGAP1;MAPRE1		2.78383	11.3416	0.0170076	0.0795956
Glutamate Neurotransmitter Release Cycle R-HSA-210500	3/23	SYT1;SLC1A2;SLC1A3		6.11893	24.8875	0.0171238	0.0797848
Cell Junction Organization R-HSA-446728	6/86	VASP;CDH11;ILK;PARVA;RSU1;CDH8		3.06932	12.4147	0.0175135	0.0808845
Peptide Chain Elongation R-HSA-156902	6/86	RPL11;RPL38;RPSA;RPL22L1;EEF2;MRPL13		3.06932	12.4147	0.0175135	0.0808845
Protein Localization R-HSA-9609507	9/164	CS;AMACR;PITRM1;USP9X;LDHD;PMPCB;IDE;GET3;HSPD1		2.38212	9.57857	0.0179346	0.0821968
Transport Of Mature mRNA Derived From An Intronless Transcript R-HSA-159231	4/42	NUP205;NUP155;NUP210;NUP85		4.29902	17.2741	0.0179862	0.0821968
Deubiquitination R-HSA-5688426	13/279	USP47;VCP;WDR48;USP9X;PSMD13;KEAP1;ABRAXAS2;IDE;RHOA;PSMA5;TRAF3;PSMD2;PSMC2		2.01055	8.07359	0.0180318	0.0821968
CHL1 Interactions R-HSA-447041	2/9	CHL1;ITGA1		11.6385	46.3884	0.0185783	0.0826292
Downregulation Of ERBB4 Signaling R-HSA-1253288	2/9	SRC;NEDD4		11.6385	46.3884	0.0185783	0.0826292
GP1b-IX-V Activation Signaling R-HSA-430116	2/9	SRC;YWHAZ		11.6385	46.3884	0.0185783	0.0826292
RHO GTPases Activate Rhotekin And Rhophilins R-HSA-5666185	2/9	LIN7B;RHOA		11.6385	46.3884	0.0185783	0.0826292
Mitotic Prophase R-HSA-68875	7/112	NUP205;NUP210;NUP155;PPP2R1A;NUP85;USO1;LPIN2		2.73052	10.8804	0.0185975	0.0826292
Respiratory Electron Transport, ATP Synthesis By Chemiosmotic Coupling, Heat Production By Uncoupling Proteins R-HSA-163200	7/112	DMAC2L;NDUFAF4;NDUFAF5;NDUFB3;SDHD;SDHB;NDUFV1		2.73052	10.8804	0.0185975	0.0826292
Hedgehog Ligand Biogenesis R-HSA-5358346	5/64	PSMA5;VCP;PSMD13;PSMD2;PSMC2		3.46461	13.7669	0.0188061	0.0826456
Metabolism Of Lipids R-HSA-556833	27/732	VAC14;SEC23A;ABHD3;PITPNB;PON2;LPCAT1;GDE1;HACD3;AGPAT1;PPP1CC;SGPL1;CPT2;CREBBP;DGAT1;ACSL1;CAV1;GPCPD1;PPP1CA;TIAM2;AMACR;BDH1;PITPNM3;ACSBG1;LPIN2;PI4K2A;MGLL;KPNB1		1.58708	6.29513	0.01894	0.0826456
DARPP-32 Events R-HSA-180024	3/24	PPP3CB;PPP2R1A;PPP1CA		5.82726	23.0258	0.0192278	0.0826456
Defective Intrinsic Pathway For Apoptosis R-HSA-9734009	3/24	YWHAE;CAPNS1;CAPN2		5.82726	23.0258	0.0192278	0.0826456
Synthesis Of Very Long-Chain Fatty acyl-CoAs R-HSA-75876	3/24	ACSL1;ACSBG1;HACD3		5.82726	23.0258	0.0192278	0.0826456
Death Receptor Signaling R-HSA-73887	8/139	TIAM2;YWHAE;PREX1;ABR;ARHGEF26;CASP3;FADD;RHOA		2.50317	9.87956	0.0193161	0.0826456
Regulation Of mRNA Stability By Proteins That Bind AU-rich Elements R-HSA-450531	6/88	PSMA5;PSMD13;PSMD2;PSMC2;ELAVL1;YWHAZ		2.99415	11.8038	0.0194036	0.0826456
RND2 GTPase Cycle R-HSA-9696270	4/43	PLXND1;CAV1;ARHGAP35;CKAP4		4.18857	16.4995	0.0194645	0.0826456
Retinoid Metabolism And Transport R-HSA-975634	4/43	TTR;SDC4;APOE;AGRN		4.18857	16.4995	0.0194645	0.0826456
Smooth Muscle Contraction R-HSA-445355	4/43	ANXA2;ITGA1;ANXA6;MYL12B		4.18857	16.4995	0.0194645	0.0826456
Transport Of Mature mRNAs Derived From Intronless Transcripts R-HSA-159234	4/43	NUP205;NUP155;NUP210;NUP85		4.18857	16.4995	0.0194645	0.0826456
Mitochondrial Protein Import R-HSA-1268020	5/65	CS;PITRM1;LDHD;PMPCB;HSPD1		3.40669	13.3298	0.0199836	0.0845092
Platelet Activation, Signaling And Aggregation R-HSA-76002	12/254	P2RY12;TMX3;DAGLA;TTR;WDR1;AHSG;SRC;APLP2;F13A1;YWHAZ;RHOA;MGLL		2.03813	7.92519	0.0204769	0.0862487
C-type Lectin Receptors (CLRs) R-HSA-5621481	8/141	PYCARD;PSMA5;CREBBP;PPP3CB;PSMD13;SRC;PSMD2;PSMC2		2.46528	9.54157	0.0208503	0.0874717
Integrin Cell Surface Interactions R-HSA-216083	5/66	ITGAM;VCAM1;BSG;ITGA1;AGRN		3.35067	12.9113	0.0212085	0.0886212
Eukaryotic Translation Elongation R-HSA-156842	6/90	RPL11;RPL38;RPSA;RPL22L1;EEF2;MRPL13		2.92256	11.2315	0.0214282	0.0888344
Respiratory Electron Transport R-HSA-611105	6/90	NDUFAF4;NDUFB3;NDUFAF5;SDHD;SDHB;NDUFV1		2.92256	11.2315	0.0214282	0.0888344
Clathrin-mediated Endocytosis R-HSA-8856828	8/142	ACTR2;GRK2;HIP1;SYT1;ARPC2;SYT12;SNAP91;DNM2		2.44675	9.3779	0.021649	0.0893977
Regulation Of PTEN Stability And Activity R-HSA-8948751	5/67	PSMA5;PSMD13;PSMD2;NEDD4;PSMC2		3.29646	12.5103	0.0224812	0.0924716
HDL Remodeling R-HSA-8964058	2/10	APOE;PLTP		10.1832	38.477	0.0228573	0.0936528
Interferon Signaling R-HSA-913531	10/200	EIF4A2;EIF4A1;NUP205;VCAM1;NUP210;NUP155;NUP85;NEDD4;TRIM46;KPNB1		2.15991	8.12277	0.0232673	0.094963
Costimulation By CD28 Family R-HSA-388841	5/68	PPP2R1A;PPP2R5E;SRC;MLST8;PPP2R5C		3.24396	12.1258	0.0238024	0.0954711
GAG Synthesis Requires Tetrasaccharide Linker Sequence R-HSA-1971475	3/26	BCAN;SDC4;AGRN		5.31999	19.8764	0.0238451	0.0954711
Attenuation Phase R-HSA-3371568	3/26	CREBBP;HSP90AB1;SERPINH1		5.31999	19.8764	0.0238451	0.0954711
Downregulation Of TGF-beta Receptor Signaling R-HSA-2173788	3/26	PPP1CC;NEDD4L;PPP1CA		5.31999	19.8764	0.0238451	0.0954711
Formation Of Tubulin Folding Intermediates By CCT/TriC R-HSA-389960	3/26	TUBB2B;TUBA1A;TUBB2A		5.31999	19.8764	0.0238451	0.0954711
Transcriptional Regulation By RUNX2 R-HSA-8878166	7/119	PSMA5;GSK3B;PSMD13;SRC;PSMD2;PSMC2;NR3C1		2.55894	9.44169	0.0249798	0.0996353
Metabolism Of Fat-Soluble Vitamins R-HSA-6806667	4/47	TTR;SDC4;APOE;AGRN		3.79816	13.8453	0.0261145	0.103378
Viral Messenger RNA Synthesis R-HSA-168325	4/47	NUP205;NUP155;NUP210;NUP85		3.79816	13.8453	0.0261145	0.103378
Signaling By WNT R-HSA-195721	13/294	GSK3B;CREBBP;PSMD13;CAV1;PPP2R5C;YWHAZ;RHOA;PSMA5;PPP3CB;PPP2R1A;PPP2R5E;PSMD2;PSMC2		1.90174	6.91896	0.026299	0.103565
Synthesis Of PC R-HSA-1483191	3/27	ABHD3;LPCAT1;LPIN2		5.09806	18.5364	0.0263585	0.103565
Transcriptional Regulation By RUNX3 R-HSA-8878159	6/95	PSMA5;CREBBP;PSMD13;SRC;PSMD2;PSMC2		2.75766	9.95005	0.0271019	0.10609
SARS-CoV-2 Modulates Autophagy R-HSA-9754560	2/11	VPS18;VPS33A		9.05126	32.5271	0.0274978	0.107242
Cross-presentation Of Soluble Exogenous Antigens (Endosomes) R-HSA-1236978	4/48	PSMA5;PSMD13;PSMD2;PSMC2		3.71164	13.2759	0.0279646	0.108086
Diseases Of Programmed Cell Death R-HSA-9645723	5/71	YWHAE;CAPNS1;CAPN2;FADD;GSDME		3.09603	11.0631	0.0280625	0.108086
trans-Golgi Network Vesicle Budding R-HSA-199992	5/71	AP1G1;SNAP23;DNM2;CLVS1;TXNDC5		3.09603	11.0631	0.0280625	0.108086
Metabolism Of Water-Soluble Vitamins And Cofactors R-HSA-196849	7/122	ALDH1L1;NFS1;SHMT2;MMAB;NAPRT;CD38;NAXD		2.4918	8.89845	0.0281251	0.108086
Prefoldin Mediated Transfer Of Substrate To CCT/TriC R-HSA-389957	3/28	TUBB2B;TUBA1A;TUBB2A		4.89389	17.3253	0.029008	0.110672
Recycling Pathway Of L1 R-HSA-437239	3/28	RPS6KA3;SRC;DNM2		4.89389	17.3253	0.029008	0.110672
Programmed Cell Death R-HSA-5357801	10/208	PSMA5;YWHAE;PSMD13;PSMD2;CASP3;PSMC2;FADD;YWHAZ;KPNB1;GSDME		2.07178	7.3044	0.0294323	0.111885
Regulation Of Activated PAK-2p34 By Proteasome Mediated Degradation R-HSA-211733	4/49	PSMA5;PSMD13;PSMD2;PSMC2		3.62898	12.7384	0.0298909	0.11322
Response Of EIF2AK4 (GCN2) To Amino Acid Deficiency R-HSA-9633012	6/98	RPL11;ASNS;RPL38;RPSA;RPL22L1;MRPL13		2.66732	9.27062	0.0309424	0.116783
Cellular Response To Hypoxia R-HSA-1234174	5/73	PSMA5;CREBBP;PSMD13;PSMD2;PSMC2		3.00467	10.4226	0.0311545	0.117163
Negative Regulation Of FGFR3 Signaling R-HSA-5654732	3/29	SRC;PPP2R1A;FGF1		4.70542	16.2267	0.0317929	0.118924
Regulation Of Ornithine Decarboxylase (ODC) R-HSA-350562	4/50	PSMA5;PSMD13;PSMD2;PSMC2		3.5499	12.2306	0.0318938	0.118924
Adaptive Immune System R-HSA-1280218	26/733	SEC23A;SRC;PSMD13;SNAP23;NEDD4L;KEAP1;PTPRJ;FBXO22;PPP3CB;AP1G1;PPP2R1A;PPP2R5E;PSMD2;MLST8;FBXO7;VASP;VCAM1;HUWE1;FBXL16;PPP2R5C;YWHAZ;DNM2;PSMA5;NEDD4;PSMC2;TRIM32		1.52047	5.23531	0.0319616	0.118924
Cellular Response To Chemical Stress R-HSA-9711123	9/182	PSMA5;GSK3B;VCP;CREBBP;NPLOC4;PSMD13;PSMD2;PSMC2;KEAP1		2.13229	7.3179	0.0323239	0.119428
Neurotransmitter Receptors And Postsynaptic Signal Transmission R-HSA-112314	9/182	RPS6KA3;CACNG8;LRRC7;SRC;CASK;LIN7A;AKAP5;LIN7B;GRIA4		2.13229	7.3179	0.0323239	0.119428
RHOG GTPase Cycle R-HSA-9013408	5/74	PREX1;ARHGEF26;SHMT2;CAV1;ARHGAP35		2.96097	10.1206	0.0327773	0.12068
Autodegradation Of E3 Ubiquitin Ligase COP1 R-HSA-349425	4/51	PSMA5;PSMD13;PSMD2;PSMC2		3.4742	11.7503	0.0339736	0.123359
Complex I Biogenesis R-HSA-6799198	4/51	NDUFAF4;NDUFB3;NDUFAF5;NDUFV1		3.4742	11.7503	0.0339736	0.123359
Ubiquitin Mediated Degradation Of Phosphorylated Cdc25A R-HSA-69601	4/51	PSMA5;PSMD13;PSMD2;PSMC2		3.4742	11.7503	0.0339736	0.123359
Vpu Mediated Degradation Of CD4 R-HSA-180534	4/51	PSMA5;PSMD13;PSMD2;PSMC2		3.4742	11.7503	0.0339736	0.123359
Regulation Of Apoptosis R-HSA-169911	4/52	PSMA5;PSMD13;PSMD2;PSMC2		3.40164	11.2956	0.0361305	0.129848
SARS-CoV-1 Infection R-HSA-9678108	4/52	GSK3B;VCP;GANAB;CAV1		3.40164	11.2956	0.0361305	0.129848
Signaling By PDGF R-HSA-186797	4/52	SRC;NCK2;COL6A3;THBS4		3.40164	11.2956	0.0361305	0.129848
Mitotic Prometaphase R-HSA-68877	9/186	YWHAE;PPP1CC;TUBA1A;PPP2R1A;NUP85;PPP2R5E;PPP2R5C;RANGAP1;MAPRE1		2.08367	6.90513	0.0363729	0.130274
ABC-family Proteins Mediated Transport R-HSA-382556	6/102	PSMA5;VCP;PSMD13;PSMD2;PSMC2;ERLIN2		2.55566	8.45392	0.0365921	0.130615
Glutamate Binding, Activation Of AMPA Receptors And Synaptic Plasticity R-HSA-399721	3/31	CACNG8;AKAP5;GRIA4		4.36887	14.3139	0.037766	0.13088
Negative Regulation Of FGFR4 Signaling R-HSA-5654733	3/31	SRC;PPP2R1A;FGF1		4.36887	14.3139	0.037766	0.13088
Nicotinate Metabolism R-HSA-196807	3/31	NAPRT;CD38;NAXD		4.36887	14.3139	0.037766	0.13088
Sealing Of Nuclear Envelope (NE) By ESCRT-III R-HSA-9668328	3/31	TUBB2B;TUBA1A;TUBB2A		4.36887	14.3139	0.037766	0.13088
Apoptosis Induced DNA Fragmentation R-HSA-140342	2/13	CASP3;KPNB1		7.40482	24.257	0.037785	0.13088
Chk1/Chk2(Cds1) Mediated Inactivation Of Cyclin B:Cdk1 Complex R-HSA-75035	2/13	YWHAE;YWHAZ		7.40482	24.257	0.037785	0.13088
Defective EXT1 Causes Exostoses 1, TRPS2 And CHDS R-HSA-3656253	2/13	SDC4;AGRN		7.40482	24.257	0.037785	0.13088
Dissolution Of Fibrin Clot R-HSA-75205	2/13	ANXA2;SERPINE2		7.40482	24.257	0.037785	0.13088
PTK6 Regulates RHO GTPases, RAS GTPase And MAP Kinases R-HSA-8849471	2/13	ARHGAP35;RHOA		7.40482	24.257	0.037785	0.13088
Vif-mediated Degradation Of APOBEC3G R-HSA-180585	4/53	PSMA5;PSMD13;PSMD2;PSMC2		3.33205	10.8645	0.0383648	0.132453
G Alpha (12/13) Signaling Events R-HSA-416482	5/78	TIAM2;PREX1;ABR;ARHGEF26;RHOA		2.79815	9.02165	0.0397895	0.136923
Signaling By NTRKs R-HSA-166520	7/132	RPS6KA3;RIT2;PPP2R1A;SRC;NELFB;RHOA;DNM2		2.29127	7.34606	0.0405143	0.137724
AUF1 (hnRNP D0) Binds And Destabilizes mRNA R-HSA-450408	4/54	PSMA5;PSMD13;PSMD2;PSMC2		3.26524	10.4556	0.0406765	0.137724
Degradation Of AXIN R-HSA-4641257	4/54	PSMA5;PSMD13;PSMD2;PSMC2		3.26524	10.4556	0.0406765	0.137724
FBXL7 Down-Regulates AURKA During Mitotic Entry And In Early Mitosis R-HSA-8854050	4/54	PSMA5;PSMD13;PSMD2;PSMC2		3.26524	10.4556	0.0406765	0.137724
SCF-beta-TrCP Mediated Degradation Of Emi1 R-HSA-174113	4/54	PSMA5;PSMD13;PSMD2;PSMC2		3.26524	10.4556	0.0406765	0.137724
Downstream Signaling Events Of B Cell Receptor (BCR) R-HSA-1168372	5/79	PSMA5;PPP3CB;PSMD13;PSMD2;PSMC2		2.76019	8.77155	0.0416741	0.14065
Toll-like Receptor Cascades R-HSA-168898	8/162	RPS6KA3;ITGAM;PPP2R1A;TRAF3;FADD;MAP2K7;GSDME;DNM2		2.12679	6.71978	0.0424435	0.142349
PI5P, PP2A And IER3 Regulate PI3K/AKT Signaling R-HSA-6811558	6/106	PPP2R1A;PPP2R5E;SRC;INSR;PPP2R5C;FGF1		2.45293	7.72607	0.0428634	0.142349
Post-translational Protein Phosphorylation R-HSA-8957275	6/106	AHSG;APLP2;TMEM132A;LAMB1;APOE;CKAP4		2.45293	7.72607	0.0428634	0.142349
Degradation Of DVL R-HSA-4641258	4/55	PSMA5;PSMD13;PSMD2;PSMC2		3.20105	10.0674	0.0430656	0.142349
ECM Proteoglycans R-HSA-3000178	4/55	BCAN;LAMB1;AGRN;MATN4		3.20105	10.0674	0.0430656	0.142349
Intrinsic Pathway For Apoptosis R-HSA-109606	4/55	YWHAE;CASP3;YWHAZ;GSDME		3.20105	10.0674	0.0430656	0.142349
Cell Surface Interactions At Vascular Wall R-HSA-202733	7/134	SLC7A5;ITGAM;SDC4;SRC;CAV1;BSG;SLC3A2		2.25496	7.07663	0.0433585	0.142349
Triglyceride Biosynthesis R-HSA-75109	2/14	DGAT1;LPIN2		6.7874	21.295	0.0433943	0.142349
Tryptophan Catabolism R-HSA-71240	2/14	SLC7A5;SLC3A2		6.7874	21.295	0.0433943	0.142349
Cooperation Of Prefoldin And TriC/CCT In Actin And Tubulin Folding R-HSA-389958	3/33	TUBB2B;TUBA1A;TUBB2A		4.0772	12.7106	0.0442687	0.144319
Negative Regulation Of FGFR1 Signaling R-HSA-5654726	3/33	SRC;PPP2R1A;FGF1		4.0772	12.7106	0.0442687	0.144319
Signaling By Hedgehog R-HSA-5358351	7/135	PSMA5;GSK3B;VCP;GRK2;PSMD13;PSMD2;PSMC2		2.23723	6.94643	0.0448277	0.14569
Deadenylation-dependent mRNA Decay R-HSA-429914	4/56	EIF4A2;EIF4A1;CNOT3;PAIP1		3.13933	9.69846	0.0455321	0.146402
Stabilization Of P53 R-HSA-69541	4/56	PSMA5;PSMD13;PSMD2;PSMC2		3.13933	9.69846	0.0455321	0.146402
Centrosome Maturation R-HSA-380287	5/81	YWHAE;TUBA1A;PPP2R1A;MAPRE1;CDK11B		2.68728	8.29775	0.0456028	0.146402
DDX58/IFIH1-mediated Induction Of Interferon-Alpha/Beta R-HSA-168928	5/81	CREBBP;HSP90AB1;TRAF3;PCBP2;FADD		2.68728	8.29775	0.0456028	0.146402
Late Phase Of HIV Life Cycle R-HSA-162599	7/136	NUP205;NUP210;NUP155;NUP85;NEDD4L;NELFB;RANGAP1		2.21977	6.81912	0.0463287	0.14828
Negative Regulation Of FGFR2 Signaling R-HSA-5654727	3/34	SRC;PPP2R1A;FGF1		3.94547	12.0041	0.047715	0.150666
Muscle Contraction R-HSA-397014	9/196	CACNG8;TTR;ANXA2;MYL3;ITGA1;ANXA6;ATP2A2;CACNA1C;MYL12B		1.97122	5.98654	0.0479803	0.150666
Degradation Of Extracellular Matrix R-HSA-1474228	6/109	BCAN;CAPNS1;CASP3;BSG;CAPN2;LAMB1		2.38111	7.23119	0.0479837	0.150666
Signaling By Interleukins R-HSA-449147	17/453	ITGAM;VCAM1;ANXA2;MAOA;PSMD13;F13A1;YWHAZ;PSMA5;RPS6KA3;PTPRZ1;PPP2R1A;PSMD2;CASP3;PSMC2;PDCD4;S1PR1;MAP2K7		1.60358	4.86929	0.0480021	0.150666
NRAGE Signals Death Thru JNK R-HSA-193648	4/57	TIAM2;PREX1;ABR;ARHGEF26		3.07994	9.34754	0.0480759	0.150666
SUMOylation Of Chromatin Organization Proteins R-HSA-4551638	4/57	NUP205;NUP210;NUP155;NUP85		3.07994	9.34754	0.0480759	0.150666
tRNA Processing In Nucleus R-HSA-6784531	4/57	NUP205;NUP210;NUP155;NUP85		3.07994	9.34754	0.0480759	0.150666
Activation Of BAD And Translocation To Mitochondria R-HSA-111447	2/15	YWHAE;YWHAZ		6.26498	18.8578	0.0492903	0.153105
Phase 2 - Plateau Phase R-HSA-5576893	2/15	CACNG8;CACNA1C		6.26498	18.8578	0.0492903	0.153105
TRAF3-dependent IRF Activation Pathway R-HSA-918233	2/15	CREBBP;TRAF3		6.26498	18.8578	0.0492903	0.153105
