# Supplementary material for: Dysregulation of the Wnt/β-catenin signaling pathway via Rnf146 upregulation in a VPA-induced mouse model of autism spectrum disorder
Source: Exp Mol Med. 2023 Aug 1;55(8):1783–94. doi: 10.1038/s12276-023-01065-2 (PMC10474298; doi:10.1038/s12276-023-01065-2)
Supplement: Supplementary file 3 — Supplementary Table 2 [file 12276_2023_1065_MOESM3_ESM.xlsx]

## Sheet: Key
	Supplementary Table 2. Analysis of differentially expressed genes (DEGs) in the PFC of Rnf146-overexpressed mice
	Supplementary Table 2a. DEGs in RNF146-overexpressed mice
	Column	Description
	gene ID	ENSEMBL gene ID
	gene name	gene name
	baseMean	average of the normalized count values
	log2(fc)	log2 fold change
	lfcSE	standard error estimate for the log2 fold change
	p-value	p-value
	adjusted p-value	p-value with multiple comparison (Benjamini-Hochberg procedure)
	change	indicates whether gene is up- or down-regulated (None : non-significant)
	overlap	indicates whether DEG is overlapped with VPA-DEPs (Y=overlapped)
	Supplementary Table 2b. GSEA enriched Gene Ontology pathways with DEGs
	Column	Description
	pathway	Gene Ontology pathway
	log2err	expected error for the standard deviation of the p-value logarithm
	ES	enrichment score
	NES	normalized enrichment score
	size	size of the pathway after removing non overlapped genes
	leadingEdge	indexes of leading edge genes driving the enrichment
	p-value	p-value
	adjusted p-value	p-value with multiple comparison (Benjamini-Hochberg procedure)
	Supplementary Table 2c. Pathway activity scores inferred by enrichment of responsive genes from PROGENy
	Column	Description
	pathway	signaling pathway
	eGFP_1	pathway activity score of sample eGFP_1
	eGFP_2	pathway activity score of sample eGFP_2
	eGFP_3	pathway activity score of sample eGFP_3
	eGFP_4	pathway activity score of sample eGFP_4
	RNF146_1	pathway activity score of sample RNF146_1
	RNF146_2	pathway activity score of sample RNF146_2
	RNF146_3	pathway activity score of sample RNF146_3
	RNF146_4	pathway activity score of sample RNF146_4
	NES	normalized enrichment score
	p-value	p-value
	Supplementary Table 2d. Enrichment test of brain expressed genes with DEGs
	Column	Description
	GO term ID	GO term ID
	GO domain	GO domain
	GO term name	GO term name
	size	size of GO pathway geneset
	N overlap	number of overlapped genes between genesets
	overlapped genes	index of overlapped genes between genesets
	p-value	p-value
	adjusted p-value	p-value with multiple comparison (FDR method)
	Supplementary Table 2e. Transcription factor (TF) activity scores inferred by enrichment of target genes from DoRothEA
	Column	Description
	transcription factor	transcription factor
	eGFP_1	TF activity score of sample eGFP_1
	eGFP_2	TF activity score of sample eGFP_2
	eGFP_3	TF activity score of sample eGFP_3
	eGFP_4	TF activity score of sample eGFP_4
	RNF146_1	TF activity score of sample RNF146_1
	RNF146_2	TF activity score of sample RNF146_2
	RNF146_3	TF activity score of sample RNF146_3
	RNF146_4	TF activity score of sample RNF146_4
	NES	normalized enrichment score
	p-value	p-value
	Supplementary Table 2f. List of genes in WGCNA gene modules
	Column	Description
	module	module number
	module color	module color
	gene name	gene name
	Supplementary Table 2g. GSEA enriched pathways with WGCNA gene modules
	Column	Description
	module	module number
	module color	module color
	term id	unique pathway identififer
	source	abbreviation of the data source for the pathway term
	term name	name of the pathway term
	query_size	size of module genes included in the analysis
	term_size	size of the pathway
	intersection_size	number of module genes annotated to pathway
	precision	proportion of genes in the input module genes annotated to pathway (defined as intersection_size/query_size)
	recall	proportion of genes in the pathway terms overlapped with module genes (defined as intersection_size/term_size)
	adjusted p-value	p-value with multiple comparison (g:SCS algorithm by gprofiler2)
	effective domain size	total number of genes used for hypergeometric test
	source order	numeric order for the pathway term within its data source
	Supplementary Table 2h. Fisher's exact test with WGCNA gene modules
	Column	Description
	setA	geneset (A) of WGCNA gene modules
	setB	geneset (B) with DEGs (All : All DEGs, Up : Up-regulated DEGs, Down : Down-regulated DEGs)
	setA_size	size of geneset A
	setB_size	size of geneset B
	N overlap	number of overlapped genes between genesets
	overlapped genes	index of overlapped genes between genesets
	odds ratio	odds ratio
	p-value	p-value
	adjusted p-value	p-value with multiple comparison (Bonferroni procedure)

## Sheet: Supplementary Table 2a
Gene ID	Gene name	baseMean	log2(fc)	lfcSE	p-value	adjusted p-value	change	overlap
ENSMUSG00000038876.13	Rnf146	4619.06	3.0465	0.0821249	4.90989e-303	6.81542e-299	Up	Y
ENSMUSG00000110523.3	C230057M02Rik	595.258	-0.544979	0.0894525	5.39497e-11	3.74438e-07	Down
ENSMUSG00000054640.16	Slc8a1	9101.76	0.361835	0.0607344	1.3183e-10	6.09978e-07	Up
ENSMUSG00000003228.10	Grk5	926.263	0.458249	0.0796889	4.37148e-10	1.51701e-06	Up
ENSMUSG00000069516.9	Lyz2	203.51	-1.60505	0.295547	2.36986e-09	6.57921e-06	Down
ENSMUSG00000051527.12	Usp29	1672.19	0.53662	0.114042	1.07115e-07	0.000212409	Up
ENSMUSG00000019817.19	Plagl1	747.427	0.344285	0.0726057	1.06404e-07	0.000212409	Up
ENSMUSG00000026177.12	Slc11a1	66.912	-1.02566	0.223298	1.75859e-07	0.000305137	Down
ENSMUSG00000031111.17	Igsf1	162.269	1.50875	0.337928	3.27811e-07	0.000350027	Up
ENSMUSG00000039963.21	Ccdc40	80.9139	0.927699	0.207372	3.26438e-07	0.000350027	Up
ENSMUSG00000025255.19	Zfhx4	403.418	0.552359	0.122291	2.74277e-07	0.000350027	Up
ENSMUSG00000021047.8	Nova1	1608.17	0.498308	0.110383	2.8326e-07	0.000350027	Up
ENSMUSG00000068735.15	Trp53i11	2418.28	-0.414065	0.0917069	2.78267e-07	0.000350027	Down
ENSMUSG00000002265.18	Peg3	12316	0.28005	0.0624656	3.88651e-07	0.000385347	Up
ENSMUSG00000024924.15	Vldlr	2487.59	0.306018	0.068826	4.47328e-07	0.000388085	Up
ENSMUSG00000025582.5	Nptx1	11483.5	-0.293411	0.0658707	4.42943e-07	0.000388085	Down
ENSMUSG00000068617.6	Efcab1	209.307	0.605998	0.141065	7.37864e-07	0.000602487	Up
ENSMUSG00000058897.19	Col25a1	2756.8	0.478048	0.112764	9.88694e-07	0.000693571	Up
ENSMUSG00000047658.7	Gal3st3	935.536	-0.310327	0.0727636	9.9931e-07	0.000693571	Down
ENSMUSG00000022475.20	Hdac7	1037.98	-0.318808	0.0748188	9.96821e-07	0.000693571	Down
ENSMUSG00000032679.13	Cd59a	137.753	0.870668	0.209767	1.36599e-06	0.000902917	Up
ENSMUSG00000035954.11	Dock4	3657.87	0.276102	0.0662644	1.62905e-06	0.00102786	Up
ENSMUSG00000051243.15	Islr2	2280.21	-0.330138	0.0799088	1.73477e-06	0.00104697	Down	Y
ENSMUSG00000003418.12	St8sia6	181.175	0.88571	0.219197	2.12862e-06	0.00123114	Up
ENSMUSG00000034209.5	Rasl10a	562.571	-0.588777	0.146171	2.22806e-06	0.00123711	Down
ENSMUSG00000041703.8	Zic5	236.96	1.00176	0.258692	4.06956e-06	0.00209221	Up
ENSMUSG00000043439.6	Epop	1059.72	-0.57962	0.149483	4.00572e-06	0.00209221	Down
ENSMUSG00000027748.12	Trpc4	763.952	0.705813	0.183994	4.95297e-06	0.00241138	Up
ENSMUSG00000059493.14	Nhs	273.799	0.638655	0.166497	5.03782e-06	0.00241138	Up
ENSMUSG00000000120.7	Ngfr	59.7889	1.50037	0.393893	5.35318e-06	0.00247692	Up
ENSMUSG00000038115.17	Ano2	194.79	1.32401	0.357624	7.87688e-06	0.00352706	Up
ENSMUSG00000003545.4	Fosb	479.04	-0.643042	0.17431	8.51522e-06	0.00369374	Down
ENSMUSG00000062044.17	Lmtk3	7041.7	-0.182669	0.0481715	1.07229e-05	0.00437778	Down
ENSMUSG00000033316.15	Galnt9	2366.53	-0.315585	0.0855618	1.05044e-05	0.00437778	Down
ENSMUSG00000020176.18	Grb10	1697.43	0.302163	0.0825551	1.21154e-05	0.00480496	Up
ENSMUSG00000060961.17	Slc4a4	3758.95	0.313049	0.0860237	1.29872e-05	0.00500765	Up
ENSMUSG00000050505.8	Pcdh20	484.22	0.344364	0.0952592	1.34049e-05	0.00502901	Up
ENSMUSG00000036905.9	C1qb	742.626	-0.332111	0.0939248	1.81322e-05	0.00662351	Down
ENSMUSG00000024420.10	Zfp521	379.892	0.785648	0.226919	1.99092e-05	0.00697589	Up
ENSMUSG00000009376.16	Met	125.195	0.779813	0.225105	2.0102e-05	0.00697589	Up
ENSMUSG00000062866.17	Phactr2	851.201	0.359685	0.103264	2.13795e-05	0.00723825	Up
ENSMUSG00000035578.17	Iqcg	134.2	0.664471	0.193594	2.22488e-05	0.00735322	Up
ENSMUSG00000003746.17	Man1a	1568.22	0.333324	0.0960035	2.3262e-05	0.00750929	Up
ENSMUSG00000025876.16	Unc5a	2791.35	-0.254969	0.0732682	2.53138e-05	0.00798592	Down
ENSMUSG00000036887.6	C1qa	741.626	-0.313634	0.0910266	2.6684e-05	0.00823113	Down
ENSMUSG00000036502.15	Tmem255a	817.021	0.662462	0.195998	2.75004e-05	0.00829854	Up
ENSMUSG00000031210.11	Gpr165	295.8	0.747033	0.227492	3.73244e-05	0.0108264	Up
ENSMUSG00000039410.17	Prdm16	641.04	0.722415	0.220092	3.76844e-05	0.0108264	Up
ENSMUSG00000020674.18	Pxdn	3769.49	-0.309039	0.0926709	3.82172e-05	0.0108264	Down
ENSMUSG00000040856.18	Dlk1	440.828	1.43963	0.44307	3.9625e-05	0.0110007	Up
ENSMUSG00000038872.11	Zfhx3	289.831	0.812135	0.249944	4.13982e-05	0.0112676	Up
ENSMUSG00000005899.15	Smpd4	2470.36	-0.314206	0.0958254	4.66158e-05	0.0124437	Down	Y
ENSMUSG00000040265.17	Dnm3	5595.35	0.197361	0.0585795	4.7755e-05	0.0125073	Up
ENSMUSG00000041741.11	Pde3a	172.756	0.591129	0.184203	4.93706e-05	0.012691	Up
ENSMUSG00000070880.11	Gad1	8531.35	0.417338	0.129981	5.26722e-05	0.0127762	Up
ENSMUSG00000052981.7	Ube2ql1	4463.49	-0.15357	0.045041	5.33838e-05	0.0127762	Down
ENSMUSG00000034708.13	Grn	1272.53	-0.258886	0.0789923	5.11023e-05	0.0127762	Down
ENSMUSG00000036036.16	Zfp57	377.232	-0.347243	0.107663	5.28745e-05	0.0127762	Down
ENSMUSG00000030055.17	Rab43	343.619	-0.503319	0.159801	6.06993e-05	0.0142808	Down
ENSMUSG00000028753.13	Vwa5b1	283.416	0.696765	0.223499	6.40835e-05	0.0145827	Up
ENSMUSG00000068798.11	Rap1a	825.04	0.335055	0.105599	6.36371e-05	0.0145827	Up
ENSMUSG00000038642.11	Ctss	1153.12	-0.393654	0.125729	6.69935e-05	0.014999	Down
ENSMUSG00000036699.13	Zcchc12	2283.59	0.573919	0.185737	7.23467e-05	0.0159404	Up
ENSMUSG00000032855.7	Pkd1	4779.2	-0.278831	0.0890071	7.80511e-05	0.0167504	Down
ENSMUSG00000036896.6	C1qc	740.263	-0.283916	0.0903863	7.84366e-05	0.0167504	Down
ENSMUSG00000115279.2	Gm49273	258.658	0.437294	0.142555	8.23089e-05	0.0170545	Up
ENSMUSG00000050896.13	Rtn4rl2	692.184	-0.510749	0.167279	8.23176e-05	0.0170545	Down
ENSMUSG00000041180.14	Hectd2	762.081	0.272681	0.0874746	8.45617e-05	0.0172618	Up
ENSMUSG00000046805.11	Mpeg1	668.654	-0.449864	0.149144	9.45081e-05	0.0190126	Down
ENSMUSG00000073131.13	Vma21	1374.43	0.246059	0.0794618	9.65634e-05	0.0191485	Up
ENSMUSG00000078307.4	AI593442	3025.34	0.239386	0.0769922	0.000100665	0.0194548	Up
ENSMUSG00000034685.5	Fam171a2	1740.33	-0.286579	0.0939171	0.000100911	0.0194548	Down
ENSMUSG00000031344.12	Gabrq	69.279	1.18648	0.403924	0.000107283	0.0196642	Up
ENSMUSG00000061524.9	Zic2	425.486	0.812757	0.275692	0.000107663	0.0196642	Up
ENSMUSG00000041144.13	Dnah7b	258.228	0.47891	0.161337	0.000106752	0.0196642	Up
ENSMUSG00000031367.16	Ap1s2	758.924	0.447587	0.150046	0.000105657	0.0196642	Up
ENSMUSG00000030110.14	Ret	279.686	0.875719	0.301725	0.00012296	0.0217181	Up
ENSMUSG00000041380.14	Htr2c	1179.53	0.551798	0.188963	0.000122696	0.0217181	Up
ENSMUSG00000052387.17	Trpm3	1336.13	0.349228	0.118243	0.000125648	0.0217181	Up
ENSMUSG00000023952.14	Gtpbp2	1801.07	-0.218222	0.0720172	0.000125125	0.0217181	Down
ENSMUSG00000002055.10	Spag5	569.325	-0.432114	0.147779	0.000126732	0.0217181	Down
ENSMUSG00000062393.15	Dgkk	110.071	1.14228	0.397266	0.000130533	0.0220967	Up
ENSMUSG00000038608.16	Dock10	1563.75	0.577906	0.20069	0.000138568	0.0231743	Up
ENSMUSG00000020785.18	Camkk1	2942.03	-0.23841	0.080003	0.000141456	0.0233757	Down
ENSMUSG00000027495.5	Fam210b	670.271	0.51874	0.18092	0.00014523	0.0237169	Up
ENSMUSG00000044934.14	Zfp367	490.691	-0.330486	0.113699	0.000149548	0.0241381	Down
ENSMUSG00000036357.6	Gpr101	127.937	1.26172	0.448208	0.0001532	0.0241656	Up
ENSMUSG00000002343.12	Armc6	501.682	-0.326608	0.112888	0.000153117	0.0241656	Down
ENSMUSG00000026841.8	Fibcd1	351.038	0.787317	0.279364	0.000157864	0.0243638	Up
ENSMUSG00000023249.16	Parp3	86.9658	-0.679082	0.24084	0.000157967	0.0243638	Down
ENSMUSG00000118506.2	1700094D03Rik	141.532	1.0284	0.371785	0.000173833	0.024871	Up
ENSMUSG00000024798.16	Htr7	163.405	0.620673	0.22093	0.000167967	0.024871	Up
ENSMUSG00000075316.12	Scn9a	174.701	0.468523	0.166755	0.000176394	0.024871	Up
ENSMUSG00000046844.7	Vat1l	2542.93	0.420569	0.149691	0.000179429	0.024871	Up
ENSMUSG00000004317.15	Clcn5	383.897	0.382712	0.135152	0.000171858	0.024871	Up
ENSMUSG00000042804.14	Gpr153	519.799	0.349686	0.122408	0.000164894	0.024871	Up
ENSMUSG00000030447.16	Cyfip1	1854.53	0.221882	0.0758115	0.000176675	0.024871	Up
ENSMUSG00000039637.16	Coro7	1706.01	0.201969	0.0685253	0.000179734	0.024871	Up
ENSMUSG00000063160.13	Numbl	3148.36	-0.182478	0.061169	0.000177557	0.024871	Down
ENSMUSG00000028782.15	Adgrb2	12193.7	-0.206414	0.0696924	0.000172917	0.024871	Down	Y
ENSMUSG00000004031.14	Brinp2	2904.71	-0.276982	0.0967185	0.000180965	0.024871	Down
ENSMUSG00000042286.14	Stab1	438.63	-0.487301	0.176619	0.00019757	0.026626	Down
ENSMUSG00000021250.14	Fos	441.899	-0.741487	0.270774	0.000195819	0.026626	Down
ENSMUSG00000030222.14	Rerg	209.709	0.819704	0.300024	0.000200728	0.0267913	Up
ENSMUSG00000026469.15	Xpr1	3917.43	0.19705	0.0678851	0.000210514	0.02783	Up
ENSMUSG00000055761.15	Nkain3	163.74	0.520958	0.190823	0.000214457	0.0280838	Up
ENSMUSG00000029705.18	Cux1	1239.8	0.205694	0.0714381	0.000217876	0.0282648	Up
ENSMUSG00000039046.16	Usp6nl	798.034	0.266054	0.0949608	0.000224146	0.0288089	Up
ENSMUSG00000070866.5	Zfp804a	539.693	0.366078	0.13411	0.000236076	0.0295222	Up
ENSMUSG00000112449.2	Srp54b	984.844	-0.240221	0.085465	0.000234629	0.0295222	Down
ENSMUSG00000006958.15	Chrd	1102.04	-0.338897	0.123818	0.000234719	0.0295222	Down
ENSMUSG00000060176.5	Kif27	117.831	0.514629	0.191745	0.000243231	0.0297089	Up
ENSMUSG00000063626.7	Unc5d	1026.92	0.318944	0.11655	0.000243989	0.0297089	Up
ENSMUSG00000027603.16	Ggt7	2350.16	-0.173753	0.0598726	0.000239989	0.0297089	Down
ENSMUSG00000092035.9	Peg10	1401.39	1.08196	0.408392	0.000250963	0.0299761	Up
ENSMUSG00000043257.16	Pigv	176.609	0.438972	0.163901	0.000254821	0.0299761	Up
ENSMUSG00000030374.16	Strn4	5398.14	-0.185918	0.0649819	0.000250707	0.0299761	Down
ENSMUSG00000061232.17	H2-K1	561.297	-0.686033	0.259298	0.000253241	0.0299761	Down
ENSMUSG00000052160.8	Pld4	178.197	-0.418422	0.157083	0.000258556	0.0301598	Down
ENSMUSG00000038255.7	Neurod2	1897.84	-0.297734	0.109781	0.000263923	0.0305292	Down
ENSMUSG00000021832.9	Psmc6	1569.17	0.219633	0.0789725	0.000275681	0.0316259	Up
ENSMUSG00000036198.13	Arhgap36	95.8956	1.99938	0.782641	0.00028491	0.0321531	Up
ENSMUSG00000022212.16	Cpne6	4647.12	-0.330157	0.127132	0.000284137	0.0321531	Down
ENSMUSG00000052301.15	Doc2a	1319.19	-0.308545	0.115817	0.000299828	0.0335638	Down
ENSMUSG00000059436.14	Max	1052.68	-0.23195	0.0852587	0.000308459	0.0339819	Down
ENSMUSG00000068117.11	Mei1	96.5107	-0.560852	0.215956	0.000308446	0.0339819	Down
ENSMUSG00000059713.13	Rcan3	944.349	0.272348	0.102037	0.000319186	0.0348868	Up
ENSMUSG00000025735.14	Rhbdl1	583.921	-0.342326	0.130807	0.000324647	0.0352064	Down
ENSMUSG00000022842.19	Ece2	754.614	0.394032	0.152195	0.000339859	0.0360121	Up
ENSMUSG00000021466.13	Ptch1	1869.8	0.206407	0.0758185	0.000339581	0.0360121	Up
ENSMUSG00000032532.8	Cck	4041.26	-0.405803	0.15834	0.000337759	0.0360121	Down
ENSMUSG00000053581.14	Zfand2a	1302.81	-0.282492	0.107505	0.000343723	0.0361456	Down
ENSMUSG00000068859.6	Sp9	217.149	0.721584	0.285292	0.000349523	0.0364791	Up
ENSMUSG00000053164.7	Gpr21	121.87	1.04998	0.423616	0.000365147	0.036729	Up
ENSMUSG00000027359.17	Slc27a2	134.244	0.605608	0.240012	0.000364433	0.036729	Up
ENSMUSG00000021032.14	Ngb	213.706	0.568237	0.22477	0.000364598	0.036729	Up
ENSMUSG00000024610.16	Cd74	206.888	-0.00872846	0.0490646	0.0003568	0.036729	Down
ENSMUSG00000007950.10	Abhd8	4261.69	-0.170738	0.0616057	0.000360207	0.036729	Down
ENSMUSG00000015981.13	Stk32c	2965.32	-0.178475	0.0653388	0.00038694	0.0386411	Down
ENSMUSG00000073650.10	Catip	70.7332	0.920814	0.373093	0.000390674	0.0387354	Up
ENSMUSG00000025666.17	Tmem47	2747.34	0.277021	0.109622	0.000407787	0.0401453	Up
ENSMUSG00000095432.10	Zfp748	295.595	0.372537	0.148002	0.000410877	0.0401647	Up
ENSMUSG00000019297.10	Nop9	213.768	0.390481	0.156521	0.000428094	0.041555	Up
ENSMUSG00000036095.12	Dgkb	4339.12	0.305762	0.120836	0.000433392	0.0417772	Up
ENSMUSG00000057880.13	Abat	7141.69	0.256657	0.101393	0.000436713	0.041807	Up
ENSMUSG00000109868.3	Gm39244	66.2886	0.730563	0.299505	0.000441851	0.0420091	Up
ENSMUSG00000036712.16	Cyld	4488.02	0.227774	0.0875422	0.000458036	0.0429594	Up
ENSMUSG00000024978.12	Gpam	1648.67	-0.180725	0.0675584	0.000455082	0.0429594	Down
ENSMUSG00000010021.14	Kif19a	102.959	0.786619	0.328169	0.000467259	0.0435303	Up
ENSMUSG00000025089.16	Gfra1	1639.41	0.478895	0.197279	0.000478885	0.0440226	Up
ENSMUSG00000023079.15	Gtf2ird1	733.263	0.292825	0.117072	0.00047633	0.0440226	Up
ENSMUSG00000036006.21	Ripor2	2672.5	0.29284	0.117691	0.000493356	0.0450544	Up	Y
ENSMUSG00000070304.13	Scn2b	6450.96	0.135761	0.0492946	0.000520537	0.0472259	Up
ENSMUSG00000079466.3	Prdm12	136.235	1.05027	0.448795	0.000531618	0.0477734	Up
ENSMUSG00000038582.16	Pptc7	1375.76	0.256976	0.103236	0.000536896	0.0477734	Up
ENSMUSG00000023034.8	Nr4a1	1484.48	-0.483945	0.203831	0.000535399	0.0477734	Down
ENSMUSG00000067860.12	Zic3	253.291	0.664653	0.282912	0.000546242	0.0482954	Up
ENSMUSG00000031980.11	Agt	80.8297	0.830023	0.354936	0.000551715	0.0484706	Up
ENSMUSG00000004633.18	Chn2	1206.08	0.35017	0.145835	0.000568671	0.0496461	Up
ENSMUSG00000045009.10	Prrt3	1370.92	-0.181841	0.0710852	0.000582312	0.0505192	Down
ENSMUSG00000024867.15	Pip5k1b	353.165	0.378037	0.159411	0.000586939	0.0506044	Up
ENSMUSG00000025425.19	St8sia5	1471.04	-0.272835	0.113859	0.000593139	0.0508232	Down
ENSMUSG00000039298.17	Cdk5rap2	613.961	0.379394	0.161332	0.000609356	0.051576	Up
ENSMUSG00000036545.10	Adamts2	425.16	-0.389506	0.165754	0.000607839	0.051576	Down
ENSMUSG00000026833.19	Olfm1	18834	-0.228526	0.093075	0.00062653	0.0527082	Down
ENSMUSG00000023473.14	Celsr3	5498.07	-0.22889	0.0935003	0.000633582	0.0529805	Down
ENSMUSG00000037455.17	Slc18b1	476.398	0.324118	0.137463	0.000637406	0.052981	Up
ENSMUSG00000043621.14	Ubxn10	62.7535	0.825568	0.365044	0.000662522	0.0544169	Up
ENSMUSG00000030259.13	Rassf8	444.435	0.495765	0.216842	0.000660618	0.0544169	Up
ENSMUSG00000040373.13	Cacng5	493.708	0.570881	0.251754	0.000676046	0.0550092	Up
ENSMUSG00000039286.13	Fndc3b	604.608	0.363485	0.157349	0.000689199	0.0550092	Up
ENSMUSG00000045034.13	Ankrd34b	732.197	0.293683	0.125199	0.000696467	0.0550092	Up
ENSMUSG00000027272.6	Ubr1	1956.1	0.177392	0.0704169	0.000684547	0.0550092	Up
ENSMUSG00000072572.10	Slc39a2	366.228	-0.277227	0.117504	0.000697472	0.0550092	Down
ENSMUSG00000045777.15	Ifitm10	279.195	-0.295682	0.125929	0.000690402	0.0550092	Down
ENSMUSG00000003752.10	Itpkc	207.717	-0.370204	0.161064	0.00069522	0.0550092	Down
ENSMUSG00000053414.9	Hunk	501.692	0.262432	0.11092	0.000709517	0.0553303	Up
ENSMUSG00000052837.8	Junb	1041.52	-0.477322	0.211551	0.00070625	0.0553303	Down
ENSMUSG00000042105.19	Inpp5f	2180.58	0.270215	0.114387	0.000734661	0.0564143	Up
ENSMUSG00000015189.13	Casd1	1793.36	0.167404	0.0664818	0.000735609	0.0564143	Up
ENSMUSG00000003352.15	Cacnb3	5146.06	-0.209033	0.0866456	0.000731067	0.0564143	Down
ENSMUSG00000054667.8	Irs4	65.725	1.32128	0.606246	0.000739941	0.0564347	Up
ENSMUSG00000030846.16	Tial1	2818.17	0.161647	0.0641405	0.000767303	0.0574008	Up
ENSMUSG00000028804.21	Csmd2	3118.06	-0.20926	0.087429	0.000769148	0.0574008	Down
ENSMUSG00000027777.16	Schip1	3686.62	-0.241869	0.102841	0.00076111	0.0574008	Down
ENSMUSG00000049556.6	Lingo1	7825.13	-0.269082	0.112649	0.000765059	0.0574008	Down
ENSMUSG00000056752.17	Dnah9	223.259	0.780968	0.361755	0.000795615	0.0586002	Up
ENSMUSG00000024524.18	Gnal	6574.02	0.325698	0.143428	0.000791166	0.0586002	Up
ENSMUSG00000048644.9	Ctxn1	7642.72	-0.131285	0.0498526	0.000797885	0.0586002	Down
ENSMUSG00000020090.8	Npffr1	94.5809	1.03507	0.481168	0.000807416	0.0589881	Up
ENSMUSG00000039375.17	Wdr17	921.381	0.226107	0.0963444	0.000823274	0.0598318	Up
ENSMUSG00000075707.7	Dio3	107.081	-0.578795	0.267952	0.000832392	0.0601794	Down
ENSMUSG00000003585.14	Sec14l2	745.455	-0.218937	0.0932309	0.000849042	0.0607503	Down
ENSMUSG00000043079.18	Synpo	5553.91	-0.268526	0.117893	0.000848196	0.0607503	Down
ENSMUSG00000073910.11	Mob3b	176.263	0.576005	0.267243	0.000862106	0.0612121	Up
ENSMUSG00000002266.18	Zim1	271.966	0.530183	0.246619	0.000866417	0.0612121	Up
ENSMUSG00000066278.7	Vps37b	640.215	-0.193659	0.0812328	0.000868726	0.0612121	Down
ENSMUSG00000024948.16	Map4k2	2156.19	-0.146268	0.058124	0.000874274	0.0612919	Down
ENSMUSG00000050812.19	Ecpas	3135.57	0.165231	0.0674108	0.000888781	0.0619958	Up
ENSMUSG00000024601.10	Isoc1	645.726	0.336246	0.151975	0.000900225	0.0624801	Up
ENSMUSG00000050192.9	Eif5a2	1338.69	0.206891	0.0883593	0.000918194	0.0634102	Up
ENSMUSG00000042258.14	Isl1	95.4892	1.01521	0.49198	0.00093933	0.0636041	Up
ENSMUSG00000069911.12	Insyn2b	109.594	0.842675	0.402555	0.000930211	0.0636041	Up
ENSMUSG00000001260.11	Gabrg1	807.163	0.320381	0.145475	0.000927676	0.0636041	Up
ENSMUSG00000080316.12	Spaca6	1225.14	-0.210356	0.0914765	0.00093559	0.0636041	Down
ENSMUSG00000029577.14	Ube3b	2772.12	-0.133021	0.0523527	0.000951025	0.0640834	Down
ENSMUSG00000038729.25	Pakap	1455.05	0.224254	0.0978626	0.000958399	0.0642683	Up
ENSMUSG00000061410.7	Zcchc14	2670.71	-0.178743	0.0752997	0.000968251	0.0643994	Down
ENSMUSG00000023019.13	Gpd1	2131.05	-0.214825	0.0934975	0.000969633	0.0643994	Down
ENSMUSG00000046699.15	Slitrk4	1194.16	0.229346	0.101046	0.000996666	0.0658796	Up
ENSMUSG00000032368.15	Zic1	2055.49	0.938076	0.459092	0.00101063	0.0664862	Up
ENSMUSG00000021990.17	Spata13	513.339	0.429715	0.204517	0.00102495	0.066795	Up
ENSMUSG00000024793.15	Tnfrsf25	124.357	-0.571771	0.277353	0.00102082	0.066795	Down
ENSMUSG00000001103.8	Sebox	121.864	-0.3854	0.182442	0.00103565	0.067177	Down
ENSMUSG00000070570.6	Slc17a7	27999.9	-0.23927	0.104013	0.00104923	0.067741	Down
ENSMUSG00000063145.11	Bbs5	338.295	0.254985	0.116366	0.00106753	0.0681829	Up
ENSMUSG00000033319.6	Fem1c	788.009	0.254288	0.116317	0.00108554	0.0681829	Up
ENSMUSG00000031918.17	Mtmr2	1070.39	0.207836	0.0914245	0.00106743	0.0681829	Up	Y
ENSMUSG00000054934.11	Kcnmb4	1433.77	-0.199624	0.0877048	0.00108354	0.0681829	Down
ENSMUSG00000096847.3	Tmem151b	3348.95	-0.207584	0.0915711	0.00107723	0.0681829	Down
ENSMUSG00000039936.19	Pik3cd	769.256	-0.246479	0.11241	0.0010751	0.0681829	Down
ENSMUSG00000058420.9	Syt17	2202.73	-0.324515	0.154749	0.00112275	0.0702022	Down
ENSMUSG00000042115.5	Klhdc8a	345.848	0.255117	0.117667	0.00113145	0.0704289	Up
ENSMUSG00000037606.19	Osbpl5	727.518	-0.257904	0.118768	0.00116855	0.0724137	Down
ENSMUSG00000060988.13	Galnt13	1056.54	0.270353	0.127458	0.00118927	0.0730451	Up
ENSMUSG00000010755.18	Cars	991.785	-0.162418	0.0694535	0.00118582	0.0730451	Down
ENSMUSG00000032333.7	Stoml1	1085.67	-0.163508	0.0702081	0.00120463	0.0733727	Down
ENSMUSG00000039194.17	Rlbp1	361.982	-0.244983	0.114059	0.00120517	0.0733727	Down
ENSMUSG00000031355.17	Arhgap6	560.892	0.910698	0.470008	0.00123547	0.0746026	Up
ENSMUSG00000049892.8	Rasd1	245.143	0.684467	0.3498	0.00123933	0.0746026	Up
ENSMUSG00000031925.18	Maml2	255.703	0.273054	0.129949	0.0012415	0.0746026	Up
ENSMUSG00000037656.10	Slc20a2	1322.74	0.169135	0.0736282	0.00125057	0.0748242	Up
ENSMUSG00000047888.11	Tnrc6b	3725.52	0.29079	0.139722	0.00126141	0.0751487	Up
ENSMUSG00000035407.9	Kank4	109.335	0.442524	0.223094	0.00129383	0.076751	Up
ENSMUSG00000031075.20	Ano1	266.835	1.01649	0.537725	0.00132144	0.0772351	Up
ENSMUSG00000000296.9	Tpd52l1	335.177	0.269198	0.129352	0.00130922	0.0772351	Up
ENSMUSG00000024238.16	Zeb1	2049.61	0.242716	0.115168	0.00132425	0.0772351	Up
ENSMUSG00000041203.10	Trir	875.955	-0.224779	0.105283	0.00132071	0.0772351	Down	Y
ENSMUSG00000037681.14	Esyt3	107.556	0.625377	0.327451	0.00135955	0.0787899	Up
ENSMUSG00000059854.9	Hydin	165.036	0.413198	0.211088	0.00138559	0.0787899	Up
ENSMUSG00000031660.14	Brd7	1093.17	0.20687	0.0963179	0.00139064	0.0787899	Up
ENSMUSG00000042308.15	Setd1a	1946.78	-0.147553	0.0639812	0.00137965	0.0787899	Down
ENSMUSG00000036578.8	Fxyd7	912.461	-0.226091	0.107031	0.0013754	0.0787899	Down
ENSMUSG00000037447.17	Arid5a	242.67	-0.386544	0.197937	0.00139053	0.0787899	Down
ENSMUSG00000095366.3	Gm21860	171.927	-0.751182	0.399647	0.00137434	0.0787899	Down
ENSMUSG00000063446.5	Plppr1	416.721	0.362493	0.184394	0.00141133	0.0793329	Up	Y
ENSMUSG00000031442.22	Mcf2l	4606.99	-0.189055	0.086728	0.00141166	0.0793329	Down
ENSMUSG00000042604.6	Kcna4	549.818	0.37309	0.190348	0.00142415	0.0793922	Up
ENSMUSG00000042594.17	Sh2b3	486.177	-0.206419	0.0966677	0.00141902	0.0793922	Down
ENSMUSG00000029206.14	Nsun7	345.46	0.366025	0.18766	0.00145297	0.080575	Up
ENSMUSG00000073411.13	H2-D1	812.921	-0.47294	0.250191	0.00145698	0.080575	Down
ENSMUSG00000042675.16	Ypel3	2628.18	-0.159639	0.0719935	0.00147022	0.0809846	Down
ENSMUSG00000021721.6	Htr1a	508.161	0.350567	0.180766	0.00149812	0.0820373	Up
ENSMUSG00000035697.15	Arhgap45	177.313	-0.331082	0.169573	0.00150115	0.0820373	Down
ENSMUSG00000063888.8	Rpl7l1	686.556	-0.230481	0.11181	0.00151175	0.0822927	Down
ENSMUSG00000049176.17	Frmpd4	2852.15	0.148945	0.0654918	0.00156444	0.0844979	Up
ENSMUSG00000042401.9	Crtac1	986.006	-0.220363	0.106986	0.00156208	0.0844979	Down
ENSMUSG00000106631.3	Gm42669	260.79	0.275621	0.139548	0.00158918	0.0855016	Up
ENSMUSG00000018363.17	Smurf2	989.781	0.198782	0.0945403	0.00160013	0.0857583	Up
ENSMUSG00000037795.15	N4bp2	519.471	0.318091	0.165346	0.00160865	0.0858832	Up
ENSMUSG00000047935.18	Sox1ot	750.595	0.67309	0.374501	0.00164207	0.0873317	Up
ENSMUSG00000037902.19	Sirpa	11569.2	-0.150321	0.0682897	0.00170031	0.0900842	Down
ENSMUSG00000043629.13	1700019D03Rik	427.983	0.233037	0.116683	0.00171384	0.0901127	Up
ENSMUSG00000040972.9	Igsf21	1861.13	-0.214434	0.106207	0.0017114	0.0901127	Down
ENSMUSG00000006476.20	Nsmf	10606.4	-0.145227	0.0653702	0.00172876	0.0905544	Down
ENSMUSG00000022122.16	Ednrb	1029.51	0.293774	0.154206	0.00173902	0.0907495	Up
ENSMUSG00000034730.18	Adgrb1	11459.9	-0.15705	0.0748896	0.00175498	0.0908364	Down
ENSMUSG00000033272.13	Slc35a4	894.286	-0.205104	0.101335	0.00176686	0.0908364	Down
ENSMUSG00000029602.12	Rasal1	3236.36	-0.222116	0.111092	0.00175421	0.0908364	Down
ENSMUSG00000066800.12	Rnasel	474.361	-0.230244	0.116217	0.00176686	0.0908364	Down
ENSMUSG00000026787.4	Gad2	6819.03	0.482375	0.270206	0.00178495	0.0914278	Up
ENSMUSG00000039349.6	C130074G19Rik	1187.63	0.266977	0.139049	0.00181588	0.0926701	Up
ENSMUSG00000049907.9	Rasl11b	986.095	-0.243177	0.125068	0.00183528	0.0933172	Down
ENSMUSG00000069227.5	Gprin1	3348.48	-0.186291	0.0903994	0.00187154	0.0944683	Down
ENSMUSG00000028601.19	Echdc2	398.783	-0.279892	0.149223	0.00187071	0.0944683	Down
ENSMUSG00000027200.18	Sema6d	2026.12	0.206967	0.103638	0.00189508	0.0948577	Up
ENSMUSG00000038020.6	Rapgefl1	4968.67	-0.189223	0.0924177	0.00189854	0.0948577	Down
ENSMUSG00000005142.11	Man2b1	1227.43	-0.206624	0.102762	0.00189975	0.0948577	Down
ENSMUSG00000054675.6	Tmem119	418.043	-0.244466	0.131319	0.00193381	0.0962121	Down
ENSMUSG00000055653.14	Gpc3	138.234	0.554367	0.326275	0.00198638	0.0984748	Up
ENSMUSG00000042010.17	Acacb	129.758	0.468686	0.276097	0.0020331	0.0991722	Up
ENSMUSG00000031790.9	Mmp15	377.956	0.275573	0.150022	0.00203069	0.0991722	Up
ENSMUSG00000024736.16	Tmem132a	7518.38	-0.162129	0.0768628	0.00202202	0.0991722	Down	Y
ENSMUSG00000032773.10	Chrm1	4177.04	-0.205236	0.105291	0.00203617	0.0991722	Down	Y
ENSMUSG00000042099.17	Kank3	371.501	-0.280876	0.154347	0.00202113	0.0991722	Down
ENSMUSG00000027959.15	Sass6	147.609	0.330488	0.186113	0.00204826	0.0993027	Up
ENSMUSG00000027221.6	Chst1	5829.16	-0.128526	0.0591838	0.00208281	0.0993027	Down
ENSMUSG00000040563.14	Plppr2	4495.03	-0.131316	0.0589522	0.00209249	0.0993027	Down
ENSMUSG00000040687.17	Madd	7386.94	-0.167287	0.0806804	0.0020693	0.0993027	Down
ENSMUSG00000027297.16	Ltk	847.421	-0.194286	0.09806	0.00209035	0.0993027	Down
ENSMUSG00000053510.13	Nrd1	4087.97	-0.215886	0.111817	0.00208375	0.0993027	Down
ENSMUSG00000055805.16	Fmnl1	2058.79	-0.320556	0.17141	0.00208309	0.0993027	Down	Y
ENSMUSG00000060550.17	H2-Q7	103.922	-0.559245	0.338781	0.00209608	0.0993027	Down
ENSMUSG00000039059.12	Hrh3	2236.57	-0.179657	0.0892745	0.00211672	0.0999396	Down

## Sheet: Supplementary Table 2b
pathway	log2err	ES	NES	size	leadingEdge	p-value	adjusted p-value
GOBP_REGULATION_OF_ADAPTIVE_IMMUNE_RESPONSE	0.74774	-0.754144	-2.25388	119	Sl11a1,H2-K1,Parp3,H2-Q7,H2-Q4,H2-D1,Ptpr,Arid5a,Fgr3,B2m,Nkap1l,Bl6,Trpm4,H2-DMa,Vsir,Stx7,Pkn1	1.13573e-08	4.91772e-06
GOBP_REGULATION_OF_LYMPHOCYTE_MEDIATED_IMMUNITY	0.74774	-0.761785	-2.22285	101	H2-K1,Parp3,H2-Q7,H2-Q4,H2-D1,Ptpr,Arid5a,Fgr3,B2m,Nkap1l,Bl6,Trpm4,Vsir,Stx7	8.26093e-09	4.91772e-06
GOBP_ADAPTIVE_IMMUNE_RESPONSE	0.704976	-0.629508	-2.01317	217	Sl11a1,H2-K1,Parp3,H2-Q7,H2-Q4,H2-D1,Ptpr,Arid5a,Fgr3,C1qb,C1qa,C1q,Pik3d,B2m,Nkap1l,Bl6,Trpm4,H2-DMa,Moln1,Vsir,Stx7,Pkn1,Un93b1,Stard7,Sema4a,Cts,C4b,Lime1,Tyk2,Fgr2b,Cx3r1,Susd4,Prr7,Ephb6,Stat3,Rnf19b,Fer1g,Csk,Lag3,Il4ra	1.03601e-07	2.34273e-05
GOBP_ADAPTIVE_IMMUNE_RESPONSE_BASED_ON_SOMATIC_RECOMBINATION_OF_IMMUNE_RECEPTORS_BUILT_FROM_IMMUNOGLOBULIN_SUPERFAMILY_DOMAINS	0.704976	-0.660132	-2.05722	175	Sl11a1,H2-K1,Parp3,H2-Q7,H2-Q4,H2-D1,Ptpr,Arid5a,Fgr3,C1qb,C1qa,C1q,B2m,Nkap1l,Bl6,Trpm4,H2-DMa,Vsir,Stx7,Pkn1,Un93b1	1.09564e-07	2.34273e-05
GOBP_LYMPHOCYTE_MEDIATED_IMMUNITY	0.690132	-0.683106	-2.11737	156	Sl11a1,H2-K1,Parp3,H2-Q7,H2-Q4,H2-D1,Ptpr,Arid5a,Fgr3,C1qb,C1qa,C1q,B2m,Nkap1l,Bl6,Trpm4,H2-DMa,Vsir,Stx7,Un93b1	1.35262e-07	2.34273e-05
GOBP_REGULATION_OF_LEUKOCYTE_MEDIATED_IMMUNITY	0.659444	-0.677018	-2.08386	143	H2-K1,Parp3,H2-Q7,H2-Q4,H2-D1,Ptpr,Arid5a,Fgr3,B2m,Nkap1l,Bl6,Trpm4,Vsir,Stx7	5.42437e-07	7.82917e-05
GOBP_LEUKOCYTE_MEDIATED_IMMUNITY	0.659444	-0.621163	-1.99222	215	Sl11a1,H2-K1,Parp3,H2-Q7,H2-Q4,H2-D1,Ptpr,Arid5a,Fgr3,C1qb,C1qa,C1q,B2m,Nkap1l,Bl6,Trpm4,H2-DMa,Vsir,Stx7,Un93b1,Tus2,Stard7,Stxbp2,Tyrobp,Cts,C4b,Fgr2b,Cx3r1,Susd4,Ephb6,Itgam,Stx4a,Rnf19b,Fer1g,Coro1a,Lag3,Il4ra	6.343e-07	7.84719e-05
GOBP_CILIUM_MOVEMENT	0.610527	0.770345	2.01354	121	Cd40,Dnah9,Met,Iqg,Efab1,Kif27,Dnah7b,Eno4,Hydin,Nsun7,Dnah1,Lztfl1,Pltp,Bbs2,Ttll5,Dnah5,Cfap20,Dnai4,Tmf1,Cana1e,Cfap65	6.89839e-06	0.00074675
GOBP_DEFENSE_RESPONSE_TO_BACTERIUM	0.57561	-0.66658	-1.94619	104	Lyz2,Sl11a1,H2-K1,Stab1,Mpeg1,Grn,B2m,Adgrb1,Un13b,Tus2,Vip,Drosha	1.957e-05	0.00169476
GOBP_INNATE_IMMUNE_RESPONSE	0.57561	-0.503712	-1.73779	391	Sl11a1,Mst1r,H2-Q7,Rab43,Mpeg1,Pld4,Arid5a,C1qb,C1qa,C1q,Grn,Pik3d,B2m,Adgrb1,Sirpa,Sr,Map4k2,Sna,Ythdf2,Tyro3,Pld3,Sarm1,Un93b1,Lrp8,Vip,Zdhh1,Trim32,Stxbp2,Tyrobp,Il34,Tbkbp1,Akap8,Csf1,Zdhh5,Tnk2,Cx3r1,Phb2,Susd4,Sla,Csf1r,Polr3e,Rab11fip5,Trafd1,Hk1,Stx4a,Rnf19b,Fer1g,Npy,Coro1a,Irf8,Lag3	1.89141e-05	0.00169476
GOBP_IMMUNE_EFFECTOR_PROCESS	0.557332	-0.499479	-1.69989	339	Sl11a1,H2-K1,Parp3,H2-Q7,H2-Q4,H2-D1,Ptpr,Arid5a,Fgr3,C1qb,Dok2,C1qa,C1q,Grn,B2m,Nkap1l,Bl6,Trpm4,H2-DMa,Vsir,Lrp1,Stx7,Pkn1,Un93b1,Rbp4,Tus2,Stard7,Stxbp2,Tyrobp,Sema4a,Cts,C4b,Fgr2b,Cx3r1,Gpi1,Phb2,Xbp1,Susd4,Sbno2,Ephb6,Stat3,Itgam,Hk1,C4a,Stx4a,Rnf19b,Fer1g,St3gal1,Rapgef1,Coro1a,Gbf1,Irf8,Lag3,Il4ra,Laptm5	5.15407e-05	0.00405766
GOBP_CELLULAR_RESPONSE_TO_METAL_ION	0.557332	-0.610786	-1.86039	135	Fos,Fosb,Junb,Cpne6,Syt17,Neurod2,Nptx1,B2m,Rasal1,Jund,Jun,Sna,Moln1,Syt7,Trpm2,Syt13,Hsf1,Dmtn,Atp13a2,Daxx,Cebpa,Syt3,Knb1	5.72678e-05	0.00413283
GOBP_PRODUCTION_OF_MOLECULAR_MEDIATOR_OF_IMMUNE_RESPONSE	0.538434	-0.603557	-1.87373	153	Sl11a1,Parp3,Ptpr,Arid5a,B2m,Bl6,Trpm4,H2-DMa,Vsir,Pkn1,Rbp4,Mm3ap,Stard7,Yy1,Fgr2b,Gpi1,Phb2,Xbp1,Hk1,Stx4a,Fer1g,Il4ra,Laptm5	0.000106269	0.00613525
GOBP_REGULATION_OF_IMMUNE_RESPONSE	0.538434	-0.452609	-1.56521	474	Sl11a1,H2-K1,Parp3,H2-Q7,H2-Q4,H2-D1,Ptpr,Arid5a,Fgr3,C1qb,C1qa,C1q,Grn,B2m,Canb3,Nkap1l,Bl6,Sppl2b,Trpm4,H2-DMa,Nr1d1,Ythdf2,Vsir,Tyro3,Stx7,Sarm1,Pkn1,Un93b1,Dgkz,Flot1,Lrp8,Gramd4,Sl15a2,Stxbp2,Tyrobp,Fho1,Bag6,Carmil2,C4b,Zdhh5,Lime1,Tyk2,Fgr2b,Usp12,Phb2,Xbp1,Susd4,Smad3,Thy1,Itgam,Trafd1,C4a,Stx4a,Fer1g,Blnk,Rapgef1, Csk,Npy,Park7,Lag3,Il4ra,Laptm5	0.00010133	0.00613525
GOBP_RESPONSE_TO_CALCIUM_ION	0.538434	-0.648286	-1.93568	111	Fos,Fosb,Junb,Cpne6,Syt17,Neurod2,Rasal1,Knmb4,Jund,Jun,Moln1,Syt7,Trpm2,Syt13,Dmtn	9.83191e-05	0.00613525
GOBP_CELLULAR_RESPONSE_TO_INORGANIC_SUBSTANCE	0.518848	-0.597196	-1.84644	154	Fos,Fosb,Junb,Cpne6,Syt17,Neurod2,Nptx1,B2m,Rasal1,Cflar,Jund,Jun,Sna,Moln1,Kn2,Syt7,Trpm2,Syt13,Hsf1,Dmtn,Atp13a2	0.000153753	0.00832187
GOBP_CIRCADIAN_RHYTHM	0.498493	0.644321	1.74493	172	Ngfr,Magel2,Zfhx3,Htr7,Cartpt,Id4,Ass1,Srebf1,Lgr4,Mapk9,Hda1,Mtor,Maged1,Kdm5a,Usp7,Usp9x,Ogt,Prkd,Hnrnpd,Ahy,Sin3a,Tardbp	0.00026174	0.0132171
GOBP_REGULATION_OF_IMMUNE_EFFECTOR_PROCESS	0.498493	-0.52579	-1.67936	224	H2-K1,Parp3,H2-Q7,H2-Q4,H2-D1,Ptpr,Arid5a,Fgr3,Grn,B2m,Nkap1l,Bl6,Trpm4,Vsir,Stx7,Pkn1,Rbp4,Stxbp2,Tyrobp,C4b,Fgr2b,Cx3r1,Gpi1,Phb2,Xbp1,Susd4,Itgam,Hk1,Stx4a,Fer1g,Rapgef1,Lag3,Il4ra,Laptm5	0.00027472	0.0132171
GOBP_MICROTUBULE_BASED_MOVEMENT	0.498493	0.576363	1.65628	312	Cd40,Kif19a,Dnah9,Met,Iqg,Efab1,Kif27,Dnah7b,Eno4,Hydin,Nsun7,Kif13a,Dnah1,Lztfl1,Pltp,Bbs2,Pura,Map4,Kif5,Sun1,Ttll5,Dnah5,Cfap20,Hap1,Bors7,Nefh,Dnai4,Tmf1,Cilk1,Map2,Ap3b1,Cana1e,Atr2,Cfap65,Ktn1,Blo1s5,Rab21,Fyo1,Pafah1b1	0.000449423	0.01946
GOBP_RESPONSE_TO_TEMPERATURE_STIMULUS	0.498493	0.66733	1.74511	128	Ngfr,Prdm12,Ano1,Agt,Sn9a,Cdh8,Sn2b,Gl,Mtor	0.00043561	0.01946
GOBP_G_PROTEIN_COUPLED_RECEPTOR_SIGNALING_PATHWAY	0.477271	0.532158	1.57352	442	Gpr101,Gpr21,Npffr1,Ano1,Agt,Met,Gpr165,Htr7,Htr2,Cartpt,Grk5,Rxfp3,Atn2,Htr1a,Gpr153,Gnal,Neab2,Dgkb,Ednrb,Chrm2,Adgrf5,Dgkg,Dgkh,Lgr4,Grm5,Gpr12,Gprasp1,Rit2,Ri8b,Aba1,Gng10,Ktd12,Cav1,Gpr158,Gnai1,Tafa5,Gnas	0.000494933	0.0194823
GOBP_POSITIVE_REGULATION_OF_IMMUNE_EFFECTOR_PROCESS	0.498493	-0.576961	-1.78388	154	H2-K1,H2-Q7,H2-Q4,H2-D1,Ptpr,Arid5a,Fgr3,B2m,Stx7,Rbp4,Stxbp2,Tyrobp,C4b,Gpi1,Phb2,Xbp1,Itgam,Hk1,Stx4a,Fer1g,Rapgef1,Lag3,Il4ra,Laptm5	0.00048681	0.0194823
GOBP_CILIUM_ORGANIZATION	0.477271	0.570006	1.63524	310	Cd40,Catip,Ubxn10,Zi2,Kif19a,Iqg,Kif27,Dnah7b,Oneut2,Eno4,Hydin,Bbs5,Cyld,Dnah1,Tt8,Ahi1,Bbs2,Map4,Ttn1,Dx,Bbip1,Rfx4,Ttll5,Dnah5,Cfap20,Hap1,Tt17,Knj10,Cep70,Dnai4,Cilk1,Atr2,Septin2,Cfap65,Dnal1,Cd14a,Lrguk,Arl6,Cd39,Pm1,Gsk3b,Tmem67,Pkd2,Arhgap35	0.000596972	0.0215407
GOBP_NEGATIVE_REGULATION_OF_EPITHELIAL_CELL_PROLIFERATION	0.477271	0.681752	1.77013	116	Ngfr,Dlk1,Isl1,Gp3,Zeb1,Pth1,Spar,Maged1,Cav1,Ptprm,Nf1,Mtss1,Rian	0.000572855	0.0215407
GOBP_PHAGOCYTOSIS	0.477271	-0.547832	-1.69696	155	Sl11a1,Mst1r,Ptpr,Pear1,Pld4,Fgr3,Dok2,Nkap1l,Tub,Adgrb1,Sirpa,Pip5k1,Iam5,Tyro3,Lrp1,Syt7,Prkg,Tus2	0.000665324	0.0230468
GOBP_RESPONSE_TO_METAL_ION	0.477271	-0.49662	-1.58927	225	Fos,Fosb,Junb,Cpne6,Syt17,Neurod2,Nptx1,Sl30a3,B2m,Rasal1,Knmb4,Jund,Cana1g,Jun,Sna,Moln1,Syt7,Trpm2,Syt13,Hsf1,Dmtn,Atp13a2	0.000767858	0.0255756
GOBP_TISSUE_MORPHOGENESIS	0.477271	0.515126	1.5402	479	Ngfr,Isl1,Zi5,Cd40,Ret,Agt,Zi2,Met,Zi3,Gp3,Id4,Sl12a2,Pth1,Sema5a,Tt8,Lgr4,Ahi1,Arhgap12,Fgfr1,Mdm4,Ttn1,Enah,Frs2,Myh7,Fkbp1a,Exo4,Sos1,Mtor,Maged1,Mib1,Erbb4,Epb41l5,Bmpr1a,Clasp2	0.00082672	0.0265163
GOBP_CARDIAC_MUSCLE_CELL_DIFFERENTIATION	0.45506	0.677436	1.71328	101	Isl1,Agt,Met,Sl8a1,Atn2,Akap6,Frs2,Mtor,Bmpr1a,Pdlim5,Camk2d,Tomm70a,Aadm,Mef2a,Rgs2,Gsk3b,Zmpste24	0.00132733	0.0410524
GOBP_ANION_TRANSPORT	0.45506	0.555743	1.59266	306	Ano2,Gabrq,Ano1,Agt,Prkd,Trp4,Htr2,Cln5,Htr1a,Gabrg1,Sl4a4,Abat,Sl12a2,Xpr1,Sl20a2,Sl6a11,Grm5,Mapk9,Sl6a6,Fgfr1,Sl6a1,Gabra4,Gabrb1,Lrr8d,Sl38a1,Mtor,Myo6,Prka,Gabrg3,Nf1,Abd3,Ano4,Knj10,Cd47,Sl25a11,Sl6a9	0.0014222	0.0424697
GOBP_POSITIVE_REGULATION_OF_WNT_SIGNALING_PATHWAY	0.45506	0.650974	1.67705	114	Rnf146,Gpc3,Sema5a,Lgr4,Ppp2r3a,Csnk2a1,Cav1,Ppm1b,Caprin2,Ddx3x,Tnks,Zranb1	0.00170294	0.0491583
GOBP_CELL_ACTIVATION_INVOLVED_IN_IMMUNE_RESPONSE	0.431708	-0.494521	-1.55255	172	Sl11a1,Parp3,Ptpr,Dok2,Grn,Nkap1l,Bl6,Lrp1,Stxbp2,Tyrobp,Sema4a,Xbp1,Sbno2,Stat3,Itgam,Stx4a,Fer1g,St3gal1,Coro1a,Gbf1,Irf8,Il4ra	0.00198641	0.0554913
GOBP_REGULATION_OF_TRANSMEMBRANE_RECEPTOR_PROTEIN_SERINE_THREONINE_KINASE_SIGNALING_PATHWAY	0.431708	0.585935	1.60741	199	Igsf1,Peg10,Zi2,Prdm16,Gp3,Oneut2,Zeb1,Smurf2,Snx25,Hda1,Gdf11,Cav1,Bmpr1a,Ogt,Glg1,Trim33,Hipk2,Sin3a	0.0023067	0.0624249
GOBP_RHYTHMIC_PROCESS	0.431708	0.569694	1.58242	231	Ngfr,Magel2,Agt,Zfhx3,Htr7,Cartpt,Id4,Ass1,Srebf1,Lgr4,Mapk9,Hda1,Csnk2a1,Mtor,Maged1,Kdm5a,Usp7,Usp9x,Ogt,Prkd,Hnrnpd,Plekha1,Ahy,Sin3a,Tardbp	0.00241767	0.0634455
GOBP_POSITIVE_REGULATION_OF_IMMUNE_RESPONSE	0.431708	-0.464353	-1.54548	284	Sl11a1,H2-K1,H2-Q7,H2-Q4,H2-D1,Ptpr,Arid5a,Fgr3,C1qb,C1qa,C1q,B2m,Canb3,Nkap1l,H2-DMa,Stx7,Dgkz,Stxbp2,Tyrobp,Fho1,Bag6,Carmil2,C4b,Lime1,Tyk2,Usp12,Xbp1,Susd4,Thy1,Itgam,C4a,Stx4a,Fer1g,Blnk,Rapgef1,Csk,Park7,Lag3,Il4ra,Laptm5	0.00270722	0.0675282
GOBP_REGULATION_OF_CELLULAR_RESPONSE_TO_GROWTH_FACTOR_STIMULUS	0.431708	0.564722	1.57791	246	Ngfr,Peg10,Cd59a,Agt,Prdm16,Gp3,Oneut2,Grb10,Zeb1,Cyfip1,Smurf2,Snx25,Fgfr1,Hda1,Cav1,Ogt,Glg1,Trim33,Hipk2,Nrp1,Sin3a,Nedd4,Sema6a,Fstl1,Dlx1,Strap,Rbbp4,Slit2,Adamts3,Abl1,Elapor2,Sdbp,Arid4b,Got1,Zdhh17,Hif1a,Atp2b4,Fgf1	0.0027292	0.0675282
GOBP_CELLULAR_RESPONSE_TO_INSULIN_STIMULUS	0.431708	0.590126	1.5921	169	Irs4,Gpr21,Agt,Prkd,Grb10,Prkq,Cyfip1,Srebf1,Phip,Rhoq,Prka,Ptpn11,Ogt,Nuks1,Prkd,Sorbs1,Rab10,Opa1,Sesn3,Hnrnpk,Soga1,Cnd3,Gsk3b,Rab31	0.00297507	0.071567
GOBP_POSITIVE_REGULATION_OF_APOPTOTIC_SIGNALING_PATHWAY	0.431708	0.660527	1.72273	119	Ngfr,Ret,Agt,Prkd,Tpd52l1,Cyld,Mapk9,Trps1,Itm2,Maged1,Cav1,Nf1,Na2	0.00317202	0.0742423
GOBP_CELLULAR_RESPONSE_TO_NITROGEN_COMPOUND	0.431708	0.499539	1.49544	488	Ngfr,Irs4,Gpr21,Ano1,Agt,Prkd,Pde3a,Htr2,Sl8a1,Atn2,Htr1a,Rap1a,Gnal,Grb10,Chrm2,Zeb1,Prkq,Cyfip1,Ghr,Ahe,Ubr1,Srebf1,Grm5,Akap6,Gabrb1,Phip,Rhoq,Mtor,Prka,Ptpn11,Akap9,Cav1,Rragb,Ogt,Gnas,Nuks1,Prkd,Hnrnpd,Rragd,Sorbs1,Dnmt3a,Sl8a3,Nsg1,Rab10,Sirt2,Opa1,Rgs10,Ssh1,Leprot,Sesn3,Agtrap,Hnrnpk,Chmp5,Npm1,Soga1,Pde12	0.00356994	0.075404
GOBP_CELLULAR_RESPONSE_TO_PEPTIDE	0.431708	0.569748	1.59792	253	Ngfr,Irs4,Gpr21,Ano1,Agt,Prkd,Atn2,Grb10,Prkq,Cyfip1,Ghr,Srebf1,Grm5,Phip,Rhoq,Prka,Ptpn11,Cav1,Ogt,Nuks1,Prkd,Sorbs1,Rab10,Opa1,Leprot,Sesn3,Agtrap,Hnrnpk,Chmp5,Soga1	0.00337839	0.075404
GOBP_MORPHOGENESIS_OF_AN_EPITHELIUM	0.431708	0.519935	1.52994	411	Ngfr,Zi5,Cd40,Ret,Agt,Zi2,Met,Zi3,Gp3,Id4,Sl12a2,Pth1,Sema5a,Tt8,Lgr4,Ahi1,Arhgap12,Fgfr1,Ttn1,Enah,Frs2,Sos1,Mtor,Maged1,Mib1,Erbb4,Epb41l5,Clasp2	0.00345123	0.075404
GOBP_POST_EMBRYONIC_DEVELOPMENT	0.431708	0.653659	1.65315	101	Dlk1,Sn9a,Sl8a1,Foxp2,Mmut,Zfp950,Dsam,Sod2,Ao1,Bpnt2,Mtor,Aldh5a1,Usp9x,Gnas,Myo7a,Ndn,Plekha1,Gigyf2	0.00348672	0.075404
GOBP_MESENCHYME_DEVELOPMENT	0.431708	0.574416	1.58544	218	Isl1,Zi5,Ret,Zi2,Zi3,Sema3f,Ednrb,Sema6d,Sema5a,Fgfr1,Mdm4,Exo4,Mtor,Erbb4,Epb41l5,Bmpr1a,Clasp2,Nrp1,Rian,Nedd4,Usf3,Sema6a	0.00370886	0.0764732
GOBP_INSULIN_RECEPTOR_SIGNALING_PATHWAY	0.407018	0.677949	1.72605	107	Irs4,Gpr21,Agt,Prkd,Grb10,Prkq,Srebf1,Phip,Rhoq,Prka,Ptpn11,Ogt,Nuks1,Sorbs1	0.00399342	0.0804256
GOBP_ANION_TRANSMEMBRANE_TRANSPORT	0.407018	0.627524	1.66082	148	Ano2,Gabrq,Ano1,Agt,Prkd,Gabrg1,Sl12a2,Xpr1,Sl20a2,Grm5,Sl6a1,Gabra4,Gabrb1,Lrr8d,Mtor,Prka,Gabrg3,Ano4,Knj10,Sl25a11,Sl6a9,Glrb,Septin2,Sl25a5	0.00433513	0.0853232
GOBP_CARDIOCYTE_DIFFERENTIATION	0.407018	0.617336	1.61993	131	Isl1,Agt,Met,Sl8a1,Atn2,Akap6,Frs2,Mtor,Bmpr1a,Pdlim5,Camk2d,Nrp1,Tomm70a,Aadm,Mef2a,Rgs2,Gsk3b,Zmpste24	0.00482199	0.0927965
GOBP_HEART_MORPHOGENESIS	0.407018	0.585229	1.60613	197	Isl1,Cd40,Zi3,Sl8a1,Pth1,Ahi1,Mdm4,Nsd2,Myh7,Fkbp1a,Gaa,Sos1,Mtor,Mib1,Arid2,Bmpr1a,Nrp1,Cert1,Col11a1,Nedd4,Kat6a,Cd39,Slit2,Zmpste24,Pkd2,Flna,Asxl2,Hif1a,Kif3a,Mks1,Tgfb2,Id2,Tead1,Gja1,Naa,Prox1,C2d3,Nrp2,Sox9,Fgf9,Nrg1,Jag1,Flrt2,Chd7	0.00511669	0.0953273
GOBP_REGULATION_OF_PRODUCTION_OF_MOLECULAR_MEDIATOR_OF_IMMUNE_RESPONSE	0.407018	-0.570641	-1.70174	113	Parp3,Ptpr,Arid5a,B2m,Bl6,Trpm4,Vsir,Pkn1,Rbp4,Fgr2b,Gpi1,Phb2,Xbp1,Hk1,Stx4a,Fer1g,Il4ra,Laptm5	0.00528373	0.0953273
GOBP_RESPONSE_TO_PEPTIDE	0.407018	0.529558	1.53065	323	Ngfr,Irs4,Gpr21,Ano1,Agt,Prkd,Atn2,Grb10,Ednrb,Prkq,Cyfip1,Ghr,Ahe,Srebf1,Grm5,Atp2a2,Phip,Rhoq,Mtor,Prka,Ptpn11,Cav1,Ogt,Nuks1,Epm2aip1,Prkd,Sorbs1,Rab10,Opa1,Leprot,Sesn3,Agtrap,Hnrnpk,Cdo1,Chmp5,Soga1	0.00521753	0.0953273
GOBP_RESPONSE_TO_BACTERIUM	0.407018	-0.42738	-1.44397	325	Lyz2,Sl11a1,H2-K1,Stab1,Mpeg1,Arid5a,Grn,B2m,Fam20a,Adgrb1,Sirpa,Cflar,Sna,Nr1d1,Adgrl2,Upf1,Un13b,Tus2,Hsf1,Mapk14,Baiap2,Vip	0.00550639	0.097317
GOBP_REGULATION_OF_VESICLE_MEDIATED_TRANSPORT	0.407018	-0.383256	-1.33316	490	Sl11a1,Ptpr,Fgr3,Syt17,Dok2,Do2a,Tamalin,Sl17a7,B2m,Stx1a,Nkap1l,Rims4,Ankrd27,Bsn,Tub,Sirpa,Sr,Arhgap21,Pip5k1,Cana1g,Rab15,Arfgap1,Sna,Lrrtm1,Dnm1,Dvl1,Lrp1,Dgkd,Syn1,Snph,Un13b,Ts2,Syt7,Gsg1l,Prkg,Syt13,Dgkq,Flot1,Cspg5,Atp13a2,Eipr1,Arrb1,Grik5,Cdk5r1,Lrpap1,Septin5,Iqse1,Stxbp2,Pasin1,Rap1b,C4b,Tnk2,Gip1,Apba2,Snap29, Fgr2b,Rab11b,Syt3,Knb1,Map2k2,Sar1a,Amph,Stx1b,Stx18,Itgam,Cdk5r2,Stx4a,Sh…	0.00593956	0.102873
GOBP_CELLULAR_RESPONSE_TO_CHEMICAL_STRESS	0.407018	0.545586	1.53161	261	Rnf146,Ngfr,Met,Prkd,Ngb,Sl8a1,Mapk9,Ermp1,Sod2,Chd6,Atp2a2,Lrr8d,Mtor,Wnk3,Akr1b3,Cav1,Ubqln1,Ddx3x,Stk39,Plekha1,Sin3a	0.00760699	0.111655
GOBP_CELLULAR_RESPONSE_TO_OXIDATIVE_STRESS	0.407018	0.565982	1.56858	223	Rnf146,Ngfr,Met,Prkd,Ngb,Sl8a1,Mapk9,Ermp1,Sod2,Chd6,Atp2a2	0.00704128	0.111655
GOBP_CELL_RECOGNITION	0.407018	-0.540335	-1.57876	102	Pear1,Ephb3,Fgr3,Dok2,Celsr3,Crta1,Tub,Adgrb1,Sirpa	0.00751805	0.111655
GOBP_CIRCULATORY_SYSTEM_PROCESS	0.407018	0.500027	1.46321	387	Isl1,Agt,Met,Htr7,Pde3a,Htr2,Cartpt,Sl8a1,Htr1a,Ednrb,Dok4,Abat,Chrm2,Srebf1,Sn2b,Gl,Sod2,Bbs2,Canb2,Atp2a2,Mdm4,Akap6,Trhde,Myh7,Gaa,Mtor,Prka,Akap9,Cav1,Add3,Sri,Ptprm,Stk39,Gnas,Camk2d,Adh5,Cana1e,Smad5,Dnm1l,Atp6ap2,Br,Agtrap,Mef2a,Atp1b1,Srsf1,Knh2,Gas6,Rgs2,Slit2,Rps6ka2,Zmpste24,Abl1,Arhgap35,Gsn,Flna,P2rx4,Hif1a, Atp2b4,Tgfb2,Id2,Smpd3,Ab9	0.00755917	0.111655
GOBP_EPITHELIAL_TUBE_MORPHOGENESIS	0.407018	0.539585	1.51681	281	Zi5,Cd40,Ret,Agt,Zi2,Met,Zi3,Gp3,Sl12a2,Pth1,Sema5a,Lgr4,Ahi1,Ttn1,Enah,Maged1,Mib1	0.00658317	0.111655
GOBP_HEMATOPOIETIC_PROGENITOR_CELL_DIFFERENTIATION	0.407018	-0.533436	-1.60426	123	Ptpr,Pld4,Arm6,Sh2b3,Sipa1l3,Sirpa,Setd1a,Er2,Sl37a4,Ythdf2,Ssbp3,Inhba	0.00698875	0.111655
GOBP_POSITIVE_REGULATION_OF_NEURON_PROJECTION_DEVELOPMENT	0.407018	0.57956	1.58639	195	Ngfr,Ret,Agt,Met,Zfp804a,Rap1a,Vldlr,Cyfip1,D,Ahi1,Bhlhb9,Fgfr1,Pak3,Rit2,Sarb2,Mtor,Ptprz1,Fbxo38,Caprin2,Serpine2,Nf1,Hap1,Kidins220,Nrp1,Fig4,Braf,Eef1a1,Ppp1r9a,Atr2,Opa1,Ptpn5,Snx3,Dnm1l,Hnrnpk,Pafah1b1,Cd24a,Rgs2,Abl1,Gpr5b,Arhgap35	0.00683154	0.111655
GOBP_REGULATION_OF_WNT_SIGNALING_PATHWAY	0.407018	0.537127	1.50725	259	Rnf146,Isl1,Gp3,Grb10,Sox13,Cyld,Sema5a,Lgr4,Ppp2r3a,Hda1,Csnk2a1,Cav1,Ppm1b,Caprin2,Ddx3x,Tnks,Plpp3,Zranb1,Tle4	0.00722832	0.111655
GOBP_RESPONSE_TO_REACTIVE_OXYGEN_SPECIES	0.407018	0.586411	1.55945	152	Rnf146,Met,Prkd,Ngb,Sl8a1,Mapk9,Sod2,Prka,Akr1b3	0.00754576	0.111655
GOBP_MUSCLE_CELL_DEVELOPMENT	0.38073	0.607724	1.61746	147	Isl1,Agt,Met,Sl8a1,Atn2,Ripor2,Nfat2,Atp2a2,Akap6,Myh7,Mtor,Bmpr1a,Ppp3a,Pdlim5,Camk2d,Tomm70a,Xk,Mef2a,Norad,Rgs2,Gsk3b,Zmpste24,Cntnap1	0.00783239	0.111866
GOBP_RESPONSE_TO_OXIDATIVE_STRESS	0.38073	0.512593	1.48434	333	Rnf146,Ngfr,Dgkk,Met,Prkd,Ngb,Sl8a1,Mapk9,Ermp1,Gl,Sod2,Chd6,Atp2a2,Prka,Akr1b3,Ubqln1,mt-Nd1	0.00787972	0.111866
GOBP_STRIATED_MUSCLE_TISSUE_DEVELOPMENT	0.38073	0.552484	1.52218	204	Isl1,Agt,Met,Zi3,Sl8a1,Atn2,Fgfr1,Akap6,Dipk2a,Frs2,Myh7,Fkbp1a,Mtor,Ndufv2,Arid2,Erbb4,Bmpr1a,Pdlim5,Camk2d,Tomm70a,Col11a1,Sirt2,Nam1	0.00803695	0.112258
GOBP_ADULT_BEHAVIOR	0.38073	0.588089	1.5624	150	Zi1,Met,Htr2,Cartpt,Klhl1,Inpp5f,Abat,Bbs2,Nrxn3,Fgf14,Hipk2,Knj10,Gigyf2,Slitrk1,Glrb,Grin2d,Grik1,Pafah1b1,Zmpste24,Grm7,Efnb3,Id2,Cntnap2,Fgf12,Htra2,Pbx3,Ulk4,Enpp1,Mep2,Chd7	0.00837835	0.115169
GOBP_REGULATION_OF_CANONICAL_WNT_SIGNALING_PATHWAY	0.38073	0.566854	1.562	207	Rnf146,Isl1,Gp3,Sox13,Cyld,Sema5a,Lgr4,Ppp2r3a,Hda1,Cav1,Ppm1b,Caprin2,Ddx3x,Tnks,Tle4	0.00858879	0.116217
GOBP_CELL_PROJECTION_ASSEMBLY	0.38073	0.487173	1.45228	467	Cd40,Ubxn10,Prkd,Iqg,Kif27,Dnah7b,Oneut2,Spata13,Hydin,Atn2,Ripor2,Bbs5,Cyld,Prkq,Cyfip1,Myo10,Dnah1,Dnm3,Tt8,Ahi1,Bbs2,Map4,Rdx,Ttn1,Rhoq,Mtor,Dx,Bbip1,Rfx4,Ttll5,Cav1,Dnah5,Cfap20,Hap1,Gap43,Knj10,Nrp1,Tenm1,Cep70,Wasf3,Dnai4,Fxr1,Cilk1,Ppp1r9a,Atr2,Septin2,Cfap65,Dnal1,Cd14a,Ple1,Dok11,Lrguk,Arl6,Cd39,Pfn2,Pm1, Slit2,Gsk3b,Tmem67,Abl1,Ntn1,Arhgap35,Cttn,Gsn,Wasl,Flna,Kif3a,Mks1,Syne1,Arhgap24,…	0.00900134	0.116444
GOBP_CELL_SURFACE_RECEPTOR_SIGNALING_PATHWAY_INVOLVED_IN_CELL_CELL_SIGNALING	0.38073	0.480738	1.42112	441	Rnf146,Ngfr,Isl1,Met,Gp3,Grk5,Grb10,Ednrb,Abat,Sox13,Cyld,Mtmr2,Brd7,Sema5a,Amotl1,Hbp1,Lgr4,Ppp2r3a,Hda1,Strn,Csnk2a1,Cav1,Ppm1b,Caprin2,Ddx3x,Tnks,Ppp3a,Plpp3,Zranb1,Tle4,Cxx4,Sl8a3,Lrrfip2,Daam1,Ppp1r9a,Mesd,Snx3,Ssh1,Grin2d	0.00949342	0.116444
GOBP_DETECTION_OF_STIMULUS	0.38073	0.636382	1.60632	100	Ngfr,Prdm12,Ano1,Whrn,Sl12a2,Sema5a,Sod2,Stim1,Serpine2,Col11a1,Sarb1,Kna1	0.00940807	0.116444
GOBP_HEART_PROCESS	0.38073	0.569672	1.54167	178	Isl1,Agt,Met,Sl8a1,Ednrb,Chrm2,Srebf1,Sn2b,Canb2,Atp2a2,Mdm4,Akap6,Myh7,Gaa,Mtor,Prka,Akap9,Cav1,Sri,Camk2d,Cana1e,Smad5,Dnm1l,Mef2a,Atp1b1,Srsf1,Knh2,Rgs2,Rps6ka2,Zmpste24,Gsn,Flna,P2rx4,Atp2b4,Tgfb2,Ab9	0.00885097	0.116444
GOBP_NEGATIVE_REGULATION_OF_TRANSMEMBRANE_RECEPTOR_PROTEIN_SERINE_THREONINE_KINASE_SIGNALING_PATHWAY	0.38073	0.629784	1.60584	108	Igsf1,Peg10,Prdm16,Oneut2,Smurf2,Snx25,Hda1,Cav1,Ogt,Glg1,Trim33,Hipk2,Sin3a	0.00921534	0.116444
GOBP_REGULATION_OF_MEMBRANE_POTENTIAL	0.38073	0.500403	1.46318	364	Ngfr,Gabrq,Ano1,Agt,Met,Trp4,Sn9a,Sl8a1,Atn2,Gabrg1,Sl4a4,Abat,Mtmr2,Sn2b,Naln,Gl,Sod2,Canb2,Atp2a2,Akap6,Gabra4,Gabrb1,Nnt,Fgf14,Ptpn3,Mtor,Knip2,Akap9,Gabrg3,Cav1,Slmap,Ank3,Ndufs1,Ppp3a,Camk2d,Knj10,Nedd4,Sl25a36,Sl8a3,Kna1,Glrb,Ppp1r9a,Knip1,Ssh1,Grin2d	0.0095468	0.116444
GOBP_SENSORY_PERCEPTION	0.38073	0.507909	1.46772	335	Ngfr,Prdm12,Ano1,Zi2,Ngb,Htr2,Sn9a,Whrn,Gnal,Ednrb,Ripor2,Sl12a2,Sema5a,Tt8,Sod2,Bbs2,Fgfr1,Mir124-2hg,Canb2,Sarb2,Lrig2,Pgap1,Dram2,Mtor,Myo6,Cd50,Spata7,Lhfpl3,Serpine2,Gnas,Myo7a,Ndn,Retreg1,Knj10,Col11a1,Kna1,Nam1,Glrb,Cana1e,Opa1,Grin2d,Cd14a,Lrig1	0.0094166	0.116444
GOBP_ORGANIC_ACID_BIOSYNTHETIC_PROCESS	0.38073	0.541981	1.47919	185	Agt,Sl27a2,Gad2,Aab,Gad1,Abat,Ass1,Srebf1,Aly,Mapk9,Sd2,Elovl6,Qk,Asah2,Bat1,Gsto1,Abd3,Degs1,Fads6,Elovl5,Mthfd1,Adi1,Pex2,Abhd3,Gatm,Got1,Atp2b4,Insig1,Pibf1,Asf3,Sd1,Sephs1,Htt,Prox1,Prkaa1,Gstp1	0.0102093	0.122795
GOBP_HEART_DEVELOPMENT	0.38073	0.468919	1.40074	478	Isl1,Cd40,Agt,Met,Zi3,Gp3,Aab,Sl8a1,Atn2,Pth1,Ahi1,Sod2,Fgfr1,Mdm4,Akap6,Dipk2a,Nsd2,Frs2,Myh7,Fkbp1a,Gaa,Sos1,Mtor,Ptpn11,Mib1,Ndufv2,Arid2,Erbb4,Dnah5,Bmpr1a,Nf1,Pdlim5,Prkd,Camk2d,Nrp1,Tomm70a,Cert1,Col11a1,Nedd4,Nam1,Kat6a,Aadm,Mthfd1,Mef2a,Cd39,Rgs2,Slit2,Gsk3b,Rps6ka2,Tmem67,Zmpste24,Pkd2,Flna,Asxl2,Hif1a,Kif3a, Foxp1,Fgf1,Ap2b1,Mks1,Tgfb2,Id2,Tead1,Trp53bp2,Pofut1,Gja1,Naa,Prox1,Gab1,Map2k…	0.0103532	0.12282
GOBP_CELLULAR_RESPONSE_TO_REACTIVE_OXYGEN_SPECIES	0.38073	0.625571	1.60568	113	Rnf146,Met,Prkd,Ngb,Sl8a1,Mapk9,Sod2	0.010744	0.125733
GOBP_MUSCLE_CONTRACTION	0.38073	0.541536	1.49201	204	Agt,Met,Htr7,Sl8a1,Atn2,Ednrb,Dok4,Abat,Chrm2,Synm,Sn2b,Bbs2,Canb2,Atp2a2,Akap6,Myh7,Fkbp1a,Gaa,Mtor,Prka,Cald1,Akap9,Cav1,Sri,Slmap,Camk2d,Cert1,Sl8a3,Kna1,Smad5,Anxa6,Atp1b1,Srsf1,Knh2,Rgs2,Cttn,Gsn,Ryr3,Flna,P2rx4,Atp2b4,Smpd3,Ab9	0.0120337	0.138949
GOBP_REGULATION_OF_NEURON_DIFFERENTIATION	0.38073	0.558554	1.51962	181	Ngfr,Isl1,Ret,Zfhx3,Cdk5rap2,Ednrb,Id4,Zeb1,Fgfr1,Spag9,Mtor,Mib1,Gdf11,Cav1,Nf1,Sin3a,Ddx6,Timp2,Opa1	0.01311	0.149385
GOBP_REACTIVE_OXYGEN_SPECIES_METABOLIC_PROCESS	0.38073	0.544959	1.47024	169	Ngfr,Agt,Met,Prkd,Hbp1,Sod2,Abb7,Nnt,Pdk3,Ndufs1,Ogt,mt-Co2,Eef1a1,Sirt2,mt-Nd2,Br	0.0135905	0.152849
GOBP_POSITIVE_REGULATION_OF_CELL_PROJECTION_ORGANIZATION	0.38073	0.480896	1.4074	377	Ngfr,Ret,Agt,Met,Zfp804a,Rap1a,Vldlr,Ripor2,Prkq,Cyfip1,Cux1,Ahe,Sema5a,Dnm3,Rnd2,D,Myo5b,Dsam,Ahi1,Bhlhb9,Fgfr1,Pak3,Rit2,Sarb2,Rhoq,Ss18l2,Mtor,Dx,Ptprz1,Fbxo38,Caprin2,Serpine2,Nf1,Hap1,Kidins220,Nrp1,Fig4,Tenm1,Slitrk1,Braf,Eef1a1,Ppp1r9a,Atr2,Opa1,Ptpn5,Snx3,Dnm1l,Akap5,Hnrnpk,Ple1,Rab21,Pafah1b1,Dok11,Cd24a,Rgs2,Gsk3b, Tmem67,Abl1,Ntn1,Enpp2,Gpr5b,Arhgap35	0.0146693	0.162867
GOBP_ACTIN_FILAMENT_ORGANIZATION	0.38073	0.487061	1.42719	368	Catip,Arhgap6,Magel2,Met,Prkd,Kank4,Atn2,Prkq,Pakap,Cyfip1,Coro7,Sema5a,Rnd2,Myo5b,Tt8,Arhgap12,Elmo1,Rdx,Pak3,Sh3kbp1,Enah,Rhobtb3,Arpin,Mtor,Myo6,Cald1,Add3,Fhsd2,Clasp2,Mu,Myo7a,Tt17,Sorbs1,Nrp1,Cd47,Diaph2,Tenm1,Wasf3,Mtss1,Braf,Cd2ap,Pak2,Ppp1r9a,Atr2,Ssh1,Myo1d,Pfn2,Slit2,Ppfia1,Efs,Ppm1e,Abl1,Arhgap35,Dstn,Cttn,Gsn, Wasl,Rhpn2,Grb2,Mphosph8,Snx9,Fhod1,Flna,Ctnna1	0.0150189	0.164637
GOBP_MEMORY	0.38073	-0.483802	-1.47861	138	Ck,Sl17a7,Hrh3,Trpm4,Rin1,Ci,Ran1,B4galt2,Ptgs1,Shank2,Egr1,Adnp,Bdnf,Cx3r1,Sl8a2,Ady1,Cux2,Ptgs2,Crt1,Camk2n1,Btbd9,Lgmn,Bae1,Jph3,Pla2g6,Aph1b,Foxo6,Snap25,Rgs14,Hrh1,Brinp1,Plk2,Psen1,Comt,Srf,Asi1,Fgf13,Htr2a,Mapt,Kat2a,Grin1,Eif4ebp2	0.015375	0.166434
GOBP_MESENCHYMAL_CELL_DIFFERENTIATION	0.352488	0.560292	1.53068	188	Isl1,Zi5,Ret,Zi2,Sema3f,Ednrb,Sema6d,Sema5a,Fgfr1,Mtor,Erbb4,Epb41l5,Bmpr1a,Clasp2,Nrp1,Rian,Usf3,Sema6a	0.0158113	0.169044
GOBP_CELL_CELL_SIGNALING_BY_WNT	0.352488	0.477274	1.38969	351	Rnf146,Isl1,Gp3,Grk5,Grb10,Ednrb,Sox13,Cyld,Brd7,Sema5a,Amotl1,Hbp1,Lgr4,Ppp2r3a,Hda1,Strn,Csnk2a1,Cav1,Ppm1b,Caprin2,Ddx3x,Tnks,Plpp3,Zranb1,Tle4,Cxx4,Lrrfip2,Daam1,Mesd	0.0178151	0.185761
GOBP_REGULATION_OF_BLOOD_CIRCULATION	0.352488	0.553104	1.51093	183	Isl1,Agt,Htr2,Sl8a1,Htr1a,Ednrb,Dok4,Chrm2,Srebf1,Sn2b,Canb2,Atp2a2,Mdm4,Akap6,Myh7,Gaa,Prka,Akap9,Cav1,Add3,Sri	0.0178878	0.185761
GOBP_RESPONSE_TO_INSULIN	0.352488	0.534378	1.46534	198	Irs4,Gpr21,Agt,Prkd,Grb10,Prkq,Cyfip1,Ahe,Srebf1,Phip,Rhoq,Mtor,Prka,Ptpn11,Ogt,Nuks1,Epm2aip1,Prkd,Sorbs1,Rab10,Opa1,Sesn3,Hnrnpk,Soga1,Cnd3,Gsk3b,Rab31	0.0180184	0.185761
GOBP_CANONICAL_WNT_SIGNALING_PATHWAY	0.352488	0.527629	1.47167	241	Rnf146,Isl1,Gp3,Ednrb,Sox13,Cyld,Sema5a,Lgr4,Ppp2r3a,Hda1,Cav1,Ppm1b,Caprin2,Ddx3x,Tnks,Plpp3,Tle4	0.0194552	0.198214
GOBP_MULTICELLULAR_ORGANISMAL_SIGNALING	0.352488	0.608094	1.57296	115	Isl1,Agt,Cang5,Cartpt,Sn9a,Sl8a1,Sn2b,Canb2,Mtor,Akap9,Cav1,Sri,Ank3,Kna1,Cana1e,Mef2a,Pafah1b1,Knh2,Zmpste24,Cntnap1,Cang4,Grm7,Gria1,Flna,P2rx4,Grik2,Ab9,Cntnap2,Fgf12,Gja1	0.0198459	0.199843
GOBP_MULTI_MULTICELLULAR_ORGANISM_PROCESS	0.352488	-0.540199	-1.57581	103	H2-Q7,Junb,Wnt4,Rxfp1,Grn,Dazap1,Hsf1,Ctsl,Adra2,Il11ra1,Epn1,Ptgs2,Pithd1,Rxrb,Stx2,Ctsb,Crhbp,Hexb,Dkkl1,Avr1b	0.0208134	0.207177
GOBP_CARBOHYDRATE_HOMEOSTASIS	0.352488	0.538514	1.4839	207	Ngfr,Gpr21,Ano1,Met,Cartpt,Pth1,Adgrf5,Lrr8d,Ptpn11,Pdk3,Sri,Rab34,Mu,Ogt,Ppp3a,Nuks1,Sin3a,Vsnl1,Cana1e,Selenot,Sesn3	0.0220394	0.213176
GOBP_PATTERN_SPECIFICATION_PROCESS	0.352488	0.498434	1.42694	303	Isl1,Zi1,Cd40,Zi2,Zi3,Gp3,Sema3f,Zeb1,Pth1,Tt8,Ahi1,Fgfr1,Ppp2r3a,Ttn1,Tdrkh,Mdga2,Frs2,Pgap1,Bptf,Meis2,Mib1,Gdf11,Rfx4,Erbb4,Epb41l5,Dnah5,Bmpr1a,Prkd,Hipk2,Nrp1	0.0224007	0.213176
GOBP_REGULATION_OF_HEART_CONTRACTION	0.352488	0.567218	1.50527	140	Isl1,Agt,Sl8a1,Ednrb,Chrm2,Srebf1,Sn2b,Canb2,Atp2a2,Mdm4,Akap6,Myh7,Gaa,Prka,Akap9,Cav1,Sri,Cana1e,Mef2a,Atp1b1,Knh2,Rgs2,Zmpste24,Flna,P2rx4,Atp2b4,Tgfb2,Ab9	0.0221428	0.213176
GOBP_T_CELL_DIFFERENTIATION	0.352488	-0.440229	-1.40239	199	Ptpr,Dok2,Wnt4,Zbtb16,B2m,Nkap1l,Sh2b3,Bl6,H2-DMa,Vsir,Sart1,Ctsl,Mafb,Adrm1,Runx2,Dtx1,Ap3d1,Drosha,Sema4a,Zmiz1,Carmil2,Prelid1,Satb1,Egr1,Zfp36l1,Smard2,Xbp1,Prex1,Prr7,Stat3,Atl6b,Fer1g,Egr3,Lag3,Il4ra,Naph2,Sh3rf1	0.0222841	0.213176
GOBP_MYELOID_LEUKOCYTE_ACTIVATION	0.352488	-0.470736	-1.45568	144	Sl11a1,Fgr3,Dok2,C1qa,Grn,Jund,Ttbk1,Jun,Sna,Nr1d1,Stard7,Stxbp2,Tyrobp,Cts,Cebpa,Fgr2b,Cx3r1,Sbno2,Itgam,Stx4a,Fer1g,Npy,Il4ra	0.0232585	0.218933
GOBP_LYMPHOCYTE_ACTIVATION	0.352488	-0.360114	-1.24901	484	Sl11a1,Parp3,Ptpr,Hda7,Dok2,Wnt4,Pik3d,Zbtb16,B2m,Efnb1,Nkap1l,Sh2b3,Bl6,Gpam,Sirpa,H2-DMa,Vsir,Tyro3,Sart1,Pkn1,Ts2,Tus2,Rnf41,Vam1,Ctsl,Mafb,Adrm1,Runx2,Dtx1,Ap3d1,Drosha,Tyrobp,Fho1,Sema4a,Zmiz1,Bag6,Carmil2,Irs2,Prelid1,Satb1,Yy1,Cdkn1a,Tyk2,Il11ra1,Fgr2b,Egr1,Zfp36l1,Bid,Smard2,Phb2,Xbp1,Prex1,Smad3,Thy1,Prr7,Dhps, Ephb6,Blo1s3,Stat3,Itgam,Daf1,Irf2bp2,Atl6b,Fer1g,St3gal1,Egr3,Blnk,Csk,Sfrp1…	0.0246242	0.226857
GOBP_REGULATION_OF_LIPID_LOCALIZATION	0.352488	0.594015	1.55265	121	Agt,Prkd,Aab,Pth1,Hbp1,Pltp,Mapk9,Aba1,Ptpn11,Cav1,Dbi,Osbpl6,Sarb1,Tmf1,Se24a	0.0243995	0.226857
GOBP_REGULATION_OF_REACTIVE_OXYGEN_SPECIES_METABOLIC_PROCESS	0.352488	0.59033	1.53965	119	Ngfr,Agt,Prkd,Hbp1,Sod2,Abb7,Nnt,Pdk3,Ogt,mt-Co2,Eef1a1,Sirt2	0.027146	0.247457
GOBP_LYMPHOCYTE_ACTIVATION_INVOLVED_IN_IMMUNE_RESPONSE	0.352488	-0.507562	-1.51362	113	Sl11a1,Parp3,Ptpr,Nkap1l,Bl6	0.0281262	0.253722
GOBP_SENSORY_PERCEPTION_OF_PAIN	0.352488	0.604125	1.5416	103	Ngfr,Prdm12,Ano1,Htr2,Sn9a,Ednrb,Fgfr1,Mtor,Ndn,Retreg1,Knj10,Kna1,Nam1,Cana1e,Grin2d	0.0294106	0.262573
GOBP_MUSCLE_SYSTEM_PROCESS	0.352488	0.496162	1.41366	294	Agt,Met,Htr7,Sl8a1,Atn2,Ednrb,Gtf2ird1,Dok4,Inpp5f,Abat,Chrm2,Synm,Sn2b,Bbs2,Canb2,Atp2a2,Akap6,Myh7,Fkbp1a,Gaa,Mtor,Prka,Cald1,Akap9,Cav1,Sri,Slmap,Ppp3a,Pdlim5,Camk2d,Tomm70a,Cert1,Sl8a3,Kna1,Smad5,Anxa6,Mef2a,Atp1b1,Srsf1,Knh2,Rgs2,Gsk3b,Cttn,Gsn,Ryr3,Gatm,Flna,P2rx4,Atp2b4,Foxp1,Smpd3,Tead1,Ab9	0.0306788	0.2711
GOBP_PROTEIN_LOCALIZATION_TO_CELL_JUNCTION	0.352488	-0.472285	-1.40848	114	Nptx2,Nptx1,Tamalin,Nptxr,Bsn,Asi2,Tjp1,Lrrtm1,Iqse2,Clstn3,Baiap2,Cnih3,Cang3,Grin2,Cang2,Zdhh7,Stx1b,Stx4a,Nrxn2,Snap47,Atn4,Netin1,Dlg4,F11r,Snap25,Cdk5,Clstn1	0.0310162	0.271313
GOBP_BONE_DEVELOPMENT	0.321776	-0.449257	-1.40715	183	Ptpr,Mapk11,Tmem119,Zbtb16,Thpo,Sh2b3,Rab23,Sr,Vps33b,Ct1,Nbeal2,Pdgfa,Fgfr3,Mapk14,Tes,Runx2,Tyrobp	0.0314081	0.271463
GOBP_INFLAMMATORY_RESPONSE	0.321776	-0.367352	-1.26558	403	Sl11a1,Stab1,Pld4,Ctss,Fgr3,Hda7,C1qa,Grn,Pik3d,Bl6,Sirpa,Ttbk1,Chst1,Jun,Sna,Nr1d1,Kdm6b,Tyro3,Lrp1,Pld3,Tus2,Mgll,Mapk14,Ptgs1,Stard7,Dagla,Drosha,Tyrobp,Il34,Rps6ka4,Cts,Csf1,Serpina3n,Cebpa,Fgr2b,Cx3r1,Fnd4,Bap1,Smad3,Sbno2,Csf1r,Ephb6,Stat3,Itgam,Hk1,Napepld,Ady1,Ptgs2,Fer1g,Npy,Park7,Plgrkt,Il4ra,Camk2n1,Per1,Crhbp, Pxk,Mapkapk2,Itgb2,Otulin,Appl1,Map2k3,Cmklr1,Ptges,Cul3,Tollip,Prp,Lgals1,…	0.0319736	0.271463
GOBP_REGULATION_OF_FAT_CELL_DIFFERENTIATION	0.321776	0.582317	1.52207	121	Dlk1,Prdm16,Htr2,Fnd3b,Id4,Sox13,Sod2,Trio,Mtor	0.0318354	0.271463
GOBP_MONONUCLEAR_CELL_DIFFERENTIATION	0.321776	-0.398277	-1.32629	303	Ptpr,Hda7,Dok2,Wnt4,Zbtb16,B2m,Nkap1l,Sh2b3,Bl6,H2-DMa,Jun,Vsir,Tyro3,Sart1,Trpm2,Tus2,Tmem176b,Rnf41,Ctsl,Mafb,Adrm1,Runx2,Dtx1,Ap3d1,Drosha,Il34,Sema4a,Zmiz1,Carmil2,Csf1,Prelid1,Satb1,Yy1,Il11ra1,Egr1,Zfp36l1,Smard2,Xbp1,Prex1,Prr7,Stat3,Daf1,Irf2bp2,Atl6b,Fer1g,St3gal1,Egr3,Sfrp1,Irf8,Lag3,Il4ra,Laptm5,Naph2,Sh3rf1,Syvn1, Dlre1	0.035219	0.296113
GOBP_TRANSMEMBRANE_RECEPTOR_PROTEIN_SERINE_THREONINE_KINASE_SIGNALING_PATHWAY	0.282013	0.498658	1.40176	281	Igsf1,Peg10,Zi2,Prdm16,Zh12,Gp3,Oneut2,Zeb1,Pakap,Smurf2,Snx25,Itgb8,Hda1,Trps1,Gdf11,Cav1,Usp9x,Bmpr1a,Ogt,Glg1,Trim33,Hipk2,Sin3a	0.0362117	0.301532
GOBP_ENSHEATHMENT_OF_NEURONS	0.287857	0.556715	1.48109	143	Ngfr,Id4,Cyfip1,Mtmr2,Epb41l3,Qk,Mtor,Ptprz1,Nf1,Degs1,Knj10,Fig4,Wasf3,Sl8a3,Sirt2,Xk,Serin5,Omg	0.0384615	0.314224
GOBP_REGULATION_OF_ANATOMICAL_STRUCTURE_SIZE	0.261664	0.453187	1.33972	430	Ret,Agt,Prkd,Htr7,Htr2,Kank4,Sl8a1,Atn2,Htr1a,Sema3f,Ednrb,Dok4,Sl12a2,Cyfip1,Sema6d,Sema5a,Rnd2,Myo5b,Dsam,Gl,Sod2,Bbs2,Rdx,Pak3,Mtor,Dx,Arhgap5,Wnk3,Cav1,Add3,Ptprm,Fhsd2,Clasp2,Ogt,Bors7,Nrp1,Sin3a,Tenm1,Sema6a,Map2,Ppp1r9a,Xk,Ssh1,Omg,Rab21,Npm1,Pafah1b1,Pfn2,Rgs2,Slit2,Gsk3b,Abl1,Ntn1,Arhgap35,Dstn,Cttn,Gsn,Grb2, Mphosph8,Snx9	0.0381194	0.314224
GOBP_EMBRYONIC_MORPHOGENESIS	0.252961	0.448391	1.32755	451	Zi5,Cd40,Ret,Zi2,Sp9,Zi3,Gp3,Whrn,Ripor2,Zeb1,Pth1,Ahi1,Fgfr1,Hda1,Ttn1,Bpnt2,Enah,Frs2,Exo4,Sos1,Myo6,Mib1,Epb41l5,Bmpr1a,Clasp2,Gnas,Myo7a,Plpp3,Hipk2,Lmbrd1,Col11a1,Map3k20,Opa1,Br,Lrig1,Mthfd1,Blo1s5,Pou2f1,Cd39,Syf2,Pkd2,Abl1,Ntn1,Arhgap35,Grb2,Asxl2,Lnpk,Hif1a,Kif3a,Mks1,Insig1,Tgfb2,Id2,Tead1,Gja1,AI597479,Htt, Tshz1,Prox1,Map2k1,C2d3,Srib,Tmie,Sox9,Fgf9,Enpp1,Prkab,Maroh2a1,Hipk1,Dyn2h1,C…	0.040404	0.31809
GOBP_POSITIVE_REGULATION_OF_MAPK_CASCADE	0.257206	0.462313	1.35299	369	Ngfr,Ret,Agt,Met,Prkd,Htr2,Cartpt,Rap1a,Neab2,Tpd52l1,Ghr,D,Grm5,Fgfr1,Rit2,Frs2,Spag9,Prka,Maged1,Ptpn11,Erbb4,Prxl2,Taok1,Stk39,Hipk2,Camk2d,Nrp1,Tenm1,Braf	0.0402597	0.31809
GOBP_REGULATION_OF_PEPTIDYL_SERINE_PHOSPHORYLATION	0.287857	0.590248	1.51227	112	Ret,Agt,Met,Inpp5f,Phip,Akap9,Cav1,Caprin2,Ogt,Dok7,Tenm1,Braf,Pdd10,Pfn2,Gas6,Pwp1,Araf,Sh2d3	0.0401929	0.31809
GOBP_TRANSMEMBRANE_RECEPTOR_PROTEIN_TYROSINE_KINASE_SIGNALING_PATHWAY	0.252961	0.446966	1.33243	465	Ngfr,Irs4,Gpr21,Ret,Cd59a,Agt,Met,Prkd,Gfra1,Grb10,Prkq,Cyfip1,Ghr,Srebf1,Zfp950,Ahi1,Fgfr1,Rab14,Phip,Lrig2,Frs2,Rhoq,Fgf14,Sos1,Prka,Ptpn11,Erbb4,Clasp2,Frs3,Ogt,Ndn,Hap1,Nuks1,Plekha1,Sorbs1,Nrp1,Gigyf2,Braf,Nedd4,Sema6a,Sirt2	0.0400501	0.31809
GOBP_REGULATION_OF_LIPID_TRANSPORT	0.276501	0.600332	1.53192	103	Agt,Prkd,Pth1,Hbp1,Pltp,Mapk9,Aba1,Ptpn11,Cav1,Dbi,Osbpl6,Tmf1,Se24a	0.0422535	0.329654
GOBP_CELLULAR_RESPONSE_TO_EXTRACELLULAR_STIMULUS	0.321776	-0.416933	-1.31711	191	Fos,Ptpr,Wnt4,Hrk,Klf10,Gas2l1,Mfsd2a,Jun,Nprl2,Lars,Prkag2,Vam1,Atf4,Ulk1,Ripor1,Cdkn1a,Brsk1,Ldha,Map1l3a,Knb1,Nuak1,Xbp1,Brsk2,Pim1,Pdk4,Sik2,Ple,Wipi2,Sl2a1,Mlst8,Wdr24,Gn1,Comt,Prkab2,Srf,Chka,Rptor,Sesn1,Mapk1,Mars1,Prkaa2,Rrp8,Mn1,Inhbb,Pik1,Fln,Ndor1,Map1l3b,Prkd1,Sesn2	0.0436551	0.337547
GOBP_LEUKOCYTE_DIFFERENTIATION	0.321776	-0.359287	-1.2378	403	Fos,Junb,Ptpr,Hda7,Dok2,Wnt4,C1q,Srp54b,Zbtb16,B2m,Klf10,Nkap1l,Sh2b3,Bl6,Sr,H2-DMa,Jun,Vsir,Tyro3,Ubash3b,Sart1,Trpm2,Tus2,Tmem176b,Rnf41,Hsf1,Ctsl,Fgfr3,Mapk14,Mafb,Adrm1,Tes,Runx2,Dtx1,Ap3d1,Drosha,Tyrobp,Cbfa2t3,Il34,Sema4a,Zmiz1,Carmil2,Csf1,Prelid1,Satb1,Hax1,Yy1,Tmem178,Cebpa,Il11ra1,Egr1,Zfp36l1,Smard2,Bap1,Xbp1,Prex1, Sbno2,Csf1r,Prr7,Stat3,Itgam,Daf1,Irf2bp2,Atl6b,Fer1g,St3gal1,Egr3,Sfr…	0.0445424	0.338366
GOBP_MEMBRANE_FUSION	0.321776	-0.472444	-1.42083	123	Spaa6,Stx1a,Ankrd27,Vps33b,Sna,Snph,Stx7,Syt7,Syt13,Ctsl,Atp13a2,Grik5,Snap29,Syt3,Stx1b,Stx6,Stx4a,Prrt2,Snap47,Vps8,Tmem175,Coro1a,Stx2,Chmp4b,Stx16,Samd9l,Chmp1a,Bnip1,Rab3a,Snap25,Chmp2a,Vti1a	0.0443173	0.338366
GOBP_LOCOMOTORY_BEHAVIOR	0.252961	0.51143	1.41316	217	Zi1,Zfhx3,Htr2,Klhl1,Gad1,Inpp5f,Abat,Dsam,Grm5,Sod2,Strn,Fgf14,Gaa,Mtor,Myo6,Hipk2,Knj10,Fig4,Gigyf2,Glrb,Cana1e,Ran2,Grin2d,Mta1,Pafah1b1,Zmpste24,Gpr5b,Spg11,Efnb3,Aplp2,Id2,Cntnap2,Fgf12,Hprt,Htt,Htra2,Pbx3,Ube3a,Enpp1,Nrg1,Mep2,Chd7,Elavl4,Np1,Ddhd2,Ankfn1,Knd2,Gpr52,Lsamp,Atp2b2,Sn1a,Celsr1,Oprk1,Ppp3b,Pmp22,Chrnb2, Idua,Zfp385a,Sez6l	0.045911	0.340158
GOBP_REGULATION_OF_ACTIN_FILAMENT_ORGANIZATION	0.248911	0.504512	1.40068	232	Arhgap6,Magel2,Met,Prkd,Kank4,Atn2,Prkq,Cyfip1,Sema5a,Tt8,Rdx,Pak3,Arpin,Mtor,Add3,Fhsd2,Clasp2,Nrp1,Cd47,Tenm1,Wasf3,Mtss1,Braf,Pak2,Ppp1r9a,Ssh1,Pfn2,Slit2,Ppfia1,Ppm1e,Abl1,Arhgap35,Dstn,Cttn,Gsn,Wasl,Rhpn2,Grb2,Mphosph8,Snx9,Fhod1,Flna	0.0467422	0.340158
GOBP_REGULATION_OF_EPITHELIAL_CELL_PROLIFERATION	0.245042	0.482875	1.36814	290	Ngfr,Dlk1,Isl1,Gp3,Ednrb,Foxp2,Zeb1,Pth1,Sema5a,Spar,Fgfr1,Phip,Frs2,Mtor,Prka,Maged1,Cav1,Erbb4,Ptprm,Bmpr1a,Nf1,Prkd,Mtss1,Sgpp2,Rian	0.0465116	0.340158
GOBP_REGULATION_OF_SUPRAMOLECULAR_FIBER_ORGANIZATION	0.245042	0.470123	1.36136	333	Arhgap6,Magel2,Met,Prkd,Kank4,Cdk5rap2,Atn2,Htr1a,Prkq,Cyfip1,Sema5a,Tt8,Rdx,Pak3,Arpin,Mtor,Akap9,Cav1,Add3,Taok1,Fhsd2,Clasp2,Hdgfl3,Slain2,Nrp1,Cd47,Tenm1,Wasf3,Mtss1,Braf,Map2,Pak2,Ppp1r9a,Vbp1,Ssh1,Dyrk1a,Camsap2,Fkbp4,Pfn2,Slit2,Ppfia1,Ppm1e,Abl1,Arhgap35,Dstn,Cttn,Gsn,Wasl,Rhpn2,Grb2,Mphosph8,Snx9,Fhod1,Flna	0.045273	0.340158
GOBP_T_CELL_ACTIVATION	0.321776	-0.385655	-1.30296	332	Sl11a1,Ptpr,Dok2,Wnt4,Zbtb16,B2m,Efnb1,Nkap1l,Sh2b3,Bl6,Gpam,Sirpa,H2-DMa,Vsir,Sart1,Ts2,Vam1,Ctsl,Mafb,Adrm1,Runx2,Dtx1,Ap3d1,Drosha,Fho1,Sema4a,Zmiz1,Carmil2,Prelid1,Satb1,Tyk2,Egr1,Zfp36l1,Bid,Smard2,Xbp1,Prex1,Smad3,Thy1,Prr7,Dhps,Ephb6,Stat3,Itgam,Atl6b,Fer1g,Egr3,Csk,Coro1a,Lag3,Il4ra,Laptm5,Naph2,Sh3rf1,Efnb2,Ildr2, Ddost	0.0465243	0.340158
GOBP_KIDNEY_EPITHELIUM_DEVELOPMENT	0.261664	0.596606	1.50886	101	Ret,Agt,Gp3,Ednrb,Pth1,Lgr4,Ahi1,Fgfr1,Maged1,Gdf11	0.0474684	0.342563
GOBP_FAT_CELL_DIFFERENTIATION	0.248911	0.51702	1.42468	207	Dlk1,Prdm16,Htr2,Grk5,Ap1s2,Fnd3b,Id4,Sox13,Adgrf5,Srebf1,Tt8,Sod2,Bbs2,Tbl1x,Trio,Mtor,Arxes2,Arxes1,Retreg1,Aldh6a1	0.0478955	0.342789
GOBP_RESPONSE_TO_VIRUS	0.321776	-0.398875	-1.27609	211	Mst1r,H2-Q7,Ptpr,Mapk11,Rnasel,Gpam,Un93b1,Zmynd11,Ddx41,Mapk14,Zdhh1,Rps15a,Trim32	0.0494754	0.351194
GOBP_STEM_CELL_DIFFERENTIATION	0.245042	0.513775	1.40632	195	Isl1,Zi5,Ret,Zi2,Zi3,Sema3f,Ednrb,Sema6d,Sema5a,Fgfr1,Hda1,Prka,Erbb4,Ufl1,Bmpr1a,Prkd,Nrp1,Msi2	0.0499266	0.351516

## Sheet: Supplementary Table 2c
pathway	eGFP_1	eGFP_2	eGFP_3	eGFP_4	RNF146_1	RNF146_2	RNF146_3	RNF146_4	NES	p-value
Androgen	0.903839	0.446927	-1.08856	1.13946	-0.903839	-0.446927	1.08856	-1.13946	-0.88483	0.360553
EGFR	0.96869	1.40258	0.51047	0.577785	-0.96869	-1.40258	-0.51047	-0.577785	-4.57234	0.00101211
Estrogen	1.303	0.320121	-1.25724	-0.345044	-1.303	-0.320121	1.25724	0.345044	1.58862	0.989559
Hypoxia	1.40248	1.19873	-0.308697	-0.0284337	-1.40248	-1.19873	0.308697	0.0284337	-0.01857	0.111961
JAK-STAT	0.304147	0.41345	-1.22678	1.31589	-0.304147	-0.41345	1.22678	-1.31589	-0.32514	0.608104
MAPK	0.770345	1.59874	-0.105617	0.582616	-0.770345	-1.59874	0.105617	-0.582616	-2.09537	0.0284215
NFkB	0.745441	1.36152	0.25218	1.0134	-0.745441	-1.36152	-0.25218	-1.0134	-0.44633	0.00222604
p53	1.09244	0.487082	0.875864	1.14113	-1.09244	-0.487082	-0.875864	-1.14113	-0.66627	0.000141696
PI3K	-0.224613	1.67566	-0.726349	0.33782	0.224613	-1.67566	0.726349	-0.33782	-0.23688	0.495487
TGFb	1.61297	-0.602019	-0.55923	0.472415	-1.61297	0.602019	0.55923	-0.472415	-0.42352	0.555392
TNFa	0.020707	1.54535	0.608349	0.861031	-0.020707	-1.54535	-0.608349	-0.861031	-0.74014	0.0145202
Trail	1.45231	1.14356	-0.0425987	0.285077	-1.45231	-1.14356	0.0425987	-0.285077	-0.65465	0.0291157
VEGF	1.05091	0.145529	-1.5387	-0.0825167	-1.05091	-0.145529	1.5387	0.0825167	-0.25167	0.788961
WNT	-1.40095	0.011583	-0.63109	-1.0672	1.40095	-0.011583	0.63109	1.0672	1.54399	0.0116608

## Sheet: Supplementary Table 2d
GO term ID	GO domain	GO term name	size	N overlap	overlapped genes	p-value	adjusted p-value
GO:0099056	CC	integral component of presynaptic membrane	117	6	Kcna4,Htr1a,Htr7,Ano1,Ano2,Ngfr	0.000986358	0.00493179
GO:0099055	CC	integral component of postsynaptic membrane	97	4	Kcna4,Slc8a1,Htr7,Cacng5	0.0143018	0.0357544
GO:0045202	CC	synapse	1082	15	Dnm3,Gad1,Gad2,Kcna4,Htr1a,Htr7,Ano1,Ano2,Ngfr,Cyfip1,Dock10,Frmpd4,Dgkb,Slc8a1,Cacng5	0.0825654	0.103207
GO:0098793	CC	presynapse	531	9	Dnm3,Gad1,Gad2,Kcna4,Htr1a,Htr7,Ano1,Ano2,Ngfr	0.0632198	0.103207
GO:0098794	CC	postsynapse	621	9	Cyfip1,Dock10,Frmpd4,Dgkb,Dnm3,Kcna4,Slc8a1,Htr7,Cacng5	0.129467	0.129467
GO:0097060	CC	synaptic membrane	17	0
GO:0099243	CC	extrinsic component of synaptic membrane	2	0
GO:0099699	CC	integral component of synaptic membrane	10	0
GO:0099523	CC	presynaptic cytosol	33	0
GO:0099569	CC	presynaptic cytoskeleton	3	0
GO:0099182	CC	presynaptic intermediate filament cytoskeleton	1	0
GO:0099143	CC	presynaptic actin cytoskeleton	1	0
GO:0048786	CC	presynaptic active zone	89	0
GO:0098831	CC	presynaptic active zone cytoplasmic component	21	0
GO:0048787	CC	presynaptic active zone membrane	57	0
GO:0099029	CC	anchored component of presynaptic active zone membrane	5	0
GO:0098891	CC	extrinsic component of presynaptic active zone membrane	3	0
GO:0099059	CC	integral component of presynaptic active zone membrane	45	0
GO:0098833	CC	presynaptic endocytic zone	21	0
GO:0098835	CC	presynaptic endocytic zone membrane	17	0
GO:0098894	CC	extrinsic component of presynaptic endocytic zone membrane	11	0
GO:0098830	CC	presynaptic endosome	6	0
GO:0098954	CC	presynaptic endosome membrane	1	0
GO:0099067	CC	integral component of presynaptic endosome membrane	1	0
GO:0008021	CC	synaptic vesicle	119	0
GO:0034592	CC	synaptic vesicle lumen	1	0
GO:0030672	CC	synaptic vesicle membrane	102	0
GO:0098993	CC	anchored component of synaptic vesicle membrane	18	0
GO:0098850	CC	extrinsic component of synaptic vesicle membrane	23	0
GO:0030285	CC	integral component of synaptic vesicle membrane	52	0
GO:0098992	CC	neuronal dense core vesicle	32	0
GO:0099013	CC	neuronal dense core vesicle lumen	3	0
GO:0099012	CC	neuronal dense core vesicle membrane	5	0
GO:0098674	CC	extrinsic component of neuronal dense core vesicle membrane	2	0
GO:0099066	CC	integral component of neuronal dense core vesicle membrane	3	0
GO:0042734	CC	presynaptic membrane	136	6	KCNA4;HTR1A;HTR7;ANO1;ANO2;NGFR	0.00205804
GO:0099026	CC	anchored component of presynaptic membrane	7	0
GO:0098888	CC	extrinsic component of presynaptic membrane	5	0
SYNGO:presyn_ribosome	CC	presynaptic ribosome	52	0
SYNGO:presyn_er	CC	presynaptic ER	2	0
SYNGO:presyn_er_membrane	CC	presynaptic ER membrane	1	0
SYNGO:presyn_er_membrane_integral	CC	integral component of presynaptic ER membrane	1	0
SYNGO:presyn_ser	CC	presynaptic SER	1	0
SYNGO:presyn_ser_membrane	CC	presynaptic SER membrane	1	0
SYNGO:presyn_ser_membrane_integral	CC	integral component of presynaptic SER membrane	1	0
GO:0043083	CC	synaptic cleft	17	0
GO:0098965	CC	extracellular matrix of synaptic cleft	4	0
GO:0099524	CC	postsynaptic cytosol	26	0
GO:0099571	CC	postsynaptic cytoskeleton	22	0
GO:0099160	CC	postsynaptic intermediate filament cytoskeleton	3	0
GO:0098871	CC	postsynaptic actin cytoskeleton	17	0
GO:0150050	CC	postsynaptic septin cytoskeleton	1	0
GO:0099189	CC	postsynaptic spectrin-associated cytoskeleton	1	0
GO:0097444	CC	spine apparatus	7	0
GO:0098897	CC	spine apparatus membrane	2	0
GO:0099065	CC	integral component of spine apparatus membrane	2	0
GO:0150051	CC	postsynaptic Golgi apparatus	1	0
GO:0099572	CC	postsynaptic specialization	311	2	FRMPD4;DGKB
GO:0099091	CC	postsynaptic specialization, intracellular component	9	0
GO:0099634	CC	postsynaptic specialization membrane	45	0
GO:0098892	CC	extrinsic component of postsynaptic specialization membrane	2	0
GO:0099060	CC	integral component of postsynaptic specialization membrane	41	0
GO:0014069	CC	postsynaptic density	251	2	FRMPD4;DGKB
GO:0099092	CC	postsynaptic density, intracellular component	42	0
GO:0098839	CC	postsynaptic density membrane	101	1	DGKB
GO:0099031	CC	anchored component of postsynaptic density membrane	7	0
GO:0099147	CC	extrinsic component of postsynaptic density membrane	7	1	DGKB
GO:0099061	CC	integral component of postsynaptic density membrane	82	0
GO:0099629	CC	postsynaptic specialization of symmetric synapse	3	0
GO:0098843	CC	postsynaptic endocytic zone	8	1	DNM3
GO:0098844	CC	postsynaptic endocytic zone membrane	2	1	DNM3
GO:0098845	CC	postsynaptic endosome	12	0
GO:0098895	CC	postsynaptic endosome membrane	2	0
GO:0098999	CC	extrinsic component of postsynaptic endosome membrane	1	0
GO:0098842	CC	postsynaptic early endosome	1	0
GO:0098896	CC	postsynaptic early endosome membrane	1	0
GO:0098998	CC	extrinsic component of postsynaptic early endosome membrane	1	0
GO:0098837	CC	postsynaptic recycling endosome	5	0
GO:0098944	CC	postsynaptic recycling endosome membrane	4	0
GO:0099033	CC	anchored component of postsynaptic recycling endosome membrane	2	0
GO:0045211	CC	postsynaptic membrane	114	4	KCNA4;SLC8A1;HTR7;CACNG5	0.0238573
GO:0099025	CC	anchored component of postsynaptic membrane	3	0
GO:0098890	CC	extrinsic component of postsynaptic membrane	7	0
SYNGO:postsyn_ribosome	CC	postsynaptic ribosome	70	0
SYNGO:postsyn_er	CC	postsynaptic ER	6	0
SYNGO:postsyn_er_membrane	CC	postsynaptic ER membrane	1	0
SYNGO:postsyn_er_membrane_integral	CC	integral component of postsynaptic ER membrane	1	0
SYNGO:postsyn_ser	CC	postsynaptic SER	4	0
SYNGO:postsyn_ser_membrane	CC	postsynaptic SER membrane	1	0
SYNGO:postsyn_ser_membrane_integral	CC	integral component of postsynaptic SER membrane	1	0
GO:0099544	CC	extrasynaptic space	6	0
GO:0098966	CC	perisynaptic extracellular matrix	5	0

## Sheet: Supplementary Table 2e
transcripton factor	eGFP_1	eGFP_2	eGFP_3	eGFP_4	RNF146_1	RNF146_2	RNF146_3	RNF146_4	NES	p-value
Ahr	1.07282	2.22735	0.597626	0.906516	-1.07282	-2.22735	-0.597626	-0.906516	-1.9621	0.00308919
Ar	-1.17447	-0.983235	0.809598	0.223106	1.17447	0.983235	-0.809598	-0.223106	1.195	0.436662
Arid2	-1.6181	-0.562546	-1.58399	-0.137779	1.6181	0.562546	1.58399	0.137779	2.16784	0.00991528
Arnt	0.752961	0.931579	1.68374	-0.318257	-0.752961	-0.931579	-1.68374	0.318257	-1.28209	0.0400172
Arntl	-1.04688	1.53534	1.40547	2.72452	1.04688	-1.53534	-1.40547	-2.72452	-2.30435	0.0847263
Ascl1	1.73577	-1.37219	0.0658091	-1.86034	-1.73577	1.37219	-0.0658091	1.86034	-0.0166224	0.554642
Atf1	0.219332	0.411141	-0.797895	-1.22535	-0.219332	-0.411141	0.797895	1.22535	-0.613399	0.258767
Atf2	1.99194	3.46531	0.63272	1.1627	-1.99194	-3.46531	-0.63272	-1.1627	-3.49376	0.00600128
Atf3	-1.05254	0.573829	0.788975	0.402269	1.05254	-0.573829	-0.788975	-0.402269	-0.371637	0.568594
Atf4	1.18989	2.21045	1.46191	0.819823	-1.18989	-2.21045	-1.46191	-0.819823	-2.40719	0.000485743
Atf6	1.31202	2.07774	-0.619654	-0.355356	-1.31202	-2.07774	0.619654	0.355356	-0.888143	0.237874
Atf7	-0.537661	-1.67501	-0.553363	-1.12003	0.537661	1.67501	0.553363	1.12003	1.8096	0.00228019
Bach1	0.809287	-0.737632	-0.282578	1.09766	-0.809287	0.737632	0.282578	-1.09766	-1.09596	0.499684
Bach2	1.65771	0.710276	-0.738441	-0.0497283	-1.65771	-0.710276	0.738441	0.0497283	-0.0543531	0.319314
Batf	1.04927	1.84468	0.403076	2.67841	-1.04927	-1.84468	-0.403076	-2.67841	-2.75282	0.00516368
Bcl11a	1.33092	-0.880494	-1.16325	0.401109	-1.33092	0.880494	1.16325	-0.401109	0.30358	0.855557
Bcl6	-0.20057	-0.681842	-1.92724	-0.483246	0.20057	0.681842	1.92724	0.483246	1.61761	0.0223533
Bhlhe22	-0.180652	0.105083	-0.949158	-2.16	0.180652	-0.105083	0.949158	2.16	0.336998	0.0677796
Bhlhe40	-1.17202	-1.90511	-2.58192	-1.64694	1.17202	1.90511	2.58192	1.64694	3.312	0.000120613
Cdx2	0.146624	-0.506113	-0.347717	3.00152	-0.146624	0.506113	0.347717	-3.00152	-0.713754	0.361386
Cebpa	1.19313	1.44339	-1.74217	1.28102	-1.19313	-1.44339	1.74217	-1.28102	0.0837497	0.352806
Cebpb	1.76485	0.561281	-0.378146	1.253	-1.76485	-0.561281	0.378146	-1.253	-2.1905	0.0504594
Cebpd	2.48484	0.963141	-0.201621	-1.21976	-2.48484	-0.963141	0.201621	1.21976	-1.23275	0.402735
Cebpg	-0.303045	-0.0630386	-2.15232	-0.430797	0.303045	0.0630386	2.15232	0.430797	1.8454	0.0718307
Clock	2.20409	0.135198	1.68497	0.807282	-2.20409	-0.135198	-1.68497	-0.807282	-2.42112	0.00985962
Creb1	1.64715	2.42687	-0.370629	-0.471363	-1.64715	-2.42687	0.370629	0.471363	-2.18928	0.167298
Creb3	0.844007	0.239287	0.273154	-0.614687	-0.844007	-0.239287	-0.273154	0.614687	-0.145551	0.416554
Creb3l1	0.0363349	-1.53902	-1.07952	-0.948739	-0.0363349	1.53902	1.07952	0.948739	2.09683	0.00933066
Crem	2.21201	-1.04601	-0.182642	0.880615	-2.21201	1.04601	0.182642	-0.880615	-0.370415	0.3846
Ctcf	3.41404	1.63737	0.510059	-0.322927	-3.41404	-1.63737	-0.510059	0.322927	-2.07541	0.0618327
Ctcfl	3.63458	1.00729	1.94588	0.143095	-3.63458	-1.00729	-1.94588	-0.143095	-2.89135	0.0189935
Cux1	1.44276	-0.865172	1.20362	-0.571247	-1.44276	0.865172	-1.20362	0.571247	-0.749473	0.498745
Duxbl1	-0.848479	-2.42485	-0.223865	1.77873	0.848479	2.42485	0.223865	-1.77873	1.7849	0.510936
Duxbl2	-0.848479	-2.42485	-0.223865	1.77873	0.848479	2.42485	0.223865	-1.77873	1.7849	0.510936
Duxbl3	-0.848479	-2.42485	-0.223865	1.77873	0.848479	2.42485	0.223865	-1.77873	1.7849	0.510936
E2f1	0.0726956	-0.965032	-1.96702	-0.609902	-0.0726956	0.965032	1.96702	0.609902	1.62082	0.0278682
E2f2	1.62829	1.62452	-1.24091	0.979322	-1.62829	-1.62452	1.24091	-0.979322	-0.81299	0.171012
E2f3	1.51275	0.162133	-0.381215	0.400887	-1.51275	-0.162133	0.381215	-0.400887	-1.04926	0.183149
E2f4	-0.353672	0.189823	-3.13303	1.03151	0.353672	-0.189823	3.13303	-1.03151	0.845943	0.408632
E2f5	-0.352515	-0.402991	-0.731969	-0.159364	0.352515	0.402991	0.731969	0.159364	0.519788	0.00272636
E2f6	-2.34385	0.262588	-1.1744	1.31803	2.34385	-0.262588	1.1744	-1.31803	1.41132	0.426407
E2f7	0.8096	-0.700237	0.870891	1.09907	-0.8096	0.700237	-0.870891	-1.09907	-1.43799	0.124198
Ebf1	2.57066	-0.783669	0.761894	-1.64557	-2.57066	0.783669	-0.761894	1.64557	0.810079	0.742149
Egr1	1.81358	1.53498	0.00274043	-0.193422	-1.81358	-1.53498	-0.00274043	0.193422	-0.824448	0.0735097
Ehf	1.98159	-0.272145	-0.764647	0.025719	-1.98159	0.272145	0.764647	-0.025719	-0.249183	0.589453
Elf1	0.74113	-1.97369	-0.482665	-0.0270653	-0.74113	1.97369	0.482665	0.0270653	1.3079	0.322525
Elf3	-1.34899	-1.14898	0.211118	-2.01027	1.34899	1.14898	-0.211118	2.01027	1.77797	0.0172913
Elf5	-1.02387	0.47984	-0.776468	1.18154	1.02387	-0.47984	0.776468	-1.18154	0.318157	0.92811
Elk1	0.407779	0.789048	0.300982	1.23564	-0.407779	-0.789048	-0.300982	-1.23564	-2.17701	0.00383973
Elk4	-0.308118	0.140769	-0.932054	0.865183	0.308118	-0.140769	0.932054	-0.865183	-0.168465	0.834031
Eomes	-1.58503	-2.30376	-0.12269	-0.0467813	1.58503	2.30376	0.12269	0.0467813	2.15452	0.0419287
Epas1	0.728756	0.0501744	0.0698165	-0.555828	-0.728756	-0.0501744	-0.0698165	0.555828	-0.852396	0.706685
Erg	-0.620196	-0.26713	0.176281	0.730493	0.620196	0.26713	-0.176281	-0.730493	-0.553438	0.981955
Esr1	1.56773	0.141369	0.123406	-0.692616	-1.56773	-0.141369	-0.123406	0.692616	-0.242006	0.423862
Esr2	2.76598	1.72971	-1.3504	1.43928	-2.76598	-1.72971	1.3504	-1.43928	-3.13395	0.114918
Esrra	1.94449	-3.57908	-0.374283	-1.13519	-1.94449	3.57908	0.374283	1.13519	0.644651	0.366505
Ets1	1.91231	2.86227	1.08968	0.208565	-1.91231	-2.86227	-1.08968	-0.208565	-2.52481	0.00912283
Ets2	1.45693	3.17324	-0.224339	2.69573	-1.45693	-3.17324	0.224339	-2.69573	-2.72893	0.0161886
Etv1	-1.25715	-1.11007	1.06953	0.483037	1.25715	1.11007	-1.06953	-0.483037	0.83158	0.636614
Etv4	0.0202419	0.305198	0.751486	0.733213	-0.0202419	-0.305198	-0.751486	-0.733213	-0.506183	0.0112051
Fli1	0.40461	1.76894	-0.566362	0.102529	-0.40461	-1.76894	0.566362	-0.102529	-0.696368	0.264374
Fos	1.65689	1.24388	-0.454727	0.791612	-1.65689	-1.24388	0.454727	-0.791612	-1.3269	0.0462022
Fosl1	-0.694465	-1.22778	0.742029	-0.153459	0.694465	1.22778	-0.742029	0.153459	1.2136	0.304731
Fosl2	1.08263	-2.16107	-0.0859257	0.470369	-1.08263	2.16107	0.0859257	-0.470369	-0.219562	0.739411
Foxa1	-0.493078	-0.450345	-0.579833	0.302194	0.493078	0.450345	0.579833	-0.302194	0.45335	0.0789973
Foxj2	-0.903471	-1.38436	-2.61209	0.289444	0.903471	1.38436	2.61209	-0.289444	2.24273	0.0348708
Foxk2	0.132339	-1.21823	0.605583	1.49896	-0.132339	1.21823	-0.605583	-1.49896	-0.656134	0.54865
Foxl2	0.115728	2.13481	-0.159208	-0.107457	-0.115728	-2.13481	0.159208	0.107457	-0.903273	0.248998
Foxm1	1.46219	0.317107	-1.14028	0.861487	-1.46219	-0.317107	1.14028	-0.861487	-1.17594	0.377356
Foxo1	1.36871	1.27222	-1.87076	2.04233	-1.36871	-1.27222	1.87076	-2.04233	-0.461826	0.299067
Foxo3	0.392415	-0.0787766	-0.0500493	3.56244	-0.392415	0.0787766	0.0500493	-3.56244	-0.948433	0.173205
Foxo4	1.83618	1.22981	-1.33738	0.268639	-1.83618	-1.22981	1.33738	-0.268639	-0.313378	0.346939
Foxp2	-0.0675993	2.66687	-0.91626	0.110329	0.0675993	-2.66687	0.91626	-0.110329	-1.58665	0.443262
Gabpa	0.562662	-2.53728	-0.470728	0.0997819	-0.562662	2.53728	0.470728	-0.0997819	1.55525	0.270782
Gata2	0.103932	0.432358	0.65448	0.551844	-0.103932	-0.432358	-0.65448	-0.551844	-0.0101526	0.00210574
Gata3	-0.901014	-0.355411	-1.03295	-1.03941	0.901014	0.355411	1.03295	1.03941	2.52711	0.000347079
Gata6	0.423122	-0.646487	1.43018	1.39192	-0.423122	0.646487	-1.43018	-1.39192	0.0259547	0.110411
Gfi1b	0.869969	-1.18755	2.02252	1.32564	-0.869969	1.18755	-2.02252	-1.32564	-1.4125	0.171629
Gli2	-0.657795	-0.144775	0.127362	-0.838625	0.657795	0.144775	-0.127362	0.838625	0.634058	0.0537992
Grhl2	1.51973	-0.433427	0.0667644	-0.137642	-1.51973	0.433427	-0.0667644	0.137642	-0.697216	0.44004
Hbp1	-1.33008	1.70969	0.725058	-0.921416	1.33008	-1.70969	-0.725058	0.921416	-0.357927	0.930316
Hif1a	2.36202	1.91649	-0.095913	0.245498	-2.36202	-1.91649	0.095913	-0.245498	-1.83561	0.0417845
Hinfp	-0.0888443	-0.370751	0.423393	0.877802	0.0888443	0.370751	-0.423393	-0.877802	-0.154459	0.323381
Hmbox1	1.11622	1.45873	1.45809	0.079737	-1.11622	-1.45873	-1.45809	-0.079737	-1.81448	0.00429872
Hnf1b	-0.127341	-1.32322	0.168178	0.337867	0.127341	1.32322	-0.168178	-0.337867	0.714212	0.407359
Hnf4a	-0.816493	-0.912795	-0.333419	0.69663	0.816493	0.912795	0.333419	-0.69663	0.569066	0.237935
Hoxa9	0.650439	-0.83036	-0.611818	-0.314198	-0.650439	0.83036	0.611818	0.314198	0.90235	0.276347
Hoxb13	-1.23943	-1.29084	0.867271	1.0023	1.23943	1.29084	-0.867271	-1.0023	1.24417	0.725912
Hsf1	0.777318	0.519879	0.740897	-1.48406	-0.777318	-0.519879	-0.740897	1.48406	-0.408306	0.731048
Ikzf1	2.72794	0.823784	0.918433	0.335518	-2.72794	-0.823784	-0.918433	-0.335518	-1.70051	0.0177172
Irf1	-0.291011	1.23296	-1.26039	2.39086	0.291011	-1.23296	1.26039	-2.39086	-0.492421	0.399497
Irf2	-0.399647	1.23914	-0.0176632	3.23871	0.399647	-1.23914	0.0176632	-3.23871	-1.39043	0.130436
Irf4	0.41987	-1.5842	0.154244	1.33915	-0.41987	1.5842	-0.154244	-1.33915	0.41888	0.855205
Irf9	0.295492	0.331858	-1.27191	2.26103	-0.295492	-0.331858	1.27191	-2.26103	-1.2342	0.459398
Jun	0.810747	1.00401	-0.0133731	1.13928	-0.810747	-1.00401	0.0133731	-1.13928	-1.4839	0.00693809
Junb	2.59798	1.06277	-1.29986	0.716636	-2.59798	-1.06277	1.29986	-0.716636	-1.53407	0.223592
Jund	-0.165916	0.980174	-1.0853	0.313968	0.165916	-0.980174	1.0853	-0.313968	0.0652487	0.973264
Kdm5b	2.33082	-0.568838	-0.426938	0.188862	-2.33082	0.568838	0.426938	-0.188862	-0.477006	0.452259
Klf1	1.24322	1.99414	2.69034	2.54909	-1.24322	-1.99414	-2.69034	-2.54909	-3.87784	9.72902e-05
Klf13	-1.96514	0.703282	-1.91523	-2.54289	1.96514	-0.703282	1.91523	2.54289	2.73161	0.0316369
Klf3	-0.349152	-0.697893	-2.51421	0.620325	0.349152	0.697893	2.51421	-0.620325	1.49653	0.163664
Klf4	0.582321	0.966658	0.369455	-0.436878	-0.582321	-0.966658	-0.369455	0.436878	-0.846853	0.1273
Klf5	1.62086	0.991509	0.0628341	-1.85011	-1.62086	-0.991509	-0.0628341	1.85011	-1.17744	0.713076
Klf6	2.0661	1.41818	0.71719	1.06616	-2.0661	-1.41818	-0.71719	-1.06616	-2.41836	0.000646651
Klf9	2.33519	0.385295	1.75147	1.99054	-2.33519	-0.385295	-1.75147	-1.99054	-3.33744	0.00174828
Lef1	-0.847445	-0.881397	0.886091	-0.317663	0.847445	0.881397	-0.886091	0.317663	0.262394	0.35862
Lhx2	1.1125	-1.43316	0.00623572	0.86403	-1.1125	1.43316	-0.00623572	-0.86403	0.114704	0.746772
Lyl1	3.13107	3.6947	2.08989	0.252079	-3.13107	-3.6947	-2.08989	-0.252079	-4.19872	0.00519056
Maf	1.19358	0.447126	1.51154	0.944596	-1.19358	-0.447126	-1.51154	-0.944596	-0.870909	0.000658908
Mafb	-0.155427	-2.08105	-1.77758	-0.330827	0.155427	2.08105	1.77758	0.330827	2.57339	0.0205245
Maff	-0.753954	0.837542	-0.103148	1.59415	0.753954	-0.837542	0.103148	-1.59415	0.0388801	0.322576
Mafg	0.157762	-1.72629	1.15054	1.37837	-0.157762	1.72629	-1.15054	-1.37837	-0.645557	0.648048
Mafk	0.320307	-0.804532	0.334637	1.26694	-0.320307	0.804532	-0.334637	-1.26694	0.00606922	0.387191
Max	3.67589	-1.03648	1.98679	0.312966	-3.67589	1.03648	-1.98679	-0.312966	-2.25307	0.138362
Maz	5.02212	1.73729	2.01617	0.305817	-5.02212	-1.73729	-2.01617	-0.305817	-4.53335	0.0176748
Mbd1	-1.83057	0.399195	-1.45709	-0.140638	1.83057	-0.399195	1.45709	0.140638	1.99896	0.0893919
Mbd2	2.43542	0.996029	1.75584	0.979308	-2.43542	-0.996029	-1.75584	-0.979308	-3.34183	0.000775488
Mef2a	1.11072	-1.48257	-3.01546	0.539202	-1.11072	1.48257	3.01546	-0.539202	1.4918	0.329082
Mef2b	0.830401	-1.36744	1.29525	0.111644	-0.830401	1.36744	-1.29525	-0.111644	-0.182724	0.615993
Mef2c	0.804971	-0.751627	-0.357313	-0.00347477	-0.804971	0.751627	0.357313	0.00347477	0.908741	0.753974
Meis1	0.34185	-3.57282	-1.5239	2.06091	-0.34185	3.57282	1.5239	-2.06091	2.47109	0.461968
Meis2	-0.68016	-1.40364	0.734444	0.598153	0.68016	1.40364	-0.734444	-0.598153	0.136728	0.624836
Mitf	-0.753527	1.08745	0.184244	-0.54628	0.753527	-1.08745	-0.184244	0.54628	0.140321	0.981741
Mnt	-0.263543	-0.407085	-1.34825	-1.51929	0.263543	0.407085	1.34825	1.51929	2.56206	0.00793974
Mxi1	-1.40879	-0.661143	-2.22782	-0.770042	1.40879	0.661143	2.22782	0.770042	2.19722	0.0025176
Myb	-0.919673	0.89636	0.125256	0.996894	0.919673	-0.89636	-0.125256	-0.996894	-0.0893462	0.41441
Mybl2	0.218483	-2.84559	-2.21195	-0.0947964	-0.218483	2.84559	2.21195	0.0947964	1.90904	0.0619183
Myc	0.0601647	-1.17869	-0.25595	-1.33656	-0.0601647	1.17869	0.25595	1.33656	1.59701	0.0312135
Mycn	1.17472	-0.677382	-1.47517	-0.107069	-1.17472	0.677382	1.47517	0.107069	0.0294602	0.517279
Myod1	1.2074	-1.98341	-0.28988	0.0474341	-1.2074	1.98341	0.28988	-0.0474341	0.994009	0.604744
Nanog	0.747642	-1.70019	-0.723325	-0.316625	-0.747642	1.70019	0.723325	0.316625	1.66505	0.2138
Ncoa1	-2.28683	-0.191482	-1.50471	0.334234	2.28683	0.191482	1.50471	-0.334234	2.0732	0.0749367
Ncoa2	-0.991402	-1.51902	-1.767	-0.612182	0.991402	1.51902	1.767	0.612182	3.06968	0.000557388
Ncoa3	-1.13476	-1.86765	-1.49235	-0.144495	1.13476	1.86765	1.49235	0.144495	3.03656	0.00441066
Neurod1	3.28819	-0.231366	0.0751624	-0.518417	-3.28819	0.231366	-0.0751624	0.518417	-2.11617	0.337463
Nfatc1	-0.573393	-0.789236	0.761401	0.113865	0.573393	0.789236	-0.761401	-0.113865	0.263561	0.641654
Nfe2	3.26068	-1.20099	0.333056	0.0506993	-3.26068	1.20099	-0.333056	-0.0506993	-0.515379	0.395443
Nfe2l1	-0.900738	-1.45642	-1.31463	0.000646625	0.900738	1.45642	1.31463	-0.000646625	2.66815	0.00748153
Nfe2l2	0.0591011	-0.0475458	0.713823	0.185403	-0.0591011	0.0475458	-0.713823	-0.185403	0.0536733	0.105201
Nfic	0.842179	-0.106312	0.673517	1.84827	-0.842179	0.106312	-0.673517	-1.84827	-0.868625	0.0285552
Nfkb1	1.10628	0.530025	0.280054	1.22199	-1.10628	-0.530025	-0.280054	-1.22199	-1.29342	0.00269832
Nfkb2	-1.47874	-1.22762	-0.410422	0.627673	1.47874	1.22762	0.410422	-0.627673	0.862303	0.11335
Nfya	0.263792	0.536602	0.781487	1.38454	-0.263792	-0.536602	-0.781487	-1.38454	-0.924596	0.00462422
Nfyb	1.07561	0.909529	-1.23385	-0.0680506	-1.07561	-0.909529	1.23385	0.0680506	-0.39107	0.665664
Nr1h2	-0.793245	-0.834092	-0.629273	-2.28379	0.793245	0.834092	0.629273	2.28379	2.06588	0.00591324
Nr1h3	0.479273	-0.0833069	-0.330332	-0.515505	-0.479273	0.0833069	0.330332	0.515505	0.870203	0.489676
Nr2c2	0.0622744	0.179344	1.52505	-0.933194	-0.0622744	-0.179344	-1.52505	0.933194	-0.80757	0.580721
Nr2f1	5.06959	-0.303194	3.52459	0.26299	-5.06959	0.303194	-3.52459	-0.26299	-4.33518	0.0576012
Nr2f6	-1.26522	0.547495	-0.222853	0.326571	1.26522	-0.547495	0.222853	-0.326571	0.0265363	0.610723
Nr3c1	0.0188876	1.38707	0.667862	0.0819124	-0.0188876	-1.38707	-0.667862	-0.0819124	-0.101934	0.05366
Nr4a1	1.51266	-0.564088	0.714946	2.37689	-1.51266	0.564088	-0.714946	-2.37689	-1.91237	0.062285
Nr5a2	-0.26879	-1.23051	-2.68272	0.592154	0.26879	1.23051	2.68272	-0.592154	1.3604	0.120574
Nrf1	0.821122	-0.00302112	1.64525	0.319289	-0.821122	0.00302112	-1.64525	-0.319289	-1.70597	0.0337445
Onecut1	-1.90149	-2.72314	-0.893861	0.927911	1.90149	2.72314	0.893861	-0.927911	2.35831	0.0846318
Otx2	-1.53812	-0.428572	-0.416706	0.175416	1.53812	0.428572	0.416706	-0.175416	1.65805	0.0718045
Pax5	2.02689	-0.119682	2.11589	2.36992	-2.02689	0.119682	-2.11589	-2.36992	-3.58031	0.00784102
Pax6	0.383008	-0.305819	-0.330116	-1.20966	-0.383008	0.305819	0.330116	1.20966	1.45852	0.16412
Pax8	1.13749	-0.383624	0.804415	0.107991	-1.13749	0.383624	-0.804415	-0.107991	-0.626731	0.135986
Pbx2	1.98716	-0.635896	-0.128265	-0.527131	-1.98716	0.635896	0.128265	0.527131	0.323755	0.702601
Pbx3	-0.54629	-4.84341	-0.179664	-1.37908	0.54629	4.84341	0.179664	1.37908	3.51042	0.0606134
Pdx1	0.652982	-2.33141	0.557804	-0.924401	-0.652982	2.33141	-0.557804	0.924401	1.74908	0.345314
Pgr	0.145573	0.950845	0.535612	-0.694765	-0.145573	-0.950845	-0.535612	0.694765	-0.281313	0.381098
Pknox1	0.861505	-0.526982	0.130747	-0.257796	-0.861505	0.526982	-0.130747	0.257796	0.229508	0.816035
Pou2f1	0.189104	0.0544351	0.733065	1.51717	-0.189104	-0.0544351	-0.733065	-1.51717	-0.966148	0.0377668
Pou2f2	1.17033	1.5067	0.229933	1.0537	-1.17033	-1.5067	-0.229933	-1.0537	-1.16817	0.00207991
Pou4f2	-0.207995	-1.7439	-2.01455	-1.19566	0.207995	1.7439	2.01455	1.19566	2.73534	0.00379498
Pou5f1	0.432493	-2.76175	-0.0671623	0.583144	-0.432493	2.76175	0.0671623	-0.583144	0.511486	0.443624
Ppara	-0.601603	-0.188636	-0.405245	0.761967	0.601603	0.188636	0.405245	-0.761967	0.203237	0.630037
Pparg	-1.01641	-0.653917	-0.463297	-1.67188	1.01641	0.653917	0.463297	1.67188	1.3203	0.00232179
Prdm1	-0.322588	-0.714707	-1.19805	0.537835	0.322588	0.714707	1.19805	-0.537835	0.90503	0.153399
Prdm14	5.73536	-0.254189	1.57333	1.01965	-5.73536	0.254189	-1.57333	-1.01965	-4.39862	0.0699546
Prox1	0.850013	-1.61148	-1.60155	0.86132	-0.850013	1.61148	1.60155	-0.86132	1.00169	0.483313
Rara	0.761533	0.818747	0.313376	1.07945	-0.761533	-0.818747	-0.313376	-1.07945	-0.483396	0.000578981
Rbpj	0.136318	-2.3039	-0.994663	-0.400539	-0.136318	2.3039	0.994663	0.400539	2.08335	0.0532261
Rel	0.235331	0.871403	0.00784825	1.40196	-0.235331	-0.871403	-0.00784825	-1.40196	-0.211821	0.0304715
Rela	0.819269	1.35351	-0.816119	0.321472	-0.819269	-1.35351	0.816119	-0.321472	-0.745493	0.247012
Rest	-2.44874	-0.668869	-0.708013	1.47816	2.44874	0.668869	0.708013	-1.47816	1.57733	0.341608
Rfx1	1.6193	0.178279	0.747559	0.149456	-1.6193	-0.178279	-0.747559	-0.149456	-1.5061	0.0324409
Rfx2	0.336481	0.159489	0.182182	0.0348827	-0.336481	-0.159489	-0.182182	-0.0348827	-1.03035	0.00654964
Rfx5	-0.495923	0.219879	2.55045	0.823061	0.495923	-0.219879	-2.55045	-0.823061	-0.500719	0.143269
Runx1	0.805929	0.490378	0.269067	0.110761	-0.805929	-0.490378	-0.269067	-0.110761	-1.44573	0.00767763
Runx2	1.31242	-3.89454	-1.6073	0.989942	-1.31242	3.89454	1.6073	-0.989942	2.25165	0.39001
Runx3	0.129722	-0.30877	-0.131622	-0.0365554	-0.129722	0.30877	0.131622	0.0365554	-0.074949	0.228695
Rxra	0.641937	-0.892505	-1.68918	-2.12078	-0.641937	0.892505	1.68918	2.12078	1.60467	0.0562271
Six2	0.0658547	-1.48439	-0.767366	1.185	-0.0658547	1.48439	0.767366	-1.185	0.796032	0.560049
Six5	1.40629	-0.998459	1.44888	0.064014	-1.40629	0.998459	-1.44888	-0.064014	-0.655616	0.2924
Smad1	-1.14538	-0.596014	-0.359218	-1.05901	1.14538	0.596014	0.359218	1.05901	1.1707	0.00100081
Smad3	0.955037	-1.0419	-0.923626	1.7858	-0.955037	1.0419	0.923626	-1.7858	-0.518781	0.709111
Smad4	0.905126	0.80515	-0.22068	2.05635	-0.905126	-0.80515	0.22068	-2.05635	-1.27683	0.0359265
Smad5	0.201639	-0.440381	-1.29753	0.81175	-0.201639	0.440381	1.29753	-0.81175	0.630556	0.591032
Snai2	-2.06972	0.528657	-1.29978	-0.930594	2.06972	-0.528657	1.29978	0.930594	1.90473	0.0499834
Snapc4	4.09935	1.55122	1.43545	-0.428606	-4.09935	-1.55122	-1.43545	0.428606	-2.80984	0.0445957
Sox10	-0.529242	-2.49632	-1.44174	-0.91338	0.529242	2.49632	1.44174	0.91338	2.03182	0.00429913
Sox11	0.988663	-2.22254	-2.07791	2.11448	-0.988663	2.22254	2.07791	-2.11448	0.719423	0.712016
Sox13	2.62481	-1.34194	0.0093732	1.17594	-2.62481	1.34194	-0.0093732	-1.17594	-0.753367	0.341094
Sox2	0.210336	-0.620953	-0.752152	0.159978	-0.210336	0.620953	0.752152	-0.159978	-0.81255	0.211085
Sox6	1.22572	-0.5182	-1.15963	0.905627	-1.22572	0.5182	1.15963	-0.905627	0.865322	0.787549
Sp1	2.15246	1.64781	-0.913066	-0.130445	-2.15246	-1.64781	0.913066	0.130445	-0.873491	0.227156
Sp2	0.754412	-1.97947	1.94143	-0.173387	-0.754412	1.97947	-1.94143	0.173387	0.0296032	0.824211
Sp3	1.27097	0.179862	-0.0810417	0.634573	-1.27097	-0.179862	0.0810417	-0.634573	-0.39481	0.0538268
Sp4	2.27445	-0.660099	0.38054	-0.389211	-2.27445	0.660099	-0.38054	0.389211	-1.18702	0.424139
Spi1	1.21389	3.97073	1.11757	2.80505	-1.21389	-3.97073	-1.11757	-2.80505	-3.24975	0.00331169
Spib	-0.262482	-1.12337	-0.10605	-0.568897	0.262482	1.12337	0.10605	0.568897	1.17743	0.0175206
Srebf1	1.44917	-0.713957	-1.7364	-4.37915	-1.44917	0.713957	1.7364	4.37915	3.31613	0.166943
Srebf2	2.27481	-1.08261	-0.389667	-3.91364	-2.27481	1.08261	0.389667	3.91364	1.47733	0.420178
Srf	0.882356	-0.836601	-0.459699	-0.219232	-0.882356	0.836601	0.459699	0.219232	-0.277413	0.566725
Stat1	0.698037	2.64794	0.177575	1.15281	-0.698037	-2.64794	-0.177575	-1.15281	-1.95803	0.0208585
Stat3	1.30781	2.33705	0.216879	2.44792	-1.30781	-2.33705	-0.216879	-2.44792	-3.4625	0.00520034
Stat4	0.184672	0.0599116	1.5501	1.62122	-0.184672	-0.0599116	-1.5501	-1.62122	-0.919895	0.029104
Stat5a	1.74405	1.3607	0.595654	-0.165248	-1.74405	-1.3607	-0.595654	0.165248	-1.34976	0.0255426
Stat5b	0.783109	1.35339	-0.0161413	0.167641	-0.783109	-1.35339	0.0161413	-0.167641	-1.16679	0.0408429
Stat6	1.08837	0.872728	-0.00376143	1.65183	-1.08837	-0.872728	0.00376143	-1.65183	-2.06626	0.00994911
Tal1	0.231983	-0.000956762	0.985912	1.00222	-0.231983	0.000956762	-0.985912	-1.00222	0.126793	0.0227917
Tbp	0.0215078	0.136537	0.0999953	0.817143	-0.0215078	-0.136537	-0.0999953	-0.817143	-0.654459	0.084819
Tbx21	0.00630141	-0.661228	1.37068	0.617656	-0.00630141	0.661228	-1.37068	-0.617656	-0.12484	0.318359
Tcf12	1.37998	-1.95495	0.207628	1.1646	-1.37998	1.95495	-0.207628	-1.1646	0.15104	0.724133
Tcf3	0.812227	0.902949	2.06099	0.308717	-0.812227	-0.902949	-2.06099	-0.308717	-0.778748	0.00799338
Tcf4	-0.430492	-0.638231	-1.71725	-0.892463	0.430492	0.638231	1.71725	0.892463	1.77229	0.00365666
Tcf7	0.865308	0.226078	-1.60588	0.370962	-0.865308	-0.226078	1.60588	-0.370962	-0.071572	0.928313
Tcf7l2	-0.375729	0.314741	0.205673	1.2081	0.375729	-0.314741	-0.205673	-1.2081	-0.287224	0.194097
Tead1	-1.66152	-3.45654	-2.22185	1.04166	1.66152	3.45654	2.22185	-1.04166	3.50536	0.0573867
Tead2	1.67467	2.13638	2.13055	0.978827	-1.67467	-2.13638	-2.13055	-0.978827	-3.35796	0.000107294
Tead4	1.77548	-2.37276	-0.96457	1.08219	-1.77548	2.37276	0.96457	-1.08219	0.415588	0.864174
Tfap2a	1.08351	0.236511	-0.378568	0.0702224	-1.08351	-0.236511	0.378568	-0.0702224	-0.290604	0.286523
Tfap2c	-0.787857	-1.28024	1.06125	-0.359028	0.787857	1.28024	-1.06125	0.359028	1.01323	0.375003
Tfap4	2.70316	-1.40105	0.496299	0.372568	-2.70316	1.40105	-0.496299	-0.372568	-1.18254	0.396331
Tfdp1	-1.24731	-0.765655	1.03216	-1.33286	1.24731	0.765655	-1.03216	1.33286	1.81776	0.188317
Tgif2	-0.954787	-0.481099	-0.867564	0.46758	0.954787	0.481099	0.867564	-0.46758	0.143425	0.0932228
Thap1	3.66985	1.60361	1.86905	-0.788862	-3.66985	-1.60361	-1.86905	0.788862	-2.93121	0.0495839
Thap11	1.57029	-1.2018	-0.662699	-0.445992	-1.57029	1.2018	0.662699	0.445992	0.274659	0.681086
Trp53	0.444643	1.03889	0.251719	-0.917071	-0.444643	-1.03889	-0.251719	0.917071	-0.481339	0.506609
Trp63	1.56283	0.639239	-0.307867	1.78882	-1.56283	-0.639239	0.307867	-1.78882	-1.57489	0.0347424
Trp73	1.21304	0.0863079	-1.24314	-0.0450221	-1.21304	-0.0863079	1.24314	0.0450221	-0.321217	0.993972
Twist1	1.69003	1.54304	-0.885909	-0.0568535	-1.69003	-1.54304	0.885909	0.0568535	-1.72292	0.243897
Usf1	1.77733	1.53285	-1.41423	1.46825	-1.77733	-1.53285	1.41423	-1.46825	-1.63509	0.166092
Usf2	1.65379	1.43537	-1.01392	1.35802	-1.65379	-1.43537	1.01392	-1.35802	-1.84698	0.1011
Vdr	0.368677	1.25082	-0.0338161	0.631915	-0.368677	-1.25082	0.0338161	-0.631915	-1.15004	0.0270037
Wt1	-0.687494	0.298859	0.0655142	0.0857621	0.687494	-0.298859	-0.0655142	-0.0857621	-0.0448167	0.710964
Xbp1	0.289288	-1.53926	-2.03439	-1.78504	-0.289288	1.53926	2.03439	1.78504	2.25034	0.0146673
Yy1	1.23353	0.797017	-0.400266	1.88336	-1.23353	-0.797017	0.400266	-1.88336	-1.80019	0.0416551
Zbtb11	-2.77752	-0.228451	-1.05114	-0.308818	2.77752	0.228451	1.05114	0.308818	2.00168	0.0401957
Zbtb33	-3.07407	-1.42917	-2.00063	1.25804	3.07407	1.42917	2.00063	-1.25804	2.79008	0.0909163
Zbtb7a	-4.51256	-1.43353	-1.46742	0.516746	4.51256	1.43353	1.46742	-0.516746	3.61022	0.057255
Zeb1	0.68321	2.0259	0.790335	1.24358	-0.68321	-2.0259	-0.790335	-1.24358	-1.91499	0.00152386
Zeb2	0.490583	1.4025	1.84663	-0.63704	-0.490583	-1.4025	-1.84663	0.63704	-2.42465	0.0926722
Zfp110	1.04118	-0.785775	1.87768	0.22928	-1.04118	0.785775	-1.87768	-0.22928	-0.831967	0.192485
Zfp143	0.621882	-2.87242	0.599866	0.376788	-0.621882	2.87242	-0.599866	-0.376788	1.35021	0.616492
Zfp217	0.0493113	-0.588189	-1.0079	0.966517	-0.0493113	0.588189	1.0079	-0.966517	0.798394	0.649843
Zfp24	-1.92441	-1.15059	-0.973973	-1.51212	1.92441	1.15059	0.973973	1.51212	1.96356	8.49823e-05
Zfp263	-7.74311	-0.0121237	-4.57313	-0.262772	7.74311	0.0121237	4.57313	0.262772	6.30058	0.0533344
Zfp369	1.04118	-0.785775	1.87768	0.22928	-1.04118	0.785775	-1.87768	-0.22928	-0.831967	0.192485
Zfp384	1.37746	-1.02636	-0.137515	-0.672077	-1.37746	1.02636	0.137515	0.672077	0.0785204	0.769991
Zfp592	1.50169	0.475538	1.44001	1.09746	-1.50169	-0.475538	-1.44001	-1.09746	-2.04589	0.000500333
Zfp639	4.29038	1.43217	2.73671	-1.25761	-4.29038	-1.43217	-2.73671	1.25761	-4.08308	0.073345
Zfp740	-0.684757	0.394082	0.483112	-0.0515274	0.684757	-0.394082	-0.483112	0.0515274	0.293057	0.858118
Zfx	0.508582	-1.14372	-1.10625	2.26408	-0.508582	1.14372	1.10625	-2.26408	0.502196	0.826839
Zkscan1	1.71049	-0.624648	1.62689	-0.552844	-1.71049	0.624648	-1.62689	0.552844	-0.935054	0.285948

## Sheet: Supplementary Table 2f
module	module color	gene name	kMEmediumpurple3	kMEskyblue	kMEsalmon	kMEdarkolivegreen	kMEdarkgreen	kMEdarkmagenta	kMEdarkslateblue	kMEthistle1	kMEpurple	kMElightyellow	kMEdarkred	kMElightsteelblue1	kMEgreen	kMEblack	kMEviolet	kMEtan	kMEpaleturquoise	kMEmidnightblue	kMEivory	kMEbrown	kMEred	kMEbisque4	kMEblue	kMEpink	kMEgreenyellow	kMEorange	kMEdarkorange2	kMElightcyan	kMEplum1	kMEdarkturquoise	kMEfloralwhite	kMEdarkorange	kMEyellow	kMEmagenta	kMElightgreen	kMEorangered4	kMEgrey60	kMElightcyan1	kMEbrown4	kMEdarkgrey	kMEsaddlebrown	kMEyellowgreen	kMEwhite	kMEskyblue3	kMEthistle2	kMEroyalblue	kMEsienna3
28	skyblue	0610009B22Rik	-0.0300048	0.731018	0.217004	0.289181	-0.456895	-0.371359	0.477374	0.230513	0.434393	0.340502	-0.289401	0.119959	0.277502	0.174884	0.288928	0.435577	0.248548	-0.422996	-0.14678	0.22607	0.426653	0.0167265	-0.141915	-0.0499022	0.208807	-0.131611	-0.0981536	-0.459626	-0.106502	-0.538513	-0.26674	0.361692	-0.279137	-0.090204	0.540395	-0.0573557	-0.326377	-0.235933	0.124551	-0.48445	-0.515455	-0.429615	-0.193708	-0.190062	0.00823513	0.0558169	0.273437
7	black	0610009L18Rik	-0.646119	0.124351	0.307793	-0.0881263	0.540166	0.47986	0.320914	0.156189	0.206795	0.239565	-0.25952	-0.0773462	0.361072	0.888326	-0.011031	0.229405	0.621871	-0.50025	-0.0468368	-0.172628	0.169016	0.635298	-0.0795476	-0.216801	0.0839168	-0.0746629	-0.648543	-0.148495	0.0788265	-0.46835	-0.609708	-0.106185	-0.45776	-0.0323422	-0.264602	-0.0662595	-0.0397458	-0.1395	-0.0653198	-0.0989734	-0.32374	0.00471563	-0.212204	-0.0402634	0.389132	0.177938	0.665811
43	ivory	0610010K14Rik	-0.12475	-0.657569	-0.809328	-0.478398	-0.362676	-0.369485	-0.0595265	0.299883	-0.282298	-0.58898	0.539046	0.00111875	0.133247	-0.212253	0.701124	0.439144	0.580538	0.633861	0.866457	-0.0687835	0.334027	-0.0738176	-0.273742	0.295797	0.0117061	-0.783244	-0.401367	0.00617861	-0.460768	0.587624	-0.232857	-0.112751	-0.107101	-0.599471	-0.204825	0.398318	0.3892	-0.0355305	-0.569703	-0.289935	-0.149985	0.627122	-0.0392731	0.367107	0.0234279	-0.295491	0.0299764
29	saddlebrown	0610012G03Rik	0.16338	-0.164039	0.163899	-0.120467	-0.0262504	-0.537252	-0.608153	-0.769012	-0.866745	-0.679505	-0.350765	-0.485177	0.476679	0.134079	-0.578776	-0.233012	-0.0525444	0.476881	0.289631	-0.29729	-0.170978	0.20601	0.539241	0.363765	0.275812	-0.162055	-0.189602	-0.275454	-0.0212042	-0.117031	0.0388511	0.23503	0.184822	-0.243999	0.21634	0.743637	0.906982	0.875222	0.706465	0.587147	0.831893	0.110926	-0.046262	0.37719	0.212446	-0.0806348	0.184757
25	orange	0610030E20Rik	-0.210368	-0.399518	0.0873549	-0.240825	0.6457	0.702827	-0.393062	-0.267622	-0.130447	-0.014018	-0.0194284	-0.157012	-0.392657	0.102055	-0.50714	-0.521255	-0.347542	-0.0865224	-0.286265	-0.333653	-0.616232	0.0508967	0.0376243	-0.304097	-0.354059	0.523887	0.16694	0.481985	0.235469	0.259436	0.266524	-0.385982	0.135212	0.31823	-0.514003	-0.169694	0.0178432	0.120803	0.0180217	0.587656	0.370852	0.222097	0.315694	0.111225	0.147872	0.220886	-0.0500432
9	magenta	0610038B21Rik	-0.246667	-0.153078	-0.0751946	-0.255255	-0.0297885	-0.13863	-0.350045	-0.360649	-0.22515	-0.10371	-0.709408	-0.797544	-0.370768	-0.264251	-0.0885265	-0.682188	-0.301063	-0.0902526	-0.166921	0.157921	-0.210291	0.20221	0.262567	0.101827	0.0771638	0.358289	0.459435	0.367901	0.423113	0.210196	0.35658	0.426846	0.693458	0.366717	0.0412469	-0.245186	-0.0487453	0.289633	0.222001	0.172438	0.326794	-0.603706	0.170359	0.0474802	-0.191243	0.254333	-0.0473071
1	turquoise	0610040B10Rik	-0.674157	0.287325	-0.296581	-0.436332	-0.437578	0.0879672	0.186348	0.298549	0.538907	0.0318532	-0.0426827	0.141277	-0.0134696	0.386968	0.463148	0.717074	0.505984	-0.550192	0.0561199	-0.481836	-0.00829451	-0.253139	-0.841636	-0.633576	-0.389019	-0.0832257	-0.267071	-0.103671	-0.496155	-0.0759719	-0.355882	-0.278662	-0.795076	-0.48705	0.220749	0.147104	-0.323872	-0.351997	-0.343723	-0.185129	-0.752541	0.39782	0.391541	0.419819	0.596286	0.223476	0.621079
7	black	0610040F04Rik	-0.478775	-0.492005	-0.111106	-0.538613	0.332173	-0.0160037	-0.527396	-0.486295	-0.613605	-0.517201	-0.493475	-0.831161	0.0869263	0.27545	-0.289052	-0.448311	0.190973	0.181128	0.223502	-0.289426	-0.23297	0.516428	0.285467	0.126361	0.0496147	-0.0287822	-0.289727	0.101817	0.112866	0.174824	-0.00757431	0.21026	0.290748	0.00821168	-0.318697	0.298018	0.566735	0.547446	0.287427	0.464278	0.544844	0.0379655	0.0566246	0.361117	0.204358	0.244509	0.440201
22	darkgreen	0610040J01Rik	-0.0791365	-0.244702	0.370911	0.348117	0.871397	0.820044	0.397639	0.294057	0.199781	0.532593	0.155255	0.29827	-0.0562483	0.301049	-0.0159232	-0.235597	0.0238717	-0.228146	-0.165439	0.344026	0.128641	0.473475	0.262605	0.0970242	0.231233	0.20171	0.0428448	0.503418	0.658172	-0.130938	-0.282388	-0.418289	0.140442	0.383004	-0.483521	-0.651079	-0.314345	-0.301095	-0.429853	-0.206086	-0.131241	-0.225374	-0.305575	-0.497831	-0.163517	-0.262543	-0.377066
47	bisque4	0610043K17Rik	-0.365342	-0.302206	0.0710605	0.0609195	0.49486	0.099571	0.454594	0.316634	-0.128308	0.0950571	-0.128197	-0.214933	0.478083	0.504126	0.418272	0.0646098	0.756426	0.0406865	0.432149	0.434937	0.681791	0.921078	0.359892	0.511802	0.610129	-0.532739	-0.587689	0.00394798	0.376928	-0.215432	-0.678353	0.166666	0.131581	-0.0128756	-0.34097	-0.19869	0.150385	-0.0775658	-0.331317	-0.537935	-0.19059	-0.307139	-0.650107	-0.297414	-0.12837	-0.256105	0.184462
1	turquoise	1010001B22Rik	-0.530197	-0.132237	-0.292652	-0.51017	-0.0548833	0.608987	-0.256091	0.014079	0.398903	0.0319722	0.057491	0.129264	-0.615421	0.0220248	0.035573	0.0896924	-0.20089	-0.474968	-0.246601	-0.612231	-0.648969	-0.527632	-0.743007	-0.80437	-0.697885	0.538942	0.374863	0.585507	-0.140517	0.366872	0.169334	-0.695812	-0.394462	-0.122647	-0.0798406	-0.13891	-0.423018	-0.230993	-0.398619	0.339546	-0.312886	0.493397	0.793079	0.454049	0.509724	0.233274	0.0691217
2	blue	1110002E22Rik	0.707699	-0.0643236	0.470651	0.736147	0.536137	-0.058536	0.294005	0.0523347	-0.289795	0.284255	0.138905	0.100181	0.274169	-0.173795	-0.225097	-0.461724	-0.198648	0.422775	-0.0351466	0.785923	0.442172	0.505105	0.889631	0.771956	0.635131	-0.153492	-0.00207281	-0.11977	0.547041	-0.231782	0.0273816	0.37724	0.652713	0.513956	-0.2288	-0.328307	0.151812	0.0698878	0.201776	-0.252652	0.415059	-0.591848	-0.770432	-0.747879	-0.726471	-0.336246	-0.566481
24	darkgrey	1110002J07Rik	-0.0956314	-0.70038	-0.171186	-0.413021	0.123411	-0.0118538	-0.743451	-0.649006	-0.762261	-0.705892	-0.0748798	-0.301187	0.00871966	-0.023376	-0.343734	-0.285958	-0.181882	0.42915	0.395486	-0.473783	-0.470975	-0.0472682	0.216439	0.127592	0.0152262	0.0725084	0.212048	0.517612	0.17675	0.389429	0.0815099	-0.464185	0.190028	-0.337161	-0.021679	0.478127	0.674918	0.709216	0.0632381	0.666013	0.687771	0.459602	0.368063	0.58126	0.372679	-0.298155	-0.221736
21	darkred	1110002L01Rik	0.314583	-0.273493	-0.365837	0.156298	-0.207716	0.021185	0.333045	0.535372	0.19054	0.028458	0.843295	0.742668	0.00212908	-0.300393	0.587155	0.520461	0.165784	0.335411	0.426944	0.180254	0.32756	-0.367644	-0.278128	0.154427	0.0250609	-0.41837	0.0308062	0.176685	-0.178123	0.30543	-0.192538	-0.497149	-0.229378	-0.361066	-0.0426141	-0.0527781	-0.130559	-0.399852	-0.717756	-0.460265	-0.402245	0.457552	-0.0842002	-0.0781356	-0.128428	-0.552361	-0.531074
2	blue	1110002O04Rik	0.456188	0.00596956	0.524004	0.431688	0.0976783	-0.283979	-0.302455	-0.658527	-0.570225	-0.119146	-0.446332	-0.172668	0.209106	-0.129616	-0.522031	-0.499863	-0.529017	0.189973	-0.0585192	0.226753	-0.0926816	0.141321	0.780556	0.485676	0.56317	0.271305	0.567292	0.266989	0.691189	-0.260366	0.125075	0.0394164	0.567594	0.125295	0.459717	0.069192	0.361141	0.672547	0.484836	0.308107	0.696977	-0.513889	-0.109935	-0.102406	-0.114795	-0.440513	-0.593491
12	tan	1110004F10Rik	-0.114622	0.473099	-0.11944	0.0569277	-0.301618	0.0664487	0.558254	0.630953	0.677791	0.310531	0.461592	0.613961	0.161351	0.259286	0.445284	0.838967	0.481481	-0.312166	-0.00777762	-0.124409	0.304907	-0.26284	-0.666779	-0.399599	-0.280513	-0.314821	-0.488513	-0.504294	-0.627585	-0.23145	-0.343531	-0.130195	-0.821105	-0.304942	0.0585374	0.0425398	-0.383329	-0.63319	-0.319143	-0.460101	-0.810769	0.38361	-0.0486	-0.0431532	0.195012	0.120878	0.421988
5	green	1110006O24Rik	0.156125	0.060692	0.519404	0.448942	0.304486	-0.0428152	0.280858	-0.084251	-0.294451	-0.0415153	0.12568	0.442761	0.88319	0.660741	-0.119963	0.460132	0.445257	0.113097	0.383631	0.013593	0.430308	0.428864	0.404017	0.392292	0.626067	-0.431762	-0.459557	-0.214626	0.215616	-0.619657	-0.748528	-0.357999	-0.392541	-0.44412	0.229256	0.363825	0.485685	0.283494	0.0422481	-0.118278	0.0620553	0.148764	-0.479932	-0.0758185	0.305391	-0.647552	-0.037873
2	blue	1110013H19Rik	0.614162	0.082287	0.332208	0.560643	0.0546953	-0.618214	0.184539	-0.109554	-0.479484	-0.0617496	-0.0706158	-0.106773	0.590829	-0.0940765	-0.095848	-0.163624	0.0745982	0.520116	0.250104	0.626601	0.593096	0.477799	0.825235	0.856759	0.750388	-0.469423	-0.215227	-0.460101	0.255659	-0.342149	-0.123713	0.614679	0.482062	0.120214	0.150264	0.134887	0.456739	0.32204	0.408466	-0.276472	0.41449	-0.52001	-0.752667	-0.443098	-0.516771	-0.343077	-0.23902
32	violet	1110015O18Rik	-0.222913	-0.142805	-0.522644	-0.112074	-0.254761	0.173137	0.517368	0.780155	0.579564	0.261276	0.494889	0.416473	-0.250606	-0.181479	0.907897	0.499399	0.391655	-0.116095	0.252162	0.234845	0.386658	-0.197772	-0.582307	-0.115596	-0.127951	-0.303021	-0.0164152	0.241794	-0.17239	0.321911	-0.241654	-0.265623	-0.238349	-0.190316	-0.141148	-0.38956	-0.554494	-0.714412	-0.893983	-0.704406	-0.823227	0.170564	0.00748204	-0.105385	-0.115969	-0.171861	-0.154062
1	turquoise	1110017D15Rik	-0.101085	0.358717	-0.129145	-0.259279	-0.676321	-0.0795277	-0.354727	-0.27689	0.266332	-0.133375	-0.0851236	0.223386	-0.327693	-0.153117	-0.120627	0.314408	-0.396671	-0.366775	-0.25102	-0.642608	-0.590093	-0.870121	-0.644551	-0.691076	-0.5443	0.457232	0.528513	0.150035	-0.353988	0.0725485	0.271432	-0.440553	-0.485829	-0.371184	0.611637	0.285531	-0.218429	0.0663203	0.0822354	0.398503	-0.166784	0.392513	0.811829	0.563938	0.554895	0.119876	0.0315452
2	blue	1110018N20Rik	0.211745	-0.381305	0.277538	0.33171	0.475922	-0.221554	0.147215	-0.105863	-0.638456	-0.185346	-0.0362561	-0.146281	0.688997	0.277553	-0.0121975	-0.138053	0.388444	0.508177	0.528001	0.45909	0.57952	0.804098	0.830006	0.871617	0.837298	-0.55329	-0.404787	-0.0742292	0.477809	-0.246469	-0.481058	0.177411	0.381891	-0.0561406	-0.144226	0.130727	0.621338	0.395462	0.0603722	-0.217269	0.40917	-0.266497	-0.74143	-0.284618	-0.240257	-0.550527	-0.201332
19	lightyellow	1110019D14Rik	0.494811	0.552143	0.34786	0.465186	0.253359	0.27803	0.253161	0.242303	0.499367	0.652763	0.152806	0.190917	-0.394359	-0.303519	-0.410504	-0.388817	-0.55092	-0.205924	-0.826349	0.330116	-0.148139	-0.162746	0.0618916	-0.227289	-0.344826	0.447302	0.107996	-0.408614	-0.101848	-0.1561	0.580049	0.478848	0.187823	0.826759	-0.303539	-0.514921	-0.545795	-0.467842	0.38315	-0.00108788	-0.0129987	-0.393114	-0.170332	-0.637888	-0.577709	0.576892	-0.0279931
19	lightyellow	1110020A21Rik	-0.317562	0.191986	0.3656	0.291602	0.501286	0.628504	0.526161	0.353337	0.547075	0.752757	-0.31446	0.0311377	-0.234081	0.247615	0.170264	-0.23493	0.00548184	-0.661836	-0.443479	0.448055	0.176877	0.421692	0.0620604	-0.111212	0.171773	0.389988	0.231158	0.408453	0.651844	-0.281118	-0.193483	-0.0419962	0.178004	0.518373	-0.170578	-0.858617	-0.708552	-0.459735	-0.319565	-0.40598	-0.442317	-0.680656	-0.184081	-0.533121	-0.192805	0.0499676	-0.13743
10	purple	1110025M09Rik	-0.050148	0.623006	0.132975	0.227349	0.112435	0.481923	0.583627	0.643647	0.941876	0.801932	0.187429	0.354219	-0.37844	0.028307	0.119819	0.130433	-0.0442096	-0.610232	-0.690006	0.187141	0.0424546	-0.14845	-0.474035	-0.545628	-0.462458	0.293596	-0.115116	-0.326028	-0.263571	-0.202401	0.154609	0.207407	-0.305566	0.519579	-0.274172	-0.615515	-0.870268	-0.852894	-0.114996	-0.360917	-0.684111	-0.210191	-0.0535208	-0.49491	-0.251079	0.582396	0.290111
16	lightcyan	1110032A03Rik	-0.639438	0.252646	0.0931585	-0.246661	0.0543835	0.636882	0.01454	0.0223634	0.596064	0.394224	-0.392873	-0.00201573	-0.505355	0.254946	-0.004524	-0.0113684	-0.173818	-0.874216	-0.525957	-0.349377	-0.464126	-0.209932	-0.551633	-0.772394	-0.437509	0.703982	0.428338	0.517849	0.193109	-0.062919	0.0228859	-0.437754	-0.298861	0.122494	0.106293	-0.42492	-0.668479	-0.285172	-0.227706	0.141391	-0.45341	-0.082914	0.592243	0.169772	0.437488	0.30902	0.167148
40	mediumpurple3	1110032F04Rik	0.766158	0.289931	0.104232	0.41493	-0.169776	-0.0819034	-0.0624133	-0.00461364	0.182309	0.286637	0.256266	0.254388	-0.481392	-0.748364	-0.313385	-0.392972	-0.831815	0.1483	-0.528445	0.293501	-0.256486	-0.562701	0.110522	-0.026875	-0.249146	0.415413	0.597662	-0.0707966	-0.0286392	0.15885	0.748526	0.244727	0.393064	0.522558	0.0579364	-0.294371	-0.334865	-0.167326	0.281371	0.11102	0.222048	-0.250463	0.0771146	-0.369254	-0.561135	0.162904	-0.551263
30	steelblue	1110035H17Rik	-0.0469418	0.39266	-0.223102	-0.104798	-0.442104	0.0461523	0.0422592	0.21449	0.617134	0.35905	-0.125332	-0.0475234	-0.715465	-0.500677	0.167455	-0.136653	-0.437798	-0.423992	-0.551142	0.0586837	-0.275316	-0.544336	-0.495629	-0.502045	-0.517852	0.489243	0.535321	0.0901813	-0.173109	0.224788	0.546753	0.230532	0.0932806	0.360121	0.127717	-0.44503	-0.738862	-0.453023	-0.0486507	-0.0946032	-0.375895	-0.27775	0.42089	-0.0766242	-0.207859	0.49829	-0.0219919
16	lightcyan	1110038B12Rik	0.0969455	-0.282427	-0.0867857	0.14196	-0.2472	-0.275626	0.0222565	-0.0778973	-0.223977	-0.0992175	-0.154888	-0.0111735	0.0183265	-0.290611	0.394643	-0.0610905	-0.0784422	0.153234	0.362877	0.374281	0.261265	0.0208313	0.270143	0.459549	0.526994	-0.0836092	0.576174	0.599394	0.575655	0.127232	-0.151735	-0.194147	0.42616	-0.200469	0.415517	-0.158697	0.0114718	0.200213	-0.354214	-0.295356	0.0218647	-0.349597	-0.0296458	-0.0103886	-0.120196	-0.662251	-0.696351
2	blue	1110038F14Rik	0.230145	-0.541037	0.234595	0.212304	0.361946	-0.0194034	-0.208809	-0.39337	-0.694083	-0.332785	0.0379038	0.0713862	0.409293	0.125195	-0.193965	-0.161534	-0.0256337	0.447263	0.471068	0.0846617	0.089406	0.314504	0.633379	0.586446	0.602258	-0.163745	0.144262	0.451555	0.587809	-0.029742	-0.304244	-0.446302	0.283158	-0.256418	0.0810059	0.213347	0.598425	0.575358	-0.0639076	0.175556	0.541934	0.0590353	-0.208652	0.0579428	0.0877425	-0.766825	-0.581871
33	darkolivegreen	1110046J04Rik	0.773787	0.117867	0.605265	0.890642	0.482087	0.0917421	0.42809	0.132736	-0.0832586	0.41584	0.349974	0.552221	0.357901	-0.0331896	-0.232497	-0.130439	-0.209432	0.258236	-0.0864448	0.630574	0.404667	0.269741	0.688071	0.572616	0.566275	-0.0980559	0.0440122	-0.102272	0.478652	-0.398046	-0.127968	-0.0114966	0.268964	0.313155	-0.0461343	-0.28036	0.03441	-0.0460225	0.0793732	-0.266159	0.204053	-0.361421	-0.666685	-0.709556	-0.498403	-0.514942	-0.655075
50	thistle2	1110051M20Rik	-0.363303	0.458096	0.337493	-0.0192853	-0.348228	-0.190205	-0.00788607	-0.332906	0.0115936	-0.140242	-0.420442	0.165168	0.556705	0.680795	-0.074246	0.639006	0.317284	-0.469168	0.118435	-0.517544	-0.0109876	-0.0542452	-0.2137	-0.276148	0.179791	-0.0123276	-0.0975609	-0.116479	-0.041441	-0.615744	-0.581565	-0.407266	-0.722421	-0.682631	0.777015	0.514645	0.191188	0.335876	0.173971	0.126712	-0.218121	0.179616	0.238688	0.468354	0.830582	-0.258746	0.371119
10	purple	1110059E24Rik	-0.59815	0.385244	0.0165314	-0.147225	0.120601	0.66156	0.402404	0.476403	0.871048	0.612685	-0.0984243	0.160263	-0.405853	0.316316	0.240947	0.210592	0.14576	-0.849115	-0.514214	-0.138815	-0.125783	-0.0705559	-0.668803	-0.7392	-0.478755	0.395003	-0.0246307	0.111329	-0.093663	-0.128956	-0.0963422	-0.181299	-0.457747	0.224154	-0.174786	-0.540586	-0.822052	-0.686023	-0.35044	-0.225103	-0.772045	-0.0611488	0.265727	-0.106297	0.208168	0.477333	0.411804
4	yellow	1110059G10Rik	0.575819	0.300901	0.114079	0.21955	-0.2483	-0.32459	-0.30386	-0.312148	-0.062662	0.0770997	-0.208869	-0.25283	-0.428895	-0.687641	-0.449457	-0.615751	-0.815265	0.131722	-0.522282	0.225418	-0.328647	-0.368521	0.269305	0.0379269	-0.166458	0.456724	0.579139	-0.139995	0.0297848	0.116887	0.811854	0.568427	0.592161	0.554296	0.165197	-0.144497	-0.132114	0.141529	0.595589	0.28364	0.459152	-0.469387	0.11863	-0.212747	-0.501014	0.349776	-0.297448
5	green	1110065P20Rik	-0.325771	-0.271114	0.305146	-0.0487356	0.36439	-0.0101857	-0.0971281	-0.370413	-0.558695	-0.361856	-0.278338	-0.140109	0.737879	0.756809	-0.158057	0.188808	0.525242	0.078606	0.495306	-0.238597	0.184315	0.61795	0.384826	0.312994	0.539451	-0.326039	-0.446131	0.0572411	0.305371	-0.383633	-0.703974	-0.318762	-0.216827	-0.479394	0.108548	0.461664	0.672542	0.562839	0.0759704	0.159313	0.265637	0.164115	-0.228092	0.271028	0.518048	-0.454144	0.21915
17	grey60	1190005I06Rik	-0.184404	-0.574909	-0.140474	-0.327074	-0.134356	-0.35678	-0.515167	-0.581588	-0.812225	-0.790457	-0.177888	-0.232511	0.459353	0.219348	-0.0258141	0.13214	0.240553	0.42013	0.742077	-0.385524	-0.0506608	0.127558	0.249949	0.354175	0.395532	-0.318261	-0.000187863	0.354567	0.182622	0.113661	-0.375514	-0.444202	-0.0135299	-0.728968	0.335756	0.686778	0.824031	0.786674	-0.0251775	0.339907	0.467816	0.397088	0.15926	0.640343	0.529497	-0.613514	-0.123762
28	skyblue	1190007I07Rik	-0.162372	0.723324	0.433513	0.166519	-0.00428743	0.338316	0.252863	0.0809473	0.561456	0.388101	-0.000810862	0.496574	0.161296	0.5644	-0.271894	0.51616	0.0663888	-0.665029	-0.464515	-0.442599	-0.187957	-0.236523	-0.457082	-0.668293	-0.334384	0.276361	-0.221585	-0.376178	-0.317564	-0.583068	-0.223494	-0.306449	-0.847319	-0.125365	0.249859	0.0921762	-0.315149	-0.258098	0.185196	0.115531	-0.433235	0.24268	0.194471	0.0516058	0.513373	0.252363	0.476762
27	white	1300002E11Rik	-0.677069	-0.0176434	-0.302361	-0.712898	-0.403868	0.130648	-0.570822	-0.40898	0.100524	-0.289919	-0.496635	-0.381515	-0.496022	0.0278037	-0.0763663	-0.0242293	-0.216887	-0.482358	-0.178687	-0.744026	-0.724068	-0.475498	-0.616773	-0.731835	-0.571318	0.555582	0.461156	0.476814	-0.135311	0.281627	0.232141	-0.363553	-0.243455	-0.258303	0.306566	0.16991	-0.154619	0.200706	-0.0038012	0.532678	-0.0647059	0.27571	0.925256	0.741895	0.66368	0.342284	0.303572
18	lightgreen	1300014J16Rik	0.550741	0.494161	0.254342	0.472674	-0.566065	-0.646028	0.0608766	-0.198464	-0.048336	0.0556323	-0.20188	0.133266	0.176369	-0.342067	-0.0425079	0.0568474	-0.342785	0.0587418	-0.0851901	0.307408	0.190234	-0.276847	0.26686	0.279812	0.349265	0.0185897	0.444374	-0.207657	0.123564	-0.304251	0.136033	0.289721	0.192082	-0.0511011	0.740527	0.0940011	-0.0111882	0.201266	0.353434	-0.149391	0.0967823	-0.45379	-0.0960224	-0.146863	-0.202183	-0.271508	-0.381569
15	midnightblue	1500002C15Rik	0.554994	0.130105	-0.0107519	0.283481	0.00196665	-0.345252	0.23139	0.271041	-0.101366	-0.0557137	0.56659	0.267659	0.40174	-0.0776832	-0.0415789	0.24028	0.231625	0.529381	0.171237	0.204522	0.388401	0.0623895	0.171834	0.330338	0.0581085	-0.579302	-0.673066	-0.838855	-0.541823	-0.102644	0.00103036	0.442232	-0.126059	0.0120995	-0.258931	0.303924	0.314881	-0.130873	0.242424	-0.19081	0.0883209	0.229706	-0.541101	-0.284264	-0.366662	0.0713181	0.191552
20	royalblue	1500002F19Rik	0.0940675	0.463213	0.125405	-0.0837762	-0.118228	-0.304465	-0.217531	-0.241749	-0.0317056	-0.0570745	-0.306889	-0.43575	0.000947735	-0.0106942	-0.487267	-0.230897	-0.150944	-0.030576	-0.403743	-0.15919	-0.210922	-0.00349621	0.0457683	-0.184488	-0.296852	0.117208	-0.313152	-0.746874	-0.460679	-0.180978	0.410213	0.749697	0.0198455	0.318735	-0.0444007	0.252354	0.127252	0.126629	0.786176	0.328267	0.279516	-0.14038	-0.0174087	-0.000224936	-0.107575	0.735037	0.642905
41	lightsteelblue1	1500004A13Rik	0.50705	0.359043	-0.0310379	0.392288	-0.295991	0.0898374	0.37912	0.475833	0.562975	0.390372	0.694449	0.856837	-0.184842	-0.344127	0.197534	0.435251	-0.236489	-0.0434924	-0.208045	0.11266	0.0645861	-0.651703	-0.397922	-0.233591	-0.276893	0.0241014	0.198346	-0.146413	-0.329273	0.00991512	0.143373	-0.277963	-0.361814	-0.023928	0.130226	-0.181015	-0.477607	-0.554088	-0.281408	-0.291158	-0.453465	0.24853	0.0515743	-0.248863	-0.172905	-0.12787	-0.372918
50	thistle2	1500011B03Rik	-0.311376	0.287421	0.296835	0.0661923	-0.155783	-0.0332187	0.187709	-0.0921023	0.0415121	-0.0847458	-0.0881217	0.418443	0.671252	0.760768	0.0820435	0.795776	0.516898	-0.338491	0.29446	-0.422998	0.17875	0.0488104	-0.211275	-0.161354	0.254938	-0.23264	-0.304976	-0.103675	-0.0530296	-0.581827	-0.777494	-0.583409	-0.823946	-0.74955	0.560984	0.465259	0.213054	0.175115	-0.0905786	-0.0519174	-0.336523	0.355153	0.0498992	0.350623	0.775185	-0.443607	0.279767
28	skyblue	1500012K07Rik	-0.252611	0.827908	0.468379	0.0609083	-0.0578164	0.194802	0.0353535	-0.172174	0.498211	0.418375	-0.558811	-0.0969362	-0.134602	0.34385	-0.450244	-0.0194938	-0.237741	-0.799162	-0.77399	-0.300255	-0.365465	-0.128723	-0.269174	-0.665362	-0.358199	0.608295	0.0771753	-0.319812	-0.110862	-0.529229	0.155802	0.199549	-0.35261	0.283199	0.291253	-0.110534	-0.429818	-0.10739	0.533595	0.258849	-0.197079	-0.293561	0.285581	-0.00873087	0.291181	0.625609	0.554508
37	skyblue3	1500015A07Rik	-0.649218	-0.217871	-0.401965	-0.740319	-0.27742	0.165722	-0.451	-0.222621	-0.0173307	-0.479125	-0.0100651	-0.0464763	-0.108641	0.304117	0.0366636	0.413261	0.219065	-0.200992	0.218865	-0.909534	-0.514783	-0.392189	-0.69968	-0.634429	-0.53509	0.082035	-0.0939924	0.232177	-0.4509	0.264801	-0.131267	-0.626007	-0.656465	-0.631301	0.101293	0.508947	0.171312	0.162068	-0.197661	0.459844	-0.143818	0.827035	0.726917	0.841262	0.84143	0.124942	0.46105
50	thistle2	1500015L24Rik	-0.669981	-0.282034	-0.149119	-0.567192	-0.224563	0.0780755	-0.518008	-0.524677	-0.244492	-0.449862	-0.504655	-0.289869	-0.0710347	0.286103	-0.00412504	0.0926677	0.0282469	-0.30017	0.227948	-0.65154	-0.461518	-0.154322	-0.282867	-0.338981	-0.0764469	0.288451	0.386127	0.683477	0.216958	0.12701	-0.206515	-0.645882	-0.219483	-0.554072	0.429509	0.314775	0.190407	0.481754	-0.154512	0.440708	0.0637166	0.288219	0.690838	0.767366	0.79894	-0.209659	0.0652063
4	yellow	1500026H17Rik	0.529088	-0.501693	-0.216836	0.221011	0.233011	-0.235944	0.0680772	0.194406	-0.366936	-0.0557357	0.303752	-0.204552	-0.0875753	-0.598595	0.174165	-0.521839	-0.109868	0.726599	0.256816	0.732836	0.385092	0.311144	0.596772	0.766565	0.356811	-0.348221	0.0115115	0.0245149	0.239885	0.405384	0.277924	0.512294	0.847199	0.426388	-0.474657	-0.281594	0.174176	-0.0233929	-0.0944987	-0.303088	0.373602	-0.352049	-0.552866	-0.490263	-0.857798	-0.168221	-0.520673
39	orangered4	1500032F14Rik	-0.315577	-0.134163	-0.0619428	-0.375341	-0.338553	-0.368119	-0.42184	-0.518228	-0.513055	-0.702719	-0.182841	-0.0675345	0.567165	0.480803	-0.0941912	0.509662	0.379323	0.11865	0.559107	-0.697095	-0.124698	-0.0635205	-0.114703	-0.0416601	0.125309	-0.296895	-0.258932	-0.0493461	-0.233419	-0.148366	-0.457914	-0.438554	-0.540811	-0.882985	0.499123	0.887363	0.713796	0.64402	0.141609	0.387453	0.194315	0.608369	0.293345	0.774769	0.82361	-0.339209	0.337285
1	turquoise	1500035N22Rik	-0.418883	-0.261329	-0.667395	-0.642786	-0.111908	0.412596	-0.124748	0.377158	0.412467	-0.0728103	0.452924	0.0722555	-0.58998	-0.161143	0.289425	0.193792	0.0992896	-0.0973566	-0.0419335	-0.464787	-0.381397	-0.462876	-0.838287	-0.652936	-0.837262	0.0747206	-0.146624	0.113915	-0.635106	0.615228	0.252609	-0.274019	-0.383154	-0.0661906	-0.50022	-0.0493007	-0.326355	-0.490259	-0.46069	0.103482	-0.39909	0.690791	0.514337	0.337298	0.18038	0.486114	0.345894
33	darkolivegreen	1600010M07Rik	0.478283	0.315478	0.616942	0.787053	0.634785	0.183491	0.669456	0.381048	0.149869	0.586323	0.246975	0.371019	0.457017	0.278091	-0.15205	-0.0371155	0.167636	0.0465316	-0.196507	0.649178	0.582447	0.589661	0.561103	0.440841	0.467905	-0.241754	-0.478227	-0.50862	0.243693	-0.575077	-0.273914	0.343766	0.087322	0.46182	-0.319274	-0.349095	-0.0783994	-0.296055	0.154075	-0.438132	-0.0465698	-0.440973	-0.87329	-0.837149	-0.521187	-0.103261	-0.0738706
12	tan	1600012H06Rik	0.256722	-0.0978082	-0.219709	0.0183242	-0.301335	-0.303635	0.0773902	0.160256	-0.152902	-0.355154	0.663602	0.559208	0.483911	0.0906105	0.221345	0.724672	0.395326	0.441966	0.561495	-0.241334	0.253391	-0.263032	-0.205414	0.128732	0.0360909	-0.627674	-0.460289	-0.364912	-0.542001	0.0107346	-0.346216	-0.33961	-0.569771	-0.6758	0.126722	0.603627	0.421672	0.0237499	-0.191793	-0.107935	-0.118536	0.744102	-0.10343	0.254045	0.247572	-0.407412	0.0284942
11	greenyellow	1600014C10Rik	0.31163	0.00814514	0.452276	0.59262	0.210383	-0.29551	0.431389	0.0366908	-0.356344	-0.0015463	0.0872493	0.334582	0.915775	0.435604	0.12247	0.357245	0.484087	0.284204	0.515068	0.418015	0.743312	0.580544	0.627605	0.746507	0.91016	-0.618557	-0.387231	-0.215625	0.3812	-0.575324	-0.746077	-0.0667872	-0.0545547	-0.341291	0.266031	0.207467	0.460244	0.249155	-0.0274653	-0.426569	0.0558507	-0.187044	-0.737628	-0.296929	-0.0336838	-0.78501	-0.24607
22	darkgreen	1600020E01Rik	-0.267988	-0.0422405	0.603992	0.0782701	0.598518	0.268778	-0.254494	-0.598065	-0.389542	0.0123834	-0.747526	-0.481094	0.193168	0.499003	-0.602142	-0.542856	-0.145195	-0.273653	-0.218631	-0.0663018	-0.229856	0.596976	0.58025	0.10713	0.357443	0.415712	0.127964	0.302663	0.707929	-0.393915	-0.140838	-0.025778	0.299887	0.24394	0.0400583	-0.0611227	0.255788	0.547421	0.430084	0.428147	0.506096	-0.45236	-0.0506323	-0.00862135	0.221783	-0.0231286	0.0582858
44	floralwhite	1600023N17Rik	0.160428	0.277436	-0.119123	-0.247338	-0.328437	-0.20311	-0.535037	-0.376876	0.0218851	-0.0943786	-0.309064	-0.477395	-0.602555	-0.540776	-0.494972	-0.545349	-0.703641	-0.0446853	-0.583998	-0.225353	-0.64022	-0.492034	-0.12842	-0.386893	-0.593144	0.560926	0.401258	-0.196754	-0.321414	0.27072	0.890514	0.528826	0.317173	0.451141	0.0358636	0.0331791	-0.133721	0.125629	0.63252	0.544461	0.379957	-0.146005	0.466866	0.145765	-0.180445	0.748206	0.186231
8	pink	1600029O15Rik	0.568744	-0.0119046	0.255259	0.59197	0.244665	-0.413361	0.414907	0.198244	-0.305606	0.117713	0.128181	-0.00944048	0.524662	-0.0839708	0.0978347	-0.142585	0.222828	0.514063	0.260685	0.79942	0.75314	0.607419	0.770836	0.882241	0.731217	-0.569249	-0.365573	-0.444506	0.257982	-0.26966	-0.194801	0.62255	0.491222	0.249301	-0.137743	-0.0976523	0.286456	0.0391874	0.162817	-0.504695	0.218323	-0.528394	-0.912591	-0.641346	-0.682377	-0.313016	-0.243887
23	darkturquoise	1700001C19Rik	0.0894951	-0.804562	-0.611788	-0.317925	-0.119375	0.0119234	-0.300158	0.0470002	-0.313655	-0.439088	0.520301	0.124109	-0.287622	-0.490178	0.351249	-0.0215014	-0.0807973	0.55886	0.536067	-0.0611328	-0.111583	-0.323761	-0.118106	0.194399	-0.0816842	-0.192803	0.304221	0.61536	0.00722579	0.750426	0.123874	-0.500658	0.217468	-0.306169	-0.198186	0.0800529	0.198549	0.0679675	-0.590723	0.0420775	0.139712	0.507765	0.251675	0.293963	-0.0460634	-0.442426	-0.582244
30	steelblue	1700001G11Rik	-0.369601	0.693811	0.43616	0.00760739	0.154398	0.451612	0.144327	-0.00342149	0.557317	0.423295	-0.278081	0.134636	-0.0162838	0.58916	-0.389705	0.210425	0.00963647	-0.790619	-0.64419	-0.445097	-0.324861	-0.0628636	-0.410227	-0.752001	-0.431145	0.460401	-0.218304	-0.333268	-0.233723	-0.530301	-0.0751452	-0.0835656	-0.650797	0.134442	0.0681238	-0.0497575	-0.380334	-0.235554	0.317589	0.233257	-0.336836	0.0457697	0.240536	0.0318464	0.453237	0.555954	0.667233
7	black	1700001G17Rik	-0.561241	-0.326586	-0.242282	-0.424961	0.193485	0.282631	0.0508981	0.183387	-0.0230521	-0.258976	0.259738	0.121241	0.313421	0.600055	0.246956	0.53383	0.70882	-0.0220307	0.452224	-0.468522	0.0771755	0.206675	-0.378004	-0.198779	-0.122678	-0.401003	-0.673564	-0.0290959	-0.326817	0.037029	-0.567291	-0.467065	-0.636612	-0.528106	-0.28944	0.343237	0.260975	-0.0628599	-0.390394	-0.00376147	-0.283777	0.699006	0.0455421	0.383858	0.547572	-0.0718601	0.505871
14	cyan	1700001L05Rik	-0.402649	0.19613	-0.291852	-0.105205	-0.10973	0.155607	0.665084	0.802092	0.658146	0.340449	0.320122	0.291123	0.0828807	0.284009	0.730231	0.656654	0.726664	-0.306037	0.131904	0.114938	0.507845	0.116793	-0.58162	-0.225659	-0.141315	-0.439831	-0.596825	-0.324408	-0.426575	-0.0763683	-0.449746	0.0507819	-0.545151	-0.157463	-0.227077	-0.213469	-0.450131	-0.735481	-0.556375	-0.694671	-0.897642	0.15214	-0.214053	-0.155066	0.0186519	0.168683	0.482804
26	darkorange	1700001L19Rik	0.358136	0.227246	0.0576253	0.235546	-0.124924	-0.609232	0.231004	0.125381	-0.224217	-0.136494	0.13726	-0.0623618	0.594582	0.0740968	0.0334856	0.222349	0.407354	0.428862	0.264493	0.278641	0.551941	0.320636	0.318779	0.476092	0.320526	-0.662258	-0.712734	-0.894499	-0.394242	-0.287419	-0.164708	0.690173	-0.0228136	-0.0603641	-0.0232197	0.374805	0.41825	0.0643155	0.386704	-0.277689	0.103907	-0.0744446	-0.627374	-0.228101	-0.301427	0.0610177	0.366752
45	darkorange2	1700001P01Rik	0.435577	-0.449204	-0.185218	-0.0779293	0.012887	0.0378499	-0.586328	-0.38033	-0.373085	-0.275501	0.191027	-0.0729491	-0.525248	-0.685351	-0.366574	-0.592032	-0.771048	0.439704	-0.0925809	-0.0661142	-0.553461	-0.457627	0.185993	0.0638765	-0.236291	0.392925	0.676982	0.493092	0.157249	0.581571	0.681269	-0.186611	0.542409	0.221534	-0.117126	-0.0197349	0.138996	0.290996	0.0861494	0.515381	0.618696	0.140397	0.366009	0.123297	-0.233261	-0.0753518	-0.656035
5	green	1700003E16Rik	0.20442	0.0977415	0.279637	0.294222	-0.233037	-0.659314	0.0884535	-0.26691	-0.518736	-0.36371	-0.122174	0.107314	0.932726	0.384116	0.0444359	0.467645	0.451546	0.312782	0.596931	0.0590662	0.526589	0.316059	0.445055	0.586772	0.74498	-0.614762	-0.347691	-0.353834	0.0838234	-0.512605	-0.626988	0.00984874	-0.192404	-0.625801	0.583376	0.623607	0.677932	0.529401	0.222473	-0.160642	0.176975	0.00177598	-0.421573	0.126455	0.246633	-0.648133	0.00428694
23	darkturquoise	1700003F12Rik	0.438183	-0.72402	-0.467401	-0.11003	-0.0830915	-0.177729	-0.382881	-0.100387	-0.47789	-0.417997	0.441358	-0.018381	-0.312202	-0.732985	0.104308	-0.35035	-0.365219	0.748106	0.383488	0.16676	-0.117701	-0.284284	0.217762	0.416743	0.0221189	-0.12001	0.419826	0.460204	0.0995557	0.722989	0.403363	-0.145818	0.575464	-0.0161899	-0.203916	0.0381713	0.28263	0.200652	-0.26023	0.122545	0.457081	0.224371	0.0889606	0.0840899	-0.370697	-0.362362	-0.72974
3	brown	1700003M07Rik	0.201253	-0.33202	-0.309471	0.250975	-0.0307509	0.0174282	0.515692	0.634826	0.213044	0.25604	0.473046	0.354329	-0.113049	-0.392466	0.773277	0.128612	0.184432	0.239646	0.34993	0.679399	0.584935	0.0642465	0.034156	0.444473	0.335316	-0.370333	0.174203	0.362474	0.277432	0.293076	-0.182343	-0.0986039	0.302542	0.0269244	-0.154281	-0.509798	-0.338649	-0.473846	-0.774549	-0.764185	-0.420739	-0.202405	-0.352848	-0.419412	-0.511897	-0.508684	-0.647028
5	green	1700007E05Rik	0.046813	0.348853	0.590476	0.471737	0.248564	0.00550398	0.443472	0.0460674	-0.0236234	0.149392	0.0527021	0.481934	0.875699	0.787615	-0.0901147	0.590091	0.525098	-0.143637	0.197732	-0.0123655	0.461943	0.415829	0.229712	0.191183	0.512333	-0.378236	-0.572079	-0.411619	0.0815411	-0.788184	-0.784575	-0.24815	-0.585012	-0.385109	0.26717	0.291952	0.278844	0.095596	0.0947029	-0.211632	-0.171467	0.0798891	-0.47733	-0.137659	0.350283	-0.438181	0.207428
26	darkorange	1700007L15Rik	0.154204	-0.080647	-0.60456	-0.158311	-0.34751	-0.395159	0.219271	0.539853	0.178332	-0.0160313	0.343736	-0.183251	-0.23095	-0.549926	0.553733	0.0187258	0.215403	0.379309	0.165584	0.413639	0.385794	-0.0567959	-0.180493	0.207081	-0.162758	-0.467187	-0.2974	-0.428203	-0.503461	0.43593	0.282642	0.70401	0.265888	0.198105	-0.356913	-0.138185	-0.166112	-0.448268	-0.177296	-0.49321	-0.248881	-0.0737835	-0.265751	-0.230281	-0.617375	0.344716	0.154457
47	bisque4	1700008A23Rik	-0.397918	0.260361	0.634666	0.252236	0.711326	0.478349	0.366081	0.0225855	0.166798	0.487284	-0.53063	-0.201645	0.277633	0.73159	-0.226451	-0.195031	0.272371	-0.560644	-0.329367	0.195142	0.190994	0.793933	0.332444	-0.00216993	0.330212	0.19292	-0.305654	-0.0337366	0.524094	-0.624276	-0.424652	0.133744	-0.00599694	0.373531	-0.186895	-0.385016	-0.169643	-0.0576707	0.1575	-0.116643	-0.107376	-0.555637	-0.382172	-0.383458	0.0646331	0.147703	0.351621
22	darkgreen	1700008H02Rik	-0.000420896	-0.133445	0.561984	0.452849	0.904899	0.485286	0.348663	0.073072	-0.0779551	0.453137	-0.224526	-0.104719	0.18299	0.35205	-0.187998	-0.483911	0.0591311	-0.120535	-0.164868	0.552683	0.296941	0.831946	0.680705	0.416529	0.539497	0.102752	-0.0902947	0.229423	0.795056	-0.344201	-0.270975	0.0946356	0.450074	0.542017	-0.404301	-0.562138	-0.0691864	-0.0244939	-0.0173703	-0.19813	0.158651	-0.630264	-0.589682	-0.622622	-0.343339	-0.170696	-0.223949
51	thistle1	1700008J07Rik	-0.358736	-0.310702	-0.447615	-0.168987	0.229132	0.338947	0.520366	0.786319	0.446421	0.340984	0.27684	-0.0493615	-0.295336	-0.0859342	0.754157	0.0295275	0.472154	-0.0649578	0.135224	0.461012	0.446344	0.333672	-0.257276	0.062387	-0.0517649	-0.292351	-0.284613	0.154627	0.0034283	0.34401	-0.157036	0.173355	0.149241	0.263796	-0.635136	-0.617687	-0.495084	-0.707613	-0.723269	-0.684433	-0.601607	-0.149519	-0.286481	-0.361735	-0.414232	0.151682	0.0752475
21	darkred	1700008O03Rik	0.0947248	-0.374201	0.147621	0.235477	0.797899	0.505585	0.342071	0.362301	-0.0565195	0.200927	0.499424	0.283081	0.237032	0.295595	-0.000872088	-0.0363587	0.32338	0.244574	0.16217	0.262618	0.304459	0.524287	0.288593	0.295573	0.196307	-0.301581	-0.53144	-0.0257349	0.156387	-0.0317292	-0.315527	-0.16404	0.00522104	0.193489	-0.704571	-0.2168	0.116369	-0.232891	-0.291398	-0.197525	0.0141615	0.156277	-0.538374	-0.410761	-0.23499	-0.181253	-0.0771351
1	turquoise	1700010B13Rik	-0.0192586	0.139006	-0.262377	-0.128508	-0.0372001	0.512809	0.158067	0.47977	0.656239	0.305951	0.628407	0.554042	-0.485199	-0.142152	0.105993	0.302425	-0.120241	-0.23622	-0.332464	-0.291792	-0.304254	-0.592557	-0.739009	-0.670496	-0.754725	0.211281	-0.0331629	-0.0483064	-0.548871	0.265838	0.244729	-0.360249	-0.517646	0.0743065	-0.331253	-0.200386	-0.536709	-0.653648	-0.349002	0.00358692	-0.491783	0.555058	0.351952	0.00637932	0.0659738	0.35562	0.107158
1	turquoise	1700010I14Rik	-0.48085	0.559102	-0.0428735	-0.387839	-0.512766	0.026715	-0.181713	-0.156127	0.437228	-0.0079627	-0.319879	-0.000116035	-0.176586	0.263569	-0.106596	0.406649	-0.0244671	-0.651779	-0.352908	-0.712355	-0.472771	-0.520978	-0.744521	-0.849509	-0.593717	0.378527	0.0615582	-0.170047	-0.496444	-0.173579	0.0588662	-0.180207	-0.700084	-0.294429	0.442397	0.271955	-0.275837	-0.0634284	0.195494	0.312702	-0.371177	0.305122	0.672853	0.526293	0.670511	0.474571	0.622063
25	orange	1700012C14Rik	-0.273386	0.30776	0.374858	-0.0443847	0.356111	0.646347	-0.199798	-0.258957	0.363731	0.434169	-0.497256	-0.21296	-0.59043	0.0863958	-0.565103	-0.551805	-0.603278	-0.697896	-0.856956	-0.229328	-0.680472	-0.111513	-0.123061	-0.639051	-0.45242	0.955646	0.503623	0.34523	0.309907	-0.106047	0.431639	-0.0860025	0.0974584	0.594228	-0.090366	-0.473777	-0.523887	-0.0789606	0.285356	0.474729	0.0697375	-0.326078	0.457585	-0.0633014	0.122828	0.553157	0.0921442
22	darkgreen	1700012D14Rik	-0.0498847	-0.00550967	0.41101	0.271101	0.871785	0.918556	0.25617	0.2229	0.364255	0.628911	0.0974245	0.195401	-0.316314	0.212522	-0.323088	-0.414551	-0.241962	-0.374509	-0.56576	0.171356	-0.192786	0.277273	0.112305	-0.232758	-0.159876	0.498614	0.0567699	0.284831	0.411599	-0.111753	0.0825074	-0.21282	0.102935	0.657522	-0.599665	-0.677092	-0.462502	-0.383471	-0.122711	0.0566281	-0.0580983	-0.20883	-0.122639	-0.498645	-0.198029	0.213078	-0.130625
11	greenyellow	1700014D04Rik	0.246161	0.227812	0.813383	0.7258	0.638743	0.0848325	0.445296	-0.0521128	-0.175246	0.384269	-0.260072	0.0960207	0.65176	0.517594	-0.276749	-0.145018	0.168411	-0.0721514	-0.0614895	0.533467	0.509801	0.797321	0.806431	0.563105	0.796023	-0.119585	-0.246785	-0.177761	0.668604	-0.749026	-0.488725	0.174518	0.199524	0.258448	0.0386972	-0.206641	0.164215	0.16678	0.267714	-0.252849	0.178912	-0.632507	-0.759666	-0.600073	-0.210511	-0.37457	-0.148574
15	midnightblue	1700015I17Rik	0.417488	-0.578018	-0.443121	-0.120665	-0.093041	-0.504978	-0.21477	0.00149131	-0.628851	-0.605797	0.539669	-0.0638009	0.28193	-0.339655	0.133605	0.0317612	0.219655	0.954748	0.675821	0.105377	0.265225	0.052598	0.282864	0.603079	0.173115	-0.706143	-0.41568	-0.287032	-0.351003	0.428181	0.0489418	0.212742	0.234152	-0.261378	-0.2939	0.492657	0.696535	0.256817	-0.0172377	-0.0135721	0.426171	0.430083	-0.322611	0.101766	-0.293768	-0.252307	-0.126195
5	green	1700016A09Rik	-0.257659	-0.21341	0.0529642	-0.0526133	0.0399562	-0.246293	0.12697	-0.0554457	-0.406686	-0.394642	0.0257157	0.0929961	0.853957	0.66617	0.23594	0.598651	0.799015	0.203321	0.738516	-0.167806	0.475856	0.468815	0.149647	0.364841	0.535786	-0.694257	-0.65038	-0.172793	-0.0189344	-0.328055	-0.846306	-0.281069	-0.440782	-0.731489	0.183757	0.570508	0.630994	0.336049	-0.15142	-0.171905	-0.0509481	0.348393	-0.325061	0.280654	0.47413	-0.550941	0.271357
37	skyblue3	1700016K19Rik	-0.333072	-0.353993	-0.452908	-0.777171	-0.35571	-0.299166	-0.809578	-0.57428	-0.534916	-0.855319	-0.126641	-0.4564	-0.0109963	0.0288518	-0.254281	0.0562428	0.0431891	0.286939	0.332933	-0.838666	-0.557306	-0.3107	-0.290747	-0.274178	-0.418059	-0.054501	-0.153651	-0.0401251	-0.534872	0.392596	0.179281	-0.141149	-0.237143	-0.523079	0.0721759	0.816254	0.643135	0.578006	0.276476	0.715191	0.434068	0.731017	0.588725	0.882927	0.588258	0.228666	0.472188
11	greenyellow	1700016P03Rik	0.426973	-0.0752266	0.506781	0.620473	0.279688	-0.344599	0.240366	-0.174648	-0.528989	-0.0259894	-0.124704	0.066922	0.737371	0.210101	-0.06423	-0.058312	0.179246	0.364366	0.382365	0.554487	0.606403	0.624534	0.883307	0.874168	0.966747	-0.409315	-0.104943	-0.0584444	0.620369	-0.473405	-0.474053	0.119545	0.357096	-0.0791872	0.247854	0.0825327	0.483875	0.420288	0.154623	-0.277434	0.354657	-0.467013	-0.715655	-0.372942	-0.236346	-0.72444	-0.437215
17	grey60	1700017B05Rik	0.491937	-0.262978	0.273929	0.3253	0.118611	-0.545684	-0.190498	-0.451003	-0.839882	-0.445478	-0.05399	-0.124814	0.672531	0.0389113	-0.27714	-0.144257	0.0538518	0.670388	0.496293	0.232111	0.313296	0.400787	0.831202	0.820273	0.725871	-0.438816	-0.152864	-0.166539	0.302999	-0.203214	-0.209639	0.164909	0.368897	-0.210496	0.19844	0.471669	0.828181	0.693709	0.378096	0.107395	0.695073	-0.114644	-0.489406	-0.0403926	-0.133849	-0.573525	-0.311704
26	darkorange	1700018A04Rik	0.721892	0.362962	0.378683	0.595415	0.173024	-0.305023	0.20812	0.0405068	-0.0755448	0.28683	0.0352958	-0.0536016	0.134851	-0.29523	-0.349619	-0.40393	-0.294001	0.293221	-0.329027	0.60131	0.277766	0.22447	0.604015	0.448496	0.248393	-0.0655307	-0.127832	-0.627645	0.0349494	-0.267507	0.345764	0.809378	0.486294	0.614031	-0.137817	-0.171279	0.0344407	-0.033463	0.579998	-0.134638	0.342422	-0.570867	-0.60664	-0.658387	-0.735562	0.209896	-0.109135
15	midnightblue	1700018L02Rik	0.592135	-0.608017	-0.38458	0.0220097	-0.0681898	-0.490169	-0.272391	-0.0781584	-0.630197	-0.455001	0.372489	-0.200501	-0.0247557	-0.689702	0.0762756	-0.383824	-0.179297	0.944289	0.463882	0.393678	0.178866	0.00965569	0.494023	0.719434	0.247223	-0.413843	0.0681451	0.0112332	0.00386392	0.549424	0.351818	0.341771	0.705821	0.0775147	-0.256809	0.153389	0.491724	0.270253	0.0126428	-0.018254	0.577042	0.0198748	-0.291715	-0.10118	-0.603214	-0.268121	-0.519954
30	steelblue	1700019D03Rik	0.120635	0.511999	-0.0842126	0.0370009	-0.579407	0.045769	0.0454779	0.141253	0.600869	0.2469	0.205678	0.517494	-0.399161	-0.280097	0.0661686	0.372101	-0.385023	-0.397235	-0.394683	-0.284036	-0.331643	-0.857469	-0.663145	-0.632173	-0.53168	0.385543	0.467934	0.0119289	-0.369518	0.0234322	0.286605	-0.315107	-0.459247	-0.122404	0.434056	-0.0571318	-0.549634	-0.354479	-0.0934195	0.0326466	-0.441974	0.231246	0.543815	0.151375	0.20442	0.139847	-0.106629
37	skyblue3	1700019G24Rik	-0.509329	-0.166494	-0.372726	-0.735741	-0.62665	-0.440324	-0.731502	-0.647078	-0.425894	-0.770813	-0.502027	-0.522192	0.00387271	0.0721638	-0.0603791	0.144424	0.045147	-0.0116458	0.323044	-0.764796	-0.471163	-0.326242	-0.326875	-0.289621	-0.214556	0.0624193	0.170187	0.187337	-0.26565	0.224766	0.0284282	-0.19385	-0.21698	-0.65104	0.520449	0.71304	0.461692	0.634697	0.202555	0.553699	0.240623	0.413706	0.703261	0.943596	0.725873	0.0564235	0.367438
4	yellow	1700019L13Rik	0.274836	0.0278479	0.173376	0.148732	0.236413	-0.205979	-0.158528	-0.229695	-0.266857	0.0718742	-0.409747	-0.636187	-0.175466	-0.333993	-0.366003	-0.802995	-0.372081	0.196506	-0.321568	0.452201	-0.0137365	0.357147	0.60046	0.358508	0.156171	0.187294	0.112959	-0.184054	0.270722	0.0276012	0.496029	0.831232	0.805856	0.703941	-0.24054	-0.25627	0.0651113	0.189949	0.553309	0.113089	0.530587	-0.699594	-0.303002	-0.390935	-0.621101	0.388125	-0.028329
6	red	1700019N19Rik	0.478734	-0.0327746	-0.00734555	0.583538	0.124328	-0.169375	0.762705	0.713639	0.166388	0.375594	0.533359	0.417752	0.307059	-0.188861	0.594294	0.208696	0.372255	0.361948	0.30603	0.884197	0.902381	0.363638	0.326301	0.683528	0.550402	-0.647587	-0.313014	-0.263202	0.130466	-0.0946911	-0.311738	0.315242	0.237079	0.15233	-0.227006	-0.385052	-0.156605	-0.483013	-0.418599	-0.895814	-0.344192	-0.343503	-0.836757	-0.726905	-0.710856	-0.416224	-0.393167
26	darkorange	1700020G03Rik	0.517859	0.710829	0.337951	0.408424	-0.33957	-0.484376	0.0382837	-0.159909	0.108717	0.218362	-0.26803	-0.0879606	0.0156767	-0.290761	-0.354541	-0.18722	-0.423924	-0.0603546	-0.484619	0.248223	0.0139508	-0.183836	0.226726	0.0436352	0.0172768	0.188036	0.158936	-0.607225	-0.139854	-0.352584	0.422192	0.706807	0.200164	0.367738	0.374716	0.00747797	-0.119018	0.0469352	0.706442	0.0248884	0.170393	-0.520018	-0.145961	-0.299971	-0.357022	0.339537	0.064609
21	darkred	1700020L24Rik	0.403167	-0.33376	-0.0395432	0.150145	0.545139	0.446105	0.0215196	0.23795	-0.0107137	0.129947	0.6722	0.307957	-0.226074	-0.233175	-0.228249	-0.267306	-0.22496	0.377869	-0.114997	0.119871	-0.125112	-0.0382609	0.114896	0.0596437	-0.248569	0.0132766	-0.150372	-0.0132649	-0.101803	0.310413	0.293302	-0.107688	0.145756	0.379275	-0.708872	-0.202306	-0.000615738	-0.253098	-0.114359	0.116534	0.214284	0.304376	-0.182985	-0.318755	-0.38777	0.0821183	-0.259492
22	darkgreen	1700022N22Rik	-0.147626	-0.27028	-0.097297	0.00564741	0.709438	0.573382	0.427292	0.613333	0.274802	0.37256	0.394615	0.0202651	-0.121999	0.147947	0.19479	-0.154226	0.357224	0.0403526	-0.0650495	0.334813	0.274844	0.50546	0.00869851	0.0575445	-0.110711	-0.203748	-0.581372	-0.124627	-0.04225	0.145442	-0.0903063	0.192966	0.0862191	0.476468	-0.932422	-0.488412	-0.244569	-0.56922	-0.346245	-0.339839	-0.243162	-0.00764982	-0.457458	-0.490869	-0.418691	0.304133	0.220693
27	white	1700024G13Rik	-0.494843	-0.070912	-0.255683	-0.556402	-0.264251	0.302703	-0.521131	-0.331357	0.18447	-0.108775	-0.378387	-0.268942	-0.708937	-0.180608	-0.114552	-0.227391	-0.465243	-0.463686	-0.333572	-0.559618	-0.776296	-0.542022	-0.534428	-0.698872	-0.593572	0.72491	0.701697	0.662011	0.0404729	0.381723	0.40727	-0.410864	-0.0371825	-0.0179954	0.189059	-0.100521	-0.338616	0.0775048	-0.0903865	0.503041	-0.0302562	0.149286	0.906332	0.536502	0.439419	0.304612	-0.00122364
48	darkslateblue	1700025G04Rik	0.120149	0.348211	0.355517	0.647966	0.0835278	-0.0180607	0.858501	0.548747	0.391929	0.590487	0.0428291	0.442239	0.422748	0.248539	0.521944	0.376101	0.410237	-0.246523	0.0854174	0.703317	0.821773	0.421802	0.213528	0.392393	0.651506	-0.335541	-0.122955	-0.0923926	0.408218	-0.540947	-0.605155	0.0680694	-0.052483	0.0221005	0.21803	-0.450674	-0.371316	-0.413164	-0.361447	-0.866554	-0.581884	-0.566739	-0.643282	-0.616283	-0.277091	-0.471621	-0.249684
21	darkred	1700025J12Rik	0.620689	-0.00119779	-0.461667	0.100856	-0.527521	-0.50128	0.112602	0.376332	0.0479163	-0.16179	0.758749	0.401242	-0.0199436	-0.615474	0.330167	0.338331	-0.00916852	0.602067	0.268838	0.182245	0.257263	-0.509072	-0.194883	0.201701	-0.168151	-0.500077	-0.156021	-0.478939	-0.653859	0.346034	0.265701	0.235103	-0.0556581	-0.159764	-0.03339	0.230934	0.0646172	-0.273139	-0.114737	-0.284079	-0.102848	0.371092	-0.147578	-0.0815738	-0.407475	-0.0589724	-0.190449
2	blue	1700028J19Rik	0.13678	-0.0124813	0.429648	0.246975	0.534912	0.0493863	-0.103438	-0.315524	-0.302857	0.172476	-0.544634	-0.586493	-0.0451658	-0.032979	-0.476849	-0.834383	-0.320376	0.0253097	-0.343794	0.430619	-0.0194507	0.584229	0.739106	0.369406	0.328547	0.296344	0.131285	0.0264103	0.58414	-0.169093	0.263292	0.583252	0.759538	0.696231	-0.235306	-0.341114	0.0823635	0.276674	0.503494	0.158181	0.55095	-0.770865	-0.348978	-0.427078	-0.45831	0.218124	-0.0858409
32	violet	1700028K03Rik	-0.196913	-0.268498	-0.494471	-0.0579111	-0.117366	0.193168	0.551861	0.79076	0.479957	0.261368	0.49413	0.370653	-0.196565	-0.173196	0.930643	0.406877	0.432732	-0.0262216	0.330879	0.366234	0.484165	-0.032873	-0.420169	0.0524602	0.0189591	-0.368725	-0.0399022	0.309901	-0.0256833	0.332039	-0.298631	-0.241115	-0.0975045	-0.13811	-0.228777	-0.452453	-0.491874	-0.678408	-0.938964	-0.763107	-0.752209	0.082889	-0.126721	-0.195446	-0.21231	-0.269821	-0.247176
27	white	1700028P14Rik	-0.471811	-0.0390748	-0.137462	-0.435769	-0.220328	0.382511	-0.362724	-0.247943	0.194607	-0.145735	-0.0779415	0.184665	-0.331238	0.162817	-0.0759895	0.251713	-0.186547	-0.450629	-0.108186	-0.751965	-0.643447	-0.567027	-0.636874	-0.722442	-0.501293	0.485755	0.425104	0.55715	-0.0858216	0.1614	0.00367286	-0.831851	-0.524394	-0.413744	0.292388	0.158208	-0.174589	0.0716311	-0.242121	0.452946	-0.187802	0.545028	0.833105	0.635722	0.754236	-0.0145073	0.0308563
14	cyan	1700029E06Rik	-0.0762273	0.177492	-0.267965	-0.0865784	-0.243106	0.156335	0.338731	0.534088	0.498784	0.0988073	0.667809	0.671384	0.0799628	0.169066	0.373851	0.801106	0.396892	-0.104638	0.129578	-0.304688	0.117533	-0.40194	-0.702625	-0.415038	-0.399014	-0.311918	-0.43519	-0.321768	-0.678735	0.0125534	-0.264283	-0.388014	-0.824615	-0.418682	-0.0660319	0.175631	-0.213506	-0.522991	-0.41637	-0.252681	-0.640101	0.700949	0.103112	0.134008	0.281708	0.0207469	0.285997
3	brown	1700029I15Rik	0.523396	0.278	0.551186	0.85854	0.621106	0.412778	0.75581	0.541703	0.405698	0.821683	0.349561	0.548624	0.096629	0.0201022	-0.00591156	-0.136221	-0.0872084	-0.0930124	-0.362095	0.788739	0.491528	0.369057	0.427281	0.324155	0.359636	0.0103538	-0.0622142	-0.134916	0.432778	-0.399261	-0.115875	0.140934	0.214361	0.619489	-0.327275	-0.716568	-0.459168	-0.535935	-0.132574	-0.548597	-0.220292	-0.548734	-0.716085	-0.960923	-0.65415	-0.174543	-0.438826
20	royalblue	1700030C10Rik	-0.383727	0.0247561	-0.473384	-0.468618	-0.00275016	0.255444	0.0575494	0.430356	0.491759	0.196041	0.0517443	-0.350429	-0.606665	-0.207781	0.224912	-0.17464	0.0770814	-0.214257	-0.334462	-0.0361056	-0.161291	-0.0739306	-0.526304	-0.464129	-0.664379	0.122427	-0.241811	-0.20163	-0.485377	0.405727	0.403575	0.461413	0.0229246	0.439235	-0.598196	-0.346891	-0.486162	-0.568808	-0.117802	-0.093723	-0.349751	0.0199288	0.167197	-0.0646051	-0.249416	0.852278	0.554461
47	bisque4	1700030C14Rik	-0.436823	-0.682491	-0.265403	-0.26122	0.268741	-0.0407955	0.100518	0.117712	-0.417988	-0.331517	-0.0442708	-0.29584	0.393482	0.327479	0.507932	0.101084	0.722169	0.298796	0.758164	0.176088	0.493101	0.686768	0.246088	0.528229	0.530423	-0.603064	-0.418276	0.29471	0.300751	0.143429	-0.620616	-0.108577	0.152476	-0.344729	-0.256498	0.0791072	0.409566	0.170477	-0.485731	-0.332623	-0.0234001	0.042901	-0.351782	0.103837	0.0715613	-0.447977	0.0351378
3	brown	1700030J22Rik	0.535326	-0.347783	-0.322095	0.301536	0.0835467	-0.202397	0.391081	0.572041	-0.0232776	0.141918	0.574503	0.119466	-0.0819309	-0.600951	0.497063	-0.171612	0.0782114	0.62451	0.283409	0.817996	0.598933	0.180248	0.317957	0.666368	0.2853	-0.508693	-0.106783	-0.0984756	0.0418429	0.373591	0.139174	0.444517	0.583134	0.330794	-0.462794	-0.386982	-0.084387	-0.386374	-0.366679	-0.632486	-0.044065	-0.255443	-0.61578	-0.59652	-0.889482	-0.200944	-0.493982
1	turquoise	1700030K09Rik	-0.185444	0.406877	0.18165	-0.246972	-0.0164653	0.255002	-0.350996	-0.323652	0.177848	-0.0367869	-0.117957	0.0216945	-0.137019	0.291937	-0.621508	0.0753526	-0.243167	-0.385173	-0.494434	-0.749212	-0.670205	-0.386273	-0.417025	-0.751485	-0.655258	0.467722	-0.110622	-0.303981	-0.480294	-0.168144	0.254594	-0.155467	-0.560744	-0.0134308	0.0437362	0.332153	-0.0101655	0.0849263	0.488071	0.661923	0.086453	0.440075	0.512573	0.374062	0.521426	0.577895	0.581288
25	orange	1700030N03Rik	0.0243083	0.40891	0.644436	0.366142	0.338156	0.628157	0.0324016	-0.214319	0.354636	0.517708	-0.220891	0.37167	-0.219193	0.237912	-0.524834	-0.167792	-0.552021	-0.648677	-0.67738	-0.165956	-0.459655	-0.197081	-0.0155014	-0.46786	-0.135356	0.799437	0.559668	0.39088	0.462021	-0.396898	0.0792945	-0.524972	-0.172074	0.274862	0.231663	-0.363916	-0.441202	-0.0428093	0.13149	0.318026	-0.0281679	-0.194496	0.304979	-0.142088	0.261736	-0.0203743	-0.278791
47	bisque4	1700034H15Rik	-0.375387	-0.370246	0.282673	0.0998955	0.55382	0.278142	0.161136	-0.0858233	-0.25559	0.0882731	-0.425782	-0.25355	0.267037	0.437878	0.132324	-0.233183	0.297771	-0.139044	0.247515	0.307098	0.298719	0.762362	0.489154	0.411445	0.648271	-0.0358258	0.0415473	0.567289	0.842601	-0.205581	-0.533571	-0.205268	0.325429	0.0277452	-0.0669703	-0.304849	0.102582	0.215393	-0.277284	-0.201338	0.0612697	-0.450537	-0.307012	-0.159096	0.0555837	-0.458128	-0.220312
3	brown	1700034I23Rik	0.763574	0.31663	0.34782	0.756975	0.130813	-0.0181256	0.401302	0.265048	0.249153	0.590479	0.193244	0.314094	-0.186981	-0.518096	-0.0753866	-0.368674	-0.520907	0.0862308	-0.426723	0.780358	0.260703	-0.0386064	0.434771	0.34819	0.241729	0.180551	0.408498	-0.0821	0.353735	-0.136909	0.357816	0.379815	0.538966	0.652774	-0.0190715	-0.602413	-0.426252	-0.319265	0.104544	-0.360186	0.0365824	-0.672206	-0.435234	-0.791805	-0.798689	-0.0895743	-0.654566
21	darkred	1700034P13Rik	0.452851	-0.360108	-0.21106	0.301524	0.275646	0.314873	0.389726	0.611	0.191227	0.245752	0.911911	0.651495	-0.137176	-0.344228	0.347337	0.116451	0.0132292	0.401256	0.180959	0.404763	0.291837	-0.115305	-0.0188461	0.243616	-0.00673691	-0.286096	-0.0590604	0.137206	-0.0306623	0.336382	0.00219463	-0.286824	0.0631813	0.120955	-0.501933	-0.346826	-0.201411	-0.514862	-0.607098	-0.409623	-0.212625	0.267682	-0.315068	-0.42529	-0.470152	-0.338543	-0.569085
36	yellowgreen	1700037H04Rik	-0.476592	-0.284423	-0.733426	-0.832679	-0.555994	-0.261383	-0.435599	-0.0637968	-0.119723	-0.667387	0.153753	-0.211812	-0.0796647	-0.00092985	0.273816	0.446587	0.365273	0.169721	0.438529	-0.722222	-0.273071	-0.408007	-0.687688	-0.39239	-0.531367	-0.296924	-0.328195	-0.12202	-0.785848	0.478004	0.00801065	-0.165103	-0.492725	-0.63786	-0.000273975	0.646421	0.308569	0.102783	-0.153855	0.261372	-0.122698	0.835052	0.536741	0.800773	0.53127	0.249525	0.573023
4	yellow	1700040D17Rik	0.202399	-0.0683915	-0.170789	0.091761	-0.110429	0.00643713	0.00653085	0.123116	0.188663	0.272856	-0.11452	-0.202386	-0.643938	-0.696242	0.173795	-0.55172	-0.527399	-0.0124249	-0.301829	0.495756	-0.0669581	-0.1775	0.0916737	0.0953456	-0.0507053	0.361198	0.696707	0.417709	0.348141	0.374172	0.538326	0.291213	0.700002	0.54016	-0.0568127	-0.620555	-0.495061	-0.226777	-0.142337	-0.183751	0.00844501	-0.574543	0.0837689	-0.326522	-0.584354	0.109451	-0.537457
36	yellowgreen	1700041G16Rik	-0.0939412	-0.165652	-0.593857	-0.299209	-0.509039	-0.0622105	0.10773	0.420024	0.262677	-0.212032	0.670613	0.537571	-0.0446451	-0.124506	0.596922	0.754172	0.339306	0.138127	0.436317	-0.315083	0.081417	-0.559424	-0.716251	-0.260164	-0.336189	-0.393816	-0.150703	0.0169417	-0.602559	0.358696	-0.191721	-0.509947	-0.609666	-0.632826	0.0649879	0.271666	-0.077863	-0.3443	-0.620119	-0.238713	-0.532444	0.781947	0.286302	0.371702	0.290403	-0.217831	0.00593687
37	skyblue3	1700047F07Rik	-0.166118	-0.51852	-0.452813	-0.58507	-0.379075	-0.101517	-0.751224	-0.510944	-0.434946	-0.703518	0.0501744	-0.100842	-0.246558	-0.234862	-0.0922642	0.0269769	-0.255784	0.257202	0.342188	-0.681747	-0.609105	-0.57218	-0.300185	-0.233905	-0.324176	0.156245	0.431296	0.551348	-0.150024	0.550313	0.206879	-0.625561	-0.0975387	-0.552412	0.236995	0.518993	0.389083	0.490061	-0.122503	0.608741	0.342168	0.682935	0.745835	0.807811	0.535524	-0.21529	-0.20381
16	lightcyan	1700047G07Rik	-0.195463	-0.744686	-0.563315	-0.44763	-0.2852	-0.423619	-0.379683	-0.216244	-0.591462	-0.634383	-0.141986	-0.488323	-0.029026	-0.322703	0.432175	-0.153035	0.162074	0.501154	0.702403	0.0629572	0.109641	0.102285	0.162003	0.468774	0.304933	-0.33472	0.227139	0.525183	0.22063	0.553578	-0.0524004	-0.0401388	0.479851	-0.366832	0.0791808	0.207716	0.425739	0.416027	-0.327633	-0.0389319	0.266703	0.0417808	0.109258	0.389939	-0.00877051	-0.408348	-0.306479
11	greenyellow	1700047K16Rik	-0.02804	-0.297314	-0.039363	-0.0216731	-0.182007	-0.55891	-0.176674	-0.349357	-0.578903	-0.367449	-0.508488	-0.530211	0.270834	-0.106768	0.182832	-0.247168	0.104938	0.29529	0.454528	0.318995	0.304709	0.390683	0.540741	0.641892	0.659057	-0.246989	0.217157	0.258364	0.497641	0.0151672	-0.166893	0.269179	0.573868	-0.163014	0.347512	0.124413	0.407319	0.533179	0.0709812	-0.123925	0.345846	-0.476615	-0.199588	0.0837727	-0.112298	-0.421263	-0.266333
27	white	1700047M11Rik	-0.583785	-0.0152837	-0.422836	-0.734857	-0.520822	0.0856315	-0.564035	-0.318447	0.155359	-0.325658	-0.2929	-0.246808	-0.533542	-0.0786271	-0.0149505	0.0954029	-0.220831	-0.392997	-0.14042	-0.790561	-0.731391	-0.648495	-0.747702	-0.781504	-0.690612	0.481412	0.42324	0.391031	-0.330135	0.37504	0.290871	-0.396278	-0.342607	-0.326795	0.286997	0.237607	-0.166065	0.113047	-0.0588905	0.512742	-0.124644	0.448417	0.965525	0.776077	0.64614	0.354709	0.294442
51	thistle1	1700048F04Rik	-0.27785	-0.00173948	-0.384788	-0.0534359	0.0539912	0.294686	0.699501	0.935564	0.682554	0.452724	0.4544	0.268526	-0.165345	0.0187083	0.792231	0.38912	0.565216	-0.182691	0.0739213	0.35988	0.515161	0.142087	-0.480844	-0.110151	-0.157574	-0.372713	-0.439435	-0.134788	-0.276334	0.153069	-0.257306	0.112253	-0.229703	0.114565	-0.485109	-0.503434	-0.591919	-0.876834	-0.704665	-0.778059	-0.845724	0.0195183	-0.287127	-0.363996	-0.296388	0.17741	0.220175
30	steelblue	1700048O20Rik	-0.55151	0.576348	0.0950938	-0.145048	-0.155862	0.438567	0.243005	0.229655	0.801741	0.496629	-0.287333	0.136129	-0.348462	0.29888	0.111912	0.27638	0.0059852	-0.915928	-0.556121	-0.298918	-0.253405	-0.265445	-0.691835	-0.815245	-0.476153	0.500502	0.154309	0.0712559	-0.128566	-0.241694	-0.0445123	-0.199222	-0.534954	0.0695634	0.190946	-0.335996	-0.74288	-0.476743	-0.13879	-0.0676964	-0.686231	-0.0704586	0.444068	0.0771683	0.385903	0.444418	0.417618
6	red	1700055D18Rik	0.460612	-0.0414397	0.0504756	0.525007	0.0811974	-0.250394	0.646325	0.547695	-0.0271489	0.117818	0.645091	0.580916	0.648377	0.0971538	0.460029	0.525497	0.559656	0.459344	0.525691	0.543795	0.861107	0.317206	0.27544	0.644419	0.566794	-0.829028	-0.575139	-0.428839	-0.0755542	-0.235784	-0.549428	0.0567985	-0.142712	-0.239473	-0.092305	0.0574313	0.194145	-0.258544	-0.327056	-0.705308	-0.260333	0.0651357	-0.788871	-0.451085	-0.344725	-0.573941	-0.220107
5	green	1700056N10Rik	-0.149425	-0.0804461	0.202576	0.044227	0.154865	-0.404032	0.0975658	-0.166644	-0.512837	-0.321527	-0.271022	-0.292238	0.83973	0.57899	0.0265699	0.21093	0.678063	0.244982	0.530792	0.0792279	0.525524	0.732395	0.474071	0.543343	0.639522	-0.628574	-0.702992	-0.416171	0.076593	-0.42552	-0.629078	0.279516	-0.063947	-0.342726	0.0801789	0.459719	0.665479	0.426257	0.232453	-0.145211	0.192791	-0.0847474	-0.548011	0.0454493	0.154837	-0.26293	0.402578
9	magenta	1700061E17Rik	-0.315989	-0.318475	-0.428369	-0.392414	0.204534	0.526002	-0.0905998	0.2812	0.366597	0.242676	0.0134981	-0.320667	-0.895539	-0.434253	0.178002	-0.535025	-0.298797	-0.191173	-0.363192	0.0955679	-0.354086	-0.123994	-0.329055	-0.355997	-0.543571	0.448458	0.35035	0.495337	0.0643307	0.628691	0.530319	0.0852853	0.406637	0.574417	-0.601035	-0.656315	-0.589267	-0.454879	-0.360216	0.0122891	-0.157752	-0.134608	0.32664	-0.111051	-0.329861	0.52241	-0.0668805
18	lightgreen	1700063D05Rik	0.248688	-0.129845	0.423447	0.263095	0.521609	0.47954	-0.162804	-0.273693	-0.179961	0.0534729	0.222825	0.391386	0.0707491	0.200774	-0.5618	-0.141421	-0.337058	0.0320046	-0.157354	-0.221264	-0.34565	-0.0519823	0.230732	-0.0666515	-0.00657531	0.313189	0.152999	0.267582	0.275981	-0.131908	-0.00766081	-0.592213	-0.109237	0.0404032	-0.106685	0.0415242	0.172664	0.21041	0.0891401	0.439447	0.354479	0.274995	0.071379	-0.0217288	0.197411	-0.269783	-0.343684
34	darkmagenta	1700064M15Rik	-0.0862628	-0.492903	-0.229103	-0.15084	0.602399	0.701936	-0.00721045	0.302187	0.190671	0.279185	0.270377	-0.10943	-0.685626	-0.315535	0.0145348	-0.591026	-0.271853	0.0293966	-0.272263	0.213778	-0.248445	0.0881683	-0.03348	-0.115781	-0.351744	0.329067	0.181444	0.488554	0.217142	0.547321	0.400222	-0.0594531	0.449271	0.632124	-0.830663	-0.659693	-0.394081	-0.404181	-0.378748	0.0287774	0.0285867	-0.0489638	0.0475811	-0.305832	-0.432324	0.293785	-0.255057
45	darkorange2	1700065D16Rik	0.0571592	0.137996	0.252943	0.302402	0.321515	0.68565	0.222072	0.209468	0.547272	0.666808	0.0191511	0.318202	-0.60286	-0.20328	-0.0678661	-0.33687	-0.550999	-0.495654	-0.615513	0.241274	-0.263349	-0.203682	-0.0989112	-0.323645	-0.194335	0.695158	0.685321	0.595071	0.498977	0.0297195	0.269828	-0.337025	0.193974	0.537555	-0.107404	-0.796998	-0.765794	-0.434578	-0.28984	-0.0659451	-0.242921	-0.363126	0.198888	-0.397779	-0.211541	0.029962	-0.53145
33	darkolivegreen	1700066M21Rik	0.537212	0.455871	0.680131	0.901831	0.479448	0.420361	0.654337	0.365202	0.466692	0.853416	0.209881	0.629752	0.0297044	0.0168405	-0.147441	-0.115185	-0.305074	-0.279975	-0.52071	0.639498	0.293281	0.148916	0.351482	0.14591	0.295665	0.260251	0.218927	-0.0178646	0.499732	-0.496948	-0.0492839	-0.0273126	0.124136	0.560159	-0.043359	-0.685536	-0.542594	-0.443411	-0.035609	-0.393734	-0.210007	-0.566689	-0.486933	-0.848077	-0.477766	-0.210195	-0.527785
4	yellow	1700067K01Rik	-0.056284	-0.554522	-0.354869	-0.390276	-0.0112935	-0.0208868	-0.599314	-0.379851	-0.375159	-0.311465	-0.298878	-0.637723	-0.630253	-0.599927	-0.111495	-0.778928	-0.535966	0.245351	-0.0356497	0.0337495	-0.453822	-0.114297	0.178871	0.0930352	-0.144172	0.389445	0.65355	0.644915	0.331813	0.65555	0.604803	0.117519	0.784689	0.313074	-0.167534	-0.190118	0.0488176	0.309016	0.0153917	0.37183	0.512902	-0.212059	0.376846	0.186035	-0.243892	0.128685	-0.38497
18	lightgreen	1700067P10Rik	-0.195662	0.102862	0.27421	0.200372	-0.187452	-0.396486	0.211243	-0.171423	-0.23856	-0.0964168	-0.487925	-0.0734139	0.635773	0.422554	0.28506	0.317274	0.430484	-0.128298	0.425775	0.188704	0.504721	0.428319	0.322661	0.427515	0.769359	-0.314883	-0.000490894	0.113497	0.473032	-0.491939	-0.682087	-0.0747022	-0.0392697	-0.463879	0.638517	0.17078	0.245417	0.35577	-0.0564087	-0.337677	-0.108459	-0.3769	-0.262693	0.0685386	0.273465	-0.612481	-0.0762686
26	darkorange	1700082M22Rik	0.00300536	0.231691	-0.186968	-0.409684	-0.56558	-0.556645	-0.655924	-0.572662	-0.260402	-0.446312	-0.481132	-0.631733	-0.24073	-0.330411	-0.407534	-0.295209	-0.396645	0.0662788	-0.223818	-0.404507	-0.510555	-0.387185	-0.098198	-0.248928	-0.388419	0.267063	0.193895	-0.321833	-0.419112	0.166689	0.611427	0.531782	0.159423	0.032742	0.307644	0.451662	0.239571	0.436593	0.714801	0.570391	0.442593	-0.0118921	0.460641	0.451031	0.104019	0.577664	0.397543
13	salmon	1700084C06Rik	0.669135	0.576715	0.781009	0.847745	0.282261	0.184165	0.325781	-0.0258225	0.201476	0.536823	0.169111	0.654944	0.23471	0.100768	-0.509462	0.00451022	-0.425976	-0.165828	-0.485336	0.24736	0.0423083	-0.081892	0.35729	0.0515111	0.211321	0.283747	0.182532	-0.233607	0.26482	-0.611498	0.00854588	-0.122974	-0.106996	0.285913	0.236544	-0.183972	-0.174373	-0.0702195	0.341243	0.00977979	0.0844064	-0.263203	-0.294023	-0.522351	-0.165752	-0.221141	-0.393718
18	lightgreen	1700084E18Rik	-0.172897	0.0903682	0.0356631	-0.0261197	-0.565984	-0.561841	-0.0833288	-0.333617	-0.269642	-0.328831	-0.45461	-0.0858841	0.4241	0.168622	0.263941	0.370742	0.21689	-0.0728746	0.433138	-0.0900227	0.216289	-0.01234	0.0656985	0.218003	0.493974	-0.196007	0.247564	0.188921	0.236036	-0.255259	-0.433011	-0.186101	-0.113916	-0.642672	0.838279	0.379101	0.270878	0.456959	-0.0189619	-0.112723	-0.0508174	-0.129845	0.120118	0.387619	0.42681	-0.548982	-0.112817
3	brown	1700086L19Rik	0.185388	-0.142071	-0.243794	0.237333	0.137938	-0.154085	0.637016	0.733688	0.168423	0.267316	0.391505	0.0382908	0.139986	-0.187906	0.642554	0.0699031	0.495687	0.338586	0.288373	0.781004	0.809959	0.469398	0.189736	0.558226	0.337127	-0.655814	-0.498253	-0.339472	-0.0507513	0.0962881	-0.190959	0.568739	0.304112	0.259361	-0.478744	-0.384185	-0.157746	-0.523957	-0.380093	-0.827112	-0.345376	-0.322663	-0.754158	-0.613297	-0.722541	-0.0448051	-0.0352875
32	violet	1700086O06Rik	-0.0891248	-0.0869189	-0.612477	-0.190925	-0.445642	-0.30833	0.426555	0.688771	0.277716	-0.0902516	0.566571	0.268944	0.156007	-0.0982279	0.841912	0.697056	0.683767	0.2452	0.528577	0.133672	0.573131	-0.0960047	-0.480567	0.0931388	-0.05686	-0.759818	-0.552256	-0.375448	-0.617838	0.235355	-0.312861	0.116218	-0.371324	-0.413992	-0.12701	0.12891	-0.0763859	-0.498376	-0.55427	-0.658809	-0.633515	0.380797	-0.218278	0.027118	-0.104907	-0.0669533	0.246618
12	tan	1700086P04Rik	0.113019	0.468224	0.0671272	0.223748	-0.475501	-0.106823	0.343585	0.259901	0.409777	0.130539	0.382343	0.78624	0.306131	0.205784	0.259357	0.875165	0.215363	-0.228529	0.0960892	-0.23631	0.173066	-0.47944	-0.487337	-0.283878	-0.0636549	-0.194935	-0.0853174	-0.248611	-0.381467	-0.331855	-0.378389	-0.47615	-0.807333	-0.574404	0.527097	0.264388	-0.166995	-0.251953	-0.22238	-0.249651	-0.56047	0.423019	0.114846	0.140764	0.404418	-0.31806	0.015319
32	violet	1700087I21Rik	-0.410977	-0.064913	-0.375149	-0.0961011	-0.148279	0.0954595	0.646072	0.766218	0.49833	0.241427	0.294319	0.284401	0.0974539	0.18508	0.933801	0.625678	0.739189	-0.189867	0.379218	0.253675	0.617977	0.168348	-0.453855	0.00634097	0.109471	-0.510709	-0.361152	0.0387639	-0.132111	0.0438105	-0.568038	-0.133916	-0.350842	-0.292748	-0.111314	-0.273404	-0.390817	-0.621548	-0.801604	-0.809441	-0.865731	0.0721401	-0.21999	-0.118484	0.0015463	-0.191545	0.140456
1	turquoise	1700088E04Rik	-0.688272	-0.200689	-0.477981	-0.59077	-0.533424	-0.127728	-0.124565	-0.00149573	0.0492891	-0.384734	-0.146971	-0.0559331	0.0433124	0.230679	0.56763	0.58189	0.472771	-0.220806	0.489981	-0.482583	-0.0194976	-0.211812	-0.601605	-0.290401	-0.0921411	-0.19382	0.0238939	0.362083	-0.181608	0.185133	-0.422773	-0.502988	-0.483732	-0.765047	0.387802	0.322602	0.0359625	0.0681196	-0.497426	-0.0815723	-0.438871	0.435725	0.488195	0.682816	0.67546	-0.226291	0.2354
45	darkorange2	1700092K14Rik	0.000667437	0.0281246	0.198327	-0.0365873	0.0161925	0.180614	-0.470614	-0.532893	-0.0675378	0.0698881	-0.548899	-0.339257	-0.569377	-0.325675	-0.463134	-0.685249	-0.807147	-0.286319	-0.516093	-0.0863748	-0.634998	-0.260718	0.145584	-0.232931	-0.158447	0.835297	0.91172	0.61584	0.514941	0.133871	0.551697	-0.0884548	0.494334	0.390419	0.237932	-0.294921	-0.231627	0.297266	0.276352	0.502251	0.394344	-0.41411	0.508872	0.088389	0.00387208	0.139349	-0.398399
13	salmon	1700092M07Rik	0.119603	0.47672	0.884614	0.650761	0.370306	0.0678362	0.270156	-0.28431	-0.0305317	0.440446	-0.620573	-0.00866732	0.403112	0.436005	-0.391928	-0.229105	-0.14445	-0.417793	-0.344491	0.358682	0.203048	0.512997	0.637599	0.258552	0.639344	0.297583	0.208921	0.0310358	0.768681	-0.795528	-0.298923	0.101452	0.193125	0.275295	0.408502	-0.265322	-0.0622606	0.252368	0.400021	-0.0664539	0.146136	-0.79715	-0.371038	-0.425696	-0.0196358	-0.258255	-0.182073
20	royalblue	1700093J21Rik	-0.219535	0.239716	-0.132373	-0.207255	0.247312	0.399996	0.175106	0.411993	0.529105	0.356695	0.14122	-0.125923	-0.390264	0.0367847	-0.0675936	-0.115457	0.0644928	-0.277123	-0.499472	-0.0673455	-0.154534	0.0185753	-0.40007	-0.493807	-0.629804	0.155373	-0.444066	-0.450579	-0.503135	0.0971913	0.312578	0.423164	-0.165376	0.51696	-0.643399	-0.298464	-0.431759	-0.573319	0.0892649	-0.0108142	-0.290575	0.0582072	-0.0016581	-0.222688	-0.210704	0.86771	0.639861
31	paleturquoise	1700093K21Rik	-0.683961	-0.387047	-0.249885	-0.268424	0.115153	0.211164	0.324171	0.34133	0.0976996	0.00144488	-0.102213	-0.0674441	0.168051	0.409519	0.71282	0.333768	0.708427	-0.205728	0.501747	0.0954105	0.423324	0.45551	-0.1769	0.112054	0.317365	-0.346198	-0.207065	0.458693	0.295507	0.0465783	-0.685984	-0.342762	-0.144159	-0.360044	-0.0803067	-0.189949	-0.0976129	-0.175647	-0.732599	-0.495983	-0.51186	-0.00156062	-0.101133	0.106082	0.251828	-0.360723	0.0775475
1	turquoise	1700094D03Rik	-0.451626	0.404741	-0.0506929	-0.295887	-0.450301	0.210023	-0.150987	-0.116924	0.515772	0.155426	-0.353219	0.052865	-0.45773	0.0364992	0.0156157	0.191776	-0.273101	-0.729566	-0.424774	-0.500009	-0.518686	-0.584149	-0.683959	-0.797115	-0.511983	0.613632	0.537068	0.329071	-0.0998412	-0.0174515	0.152183	-0.379527	-0.412408	-0.144133	0.472362	-0.0923048	-0.534213	-0.140006	-0.0716881	0.218509	-0.407854	0.0752826	0.765638	0.402353	0.52693	0.269161	0.158865
10	purple	1700094M23Rik	0.00500261	0.431784	-0.0223456	0.151594	-0.0619331	0.503872	0.472543	0.614705	0.869159	0.583017	0.528504	0.733954	-0.322278	0.00942388	0.218191	0.467667	-0.0311649	-0.471983	-0.417677	-0.0919452	-0.0627396	-0.490649	-0.693969	-0.627179	-0.536015	0.20078	-0.00942822	-0.108899	-0.384346	-0.05587	0.02531	-0.346429	-0.61104	0.0812598	-0.111403	-0.358835	-0.733594	-0.783862	-0.386189	-0.267211	-0.734446	0.288667	0.182975	-0.199732	0.0490009	0.221462	0.0597498
35	sienna3	1700096K18Rik	-0.588958	0.217035	-0.0112166	-0.314036	0.0456469	0.161981	0.173949	0.169898	0.234173	-0.0354561	-0.0320033	0.0324563	0.359555	0.729482	0.0964503	0.58046	0.679278	-0.353102	0.0977712	-0.477711	0.0789509	0.201099	-0.451822	-0.407549	-0.210531	-0.257445	-0.7652	-0.437104	-0.481022	-0.308863	-0.501214	-0.104127	-0.779367	-0.367491	-0.092383	0.326806	0.0708896	-0.149299	-0.0257965	-0.0218462	-0.417574	0.433291	0.0221218	0.281569	0.558403	0.286123	0.869725
43	ivory	1700097M23Rik	-0.316243	-0.702627	-0.586489	-0.476277	-0.18664	0.0383872	-0.18826	0.0785727	-0.230935	-0.503333	0.393059	0.171675	0.015043	-0.00814492	0.510604	0.406617	0.361519	0.303413	0.717414	-0.330686	0.000467392	-0.19241	-0.350176	0.0276071	-0.0316655	-0.362522	-0.00581544	0.535752	-0.104722	0.508015	-0.326523	-0.714258	-0.248723	-0.690577	-0.0318322	0.297322	0.26782	0.0828556	-0.702789	-0.0311741	-0.145244	0.705722	0.299952	0.535609	0.399591	-0.507889	-0.204365
40	mediumpurple3	1700101I11Rik	0.751853	0.477715	0.264983	0.660053	-0.277868	-0.248802	0.274035	0.135982	0.268805	0.429491	0.154154	0.402313	-0.155027	-0.555706	-0.042832	-0.111552	-0.559446	0.0280021	-0.372209	0.532318	0.150096	-0.367505	0.206556	0.181727	0.138972	0.192826	0.534556	-0.127758	0.151511	-0.158163	0.362702	0.252444	0.298569	0.347849	0.352141	-0.339132	-0.386598	-0.214401	0.159168	-0.268211	-0.0340923	-0.49084	-0.1755	-0.509732	-0.541657	-0.141148	-0.608308
25	orange	1700102H20Rik	-0.189695	-0.225879	0.139763	-0.27442	0.430579	0.553533	-0.511331	-0.43392	-0.172588	-0.15715	-0.03753	-0.0578075	-0.244869	0.208226	-0.63667	-0.298938	-0.350069	-0.12099	-0.267808	-0.606858	-0.729162	-0.14611	-0.0823127	-0.444818	-0.430567	0.519422	0.126726	0.319195	0.0320864	0.130935	0.224938	-0.493291	-0.144816	0.0693647	-0.255608	0.139448	0.158981	0.269252	0.187369	0.756629	0.396654	0.435226	0.467363	0.335638	0.414857	0.207571	0.0875285
2	blue	1700102P08Rik	0.469318	0.295659	0.837783	0.667711	0.452174	-0.118889	0.0551712	-0.428074	-0.400468	0.143998	-0.325705	-0.00232903	0.571204	0.318217	-0.657856	-0.305729	-0.195309	0.0750133	-0.181557	0.28781	0.161232	0.494298	0.855079	0.476681	0.619199	0.0713415	-0.0545663	-0.273621	0.515032	-0.678519	-0.147627	0.229367	0.256957	0.247743	0.208697	0.0798459	0.378413	0.46969	0.654369	0.165835	0.551052	-0.505489	-0.518792	-0.389654	-0.140436	-0.254876	-0.171325
26	darkorange	1700105P06Rik	0.134444	-0.270459	-0.494198	-0.320488	-0.217357	-0.499543	-0.285745	-0.0261267	-0.30957	-0.336553	-0.0683089	-0.680689	-0.264106	-0.579211	0.0909488	-0.469031	-0.0706434	0.521015	0.118735	0.247091	0.0443389	0.0706103	0.170342	0.310252	-0.109249	-0.22791	-0.114314	-0.284739	-0.28397	0.502715	0.524119	0.834378	0.626895	0.311928	-0.332331	0.0567315	0.206546	0.0855483	0.248203	0.00668204	0.348833	-0.192472	-0.121582	-0.0258354	-0.549916	0.439483	0.158923
34	darkmagenta	1700108N11Rik	-0.36946	-0.167135	0.0426894	-0.171847	0.354639	0.833051	-0.0937149	0.0167953	0.350239	0.272677	0.0337747	0.225077	-0.525549	0.116128	-0.113368	-0.133144	-0.299297	-0.490569	-0.349901	-0.326276	-0.53382	-0.238995	-0.373919	-0.57778	-0.413179	0.633117	0.454633	0.735287	0.283587	0.183136	0.0786511	-0.745664	-0.173781	0.124488	-0.189751	-0.40445	-0.457962	-0.219452	-0.397251	0.270555	-0.19139	0.208534	0.523125	0.124131	0.324734	0.0372619	-0.210896
3	brown	1700109H08Rik	0.260847	-0.102926	0.06478	0.440518	0.60763	0.390272	0.662757	0.720628	0.353716	0.633735	0.402445	0.174031	-0.148763	-0.171566	0.299445	-0.281627	0.115637	0.0997972	-0.162542	0.830573	0.528529	0.479793	0.284646	0.364637	0.190538	-0.17752	-0.237367	-0.0750739	0.256757	0.0471461	0.00851626	0.378614	0.42849	0.69244	-0.724161	-0.784794	-0.449362	-0.661617	-0.354391	-0.643403	-0.260517	-0.470436	-0.695334	-0.873213	-0.825512	0.069777	-0.252619
23	darkturquoise	1700110C19Rik	-0.315622	-0.626405	-0.872937	-0.850888	-0.217896	-0.00703955	-0.545608	0.0108637	-0.162292	-0.548568	0.255044	-0.438876	-0.568527	-0.44126	0.18748	-0.172719	-0.000463336	0.371765	0.237453	-0.419262	-0.4303	-0.34586	-0.484625	-0.271685	-0.666327	-0.0661973	-0.074659	0.158347	-0.567607	0.896506	0.471316	0.040001	0.103703	-0.0792647	-0.509039	0.21037	0.139873	-0.029068	-0.220872	0.321192	0.127963	0.609287	0.492134	0.515262	0.0239556	0.450905	0.260398
1	turquoise	1700112D23Rik	-0.319468	0.392238	-0.296186	-0.37406	-0.62006	-0.0735347	-0.0248738	0.136009	0.447045	-0.100978	0.158391	0.294652	-0.0621367	0.153054	0.193431	0.714774	0.204429	-0.350787	-0.0381294	-0.642634	-0.230743	-0.621228	-0.864625	-0.704949	-0.585387	-0.0112991	-0.171157	-0.297443	-0.757416	-0.0098744	-0.064099	-0.275717	-0.849935	-0.513107	0.320714	0.385662	-0.192735	-0.240012	-0.0881082	0.0756757	-0.528739	0.621752	0.526651	0.509281	0.579231	0.28103	0.53587
1	turquoise	1700113A16Rik	-0.46642	0.391453	-0.356336	-0.542384	-0.607498	-0.0128833	-0.210801	0.008628	0.49545	-0.0318995	-0.199969	-0.133256	-0.465087	-0.0650909	0.0906028	0.263901	-0.0813588	-0.510593	-0.334222	-0.583458	-0.47381	-0.615739	-0.846515	-0.829823	-0.750384	0.343969	0.129639	-0.114231	-0.606345	0.161511	0.296628	0.00151823	-0.480005	-0.146325	0.234834	0.122339	-0.402832	-0.231026	0.0512941	0.213481	-0.411785	0.285049	0.709919	0.482581	0.417499	0.628786	0.564686
18	lightgreen	1700120C14Rik	0.234714	0.229996	-0.11101	0.264074	-0.628428	-0.680149	0.35347	0.221456	0.0361197	-0.0274516	0.0240443	0.184236	0.357222	-0.181841	0.573354	0.460373	0.281708	0.149778	0.390254	0.399681	0.620857	-0.0559127	0.0461004	0.416273	0.474627	-0.499921	0.0332667	-0.212796	-0.028225	-0.1715	-0.295529	0.220983	-0.00523651	-0.367157	0.567775	0.10872	0.00104917	-0.0475396	-0.161621	-0.605347	-0.317957	-0.255716	-0.284672	-0.0953103	-0.157407	-0.442216	-0.20996
18	lightgreen	1700121C08Rik	0.451213	0.450437	0.347836	0.34148	-0.553676	-0.537615	-0.195287	-0.486873	-0.215324	-0.195868	-0.142194	0.317859	0.360605	-0.0439266	-0.311016	0.293498	-0.328325	0.0289154	0.0124215	-0.204561	-0.100576	-0.452401	0.130775	0.052336	0.22596	0.0823162	0.382126	-0.151538	-0.00258895	-0.392814	-0.018438	-0.194438	-0.224508	-0.431397	0.896343	0.500472	0.273573	0.472024	0.429519	0.237886	0.226607	0.0335736	0.17922	0.241353	0.311383	-0.411214	-0.277063
39	orangered4	1700123M08Rik	0.00429597	-0.554458	-0.596114	-0.553435	-0.530688	-0.652167	-0.624822	-0.399268	-0.721716	-0.95965	0.151856	-0.27361	0.209724	-0.227147	0.108958	0.20101	0.181824	0.707144	0.754944	-0.447072	-0.113759	-0.263212	-0.0582102	0.241052	-0.0156245	-0.491343	-0.137959	-0.0255241	-0.436959	0.485692	0.0242791	-0.0963978	-0.0291405	-0.7029	0.180028	0.846148	0.800854	0.587474	0.0345456	0.332973	0.42621	0.664721	0.265851	0.725828	0.301332	-0.248151	0.0587399
38	plum1	1700123O20Rik	0.0584293	0.138247	0.646888	0.466492	0.379771	0.163993	0.0819703	-0.325153	-0.115989	0.342684	-0.615978	-0.157228	0.0754183	0.155042	-0.294772	-0.484944	-0.330218	-0.317167	-0.29141	0.390953	0.04071	0.418072	0.621116	0.279163	0.560156	0.436802	0.530682	0.451543	0.936915	-0.426564	-0.100129	-0.0147803	0.485674	0.354015	0.288974	-0.426683	-0.125002	0.276243	0.189386	0.00210606	0.244682	-0.80494	-0.180886	-0.347573	-0.113349	-0.306334	-0.454619
35	sienna3	1700124L16Rik	-0.256759	0.394842	-0.282414	-0.402184	-0.67779	-0.572107	-0.168401	-0.101304	0.0692148	-0.297205	-0.297099	-0.361735	0.0822844	0.0274948	0.0976121	0.316752	0.237006	-0.107371	0.0253724	-0.351368	-0.0396093	-0.223579	-0.401829	-0.283458	-0.285846	-0.175969	-0.301924	-0.597091	-0.664482	-0.0526574	0.0861014	0.483753	-0.323322	-0.278943	0.326873	0.474456	0.103417	0.0759738	0.363515	0.0651515	-0.151335	0.124723	0.227692	0.402081	0.248882	0.486732	0.728304
23	darkturquoise	1700128F08Rik	-0.156763	-0.494411	-0.566851	-0.51988	-0.243713	0.237826	-0.502006	-0.112055	0.00959904	-0.276223	0.200095	-0.0256784	-0.731677	-0.525194	0.106415	-0.186687	-0.439872	0.0727157	0.0167149	-0.378446	-0.612622	-0.650522	-0.468179	-0.387632	-0.553884	0.385656	0.640895	0.726799	-0.0733264	0.761153	0.468554	-0.522063	0.110966	-0.0999907	-0.0850807	-0.0637997	-0.173544	-0.0130829	-0.399975	0.357823	0.0548838	0.444369	0.743442	0.457676	0.155878	0.0241583	-0.371526
23	darkturquoise	1810009A15Rik	-0.764631	-0.450561	-0.301945	-0.762069	0.255969	0.364227	-0.445913	-0.231366	-0.195464	-0.407337	-0.202949	-0.468738	-0.126086	0.411426	-0.113702	-0.062151	0.294435	-0.120385	0.148902	-0.662797	-0.440477	0.163253	-0.322993	-0.403255	-0.394747	0.0861526	-0.32358	0.231195	-0.190683	0.288956	-0.0918289	-0.275151	-0.246678	-0.204401	-0.387376	0.269854	0.260146	0.200814	-0.0784984	0.476368	0.104278	0.514683	0.416012	0.577798	0.552515	0.342648	0.5953
32	violet	1810010H24Rik	-0.342306	0.0232916	0.0847044	0.0294037	0.164931	0.581278	0.349974	0.332845	0.436577	0.262597	0.330612	0.67313	0.108763	0.499927	0.265842	0.616707	0.326929	-0.430553	0.0756297	-0.286339	0.0292341	-0.112125	-0.476295	-0.394287	-0.0982712	0.0151121	-0.0911328	0.313955	0.0229895	-0.18158	-0.551349	-0.86587	-0.721044	-0.398349	0.0392426	-0.0964901	-0.292114	-0.347482	-0.600451	-0.176631	-0.594387	0.45534	0.167981	0.111064	0.520364	-0.334907	-0.0202062
18	lightgreen	1810010K12Rik	0.588054	0.0984811	0.499927	0.497915	0.391631	0.243521	-0.0469105	-0.200129	-0.146592	0.127914	0.351762	0.510571	0.169137	0.0471308	-0.609534	-0.0978541	-0.409173	0.169462	-0.225798	-0.046069	-0.199333	-0.128169	0.331463	0.0608548	0.0410381	0.196888	0.0758417	-0.0820349	0.118712	-0.241448	0.101639	-0.317763	-0.0771429	0.129673	-0.037976	0.0867722	0.181658	0.150391	0.282878	0.333663	0.382755	0.180967	-0.121979	-0.210806	-0.0320193	-0.227893	-0.367971
22	darkgreen	1810012K16Rik	-0.0877034	-0.715255	-0.1504	-0.117758	0.614545	0.630859	-0.0903086	0.107512	-0.136571	-0.00191863	0.356316	0.0997176	-0.290587	-0.0607432	0.0236358	-0.314505	-0.080638	0.198519	0.138801	0.0370238	-0.167163	0.144686	0.0915078	0.0776627	-0.0525335	0.108239	0.134045	0.669599	0.358464	0.441501	0.00941938	-0.523159	0.244128	0.151602	-0.597469	-0.31741	-0.00411269	-0.0814286	-0.506782	0.102806	0.144684	0.243928	0.0374008	-0.0615786	-0.0875261	-0.235491	-0.432134
7	black	1810014B01Rik	-0.596666	0.351743	0.545959	0.141022	0.39645	0.524242	0.398802	0.0631253	0.360786	0.427641	-0.416435	0.16556	0.342354	0.904011	-0.0148369	0.321445	0.408639	-0.788052	-0.187367	-0.151039	0.119024	0.449022	-0.0986086	-0.306642	0.214085	0.187736	-0.204615	0.136478	0.379533	-0.676934	-0.690655	-0.407054	-0.525584	-0.119155	0.171203	-0.19638	-0.259268	-0.111753	-0.129991	-0.136883	-0.452065	-0.177304	-0.0547806	-0.0494593	0.540121	-0.0969773	0.347573
21	darkred	1810014P07Rik	0.593482	-0.0487848	-0.266471	0.1872	-0.21081	-0.0301145	0.110202	0.355704	0.165762	0.00811974	0.89573	0.693393	-0.125252	-0.456499	0.125725	0.318664	-0.174367	0.417089	0.0900258	0.0173292	0.0157564	-0.592652	-0.262314	-0.0241739	-0.296501	-0.214776	-0.0106139	-0.19311	-0.485994	0.30227	0.230411	-0.234581	-0.222507	-0.114189	-0.137718	0.0934407	-0.064056	-0.336974	-0.243836	-0.102504	-0.116594	0.545824	0.00319177	-0.093374	-0.228654	-0.1535	-0.35871
32	violet	1810019N24Rik	-0.100864	-0.032369	-0.134647	0.183186	-0.0907945	0.238848	0.60901	0.636726	0.459999	0.283995	0.540111	0.758839	0.171418	0.184921	0.708833	0.737929	0.470094	-0.157062	0.338305	0.142616	0.467033	-0.0996055	-0.39673	-0.0242522	0.148802	-0.357066	-0.0990373	0.221206	0.000297611	-0.0639365	-0.595795	-0.619726	-0.513381	-0.434378	0.0899709	-0.197849	-0.34512	-0.522027	-0.826882	-0.642317	-0.760487	0.280893	-0.119251	-0.105011	0.14933	-0.552286	-0.262986
32	violet	1810021B22Rik	-0.504214	-0.206344	-0.653859	-0.613492	-0.526749	-0.489059	-0.0626792	0.154988	-0.0848614	-0.451877	-0.124614	-0.45713	0.0930267	0.00450961	0.614937	0.343536	0.6237	0.143471	0.532151	-0.140934	0.266417	0.0783463	-0.36425	0.0373638	-0.0507983	-0.540473	-0.412839	-0.202442	-0.461444	0.292414	-0.199916	0.315912	-0.12676	-0.43733	0.0291825	0.335874	0.18892	-0.00390414	-0.215223	-0.258493	-0.276395	0.199346	0.0685503	0.415808	0.152939	0.161473	0.539801
1	turquoise	1810024B03Rik	-0.418062	0.288999	-0.163186	-0.371257	-0.430386	-0.110033	-0.0307205	0.0170566	0.196009	-0.248766	0.0729932	0.213995	0.295383	0.479542	0.118041	0.785801	0.472858	-0.263262	0.178899	-0.696261	-0.0934112	-0.29721	-0.658526	-0.52139	-0.341873	-0.21943	-0.469916	-0.387956	-0.679124	-0.189563	-0.360229	-0.305069	-0.924742	-0.673405	0.297232	0.593085	0.126436	-0.0221666	-0.0107445	0.112024	-0.398817	0.67764	0.337936	0.567041	0.730002	0.136353	0.68815
6	red	1810030O07Rik	-0.223032	0.483416	0.397535	0.221426	-0.00136496	-0.29155	0.35803	-0.00146264	0.0547572	0.201693	-0.590612	-0.292224	0.516071	0.496055	0.0618563	0.12793	0.432216	-0.328794	-0.035569	0.261899	0.477784	0.590586	0.273182	0.208756	0.480003	-0.203409	-0.374517	-0.445134	0.17362	-0.650466	-0.434948	0.521426	-0.0447526	0.0291623	0.289114	-0.00165532	0.0228184	0.0726378	0.318165	-0.333361	-0.172996	-0.592735	-0.436805	-0.218526	0.0202795	0.0767048	0.462739
7	black	1810034E14Rik	-0.399083	-0.266149	0.112652	0.0593118	0.259579	0.464658	0.244029	0.123322	0.141164	0.220439	-0.12209	0.219993	0.0028344	0.303608	0.357582	0.121633	0.176306	-0.359772	0.172331	0.101979	0.132848	0.219934	-0.0245274	0.0183965	0.329755	0.126754	0.340179	0.804932	0.668853	-0.0704745	-0.506242	-0.69424	-0.0452513	-0.192385	0.12298	-0.384885	-0.262185	-0.0846832	-0.646953	-0.265143	-0.337112	-0.130141	0.0693062	-0.00870721	0.267395	-0.565346	-0.415126
42	lightcyan1	1810037I17Rik	-0.315008	-0.0680765	-0.0357675	-0.512213	-0.391722	-0.242937	-0.810311	-0.848763	-0.484705	-0.677072	-0.485111	-0.334428	0.05179	0.175385	-0.457683	0.0319774	-0.220154	-0.0675281	0.112514	-0.860121	-0.67548	-0.373821	-0.162923	-0.350928	-0.212017	0.309164	0.295905	0.232633	-0.11243	0.0422486	0.083113	-0.40072	-0.261292	-0.557025	0.560327	0.727009	0.514577	0.767767	0.401631	0.81385	0.454198	0.441303	0.732652	0.882533	0.806305	-0.0165118	0.216236
1	turquoise	1810041H14Rik	-0.296786	-0.184199	-0.531622	-0.532163	-0.17897	0.467491	-0.242366	0.196819	0.424994	-0.0209321	0.378868	0.189358	-0.7233	-0.276246	0.128591	0.101561	-0.230232	-0.200322	-0.201376	-0.52137	-0.592803	-0.692044	-0.818881	-0.745612	-0.859282	0.365105	0.254853	0.354978	-0.451747	0.593594	0.385928	-0.487372	-0.334222	-0.0495771	-0.268961	-0.104841	-0.418258	-0.390394	-0.412587	0.261759	-0.309225	0.632483	0.719112	0.377517	0.250596	0.364126	0.0630539
35	sienna3	1810044D09Rik	0.314739	0.755363	0.314336	0.486386	-0.191706	-0.266685	0.587965	0.390216	0.418168	0.387081	0.200385	0.436791	0.455176	0.229848	0.0702423	0.533312	0.296517	-0.153153	-0.169598	0.219907	0.485489	0.0260713	-0.0703253	0.00262065	0.0998517	-0.333771	-0.528793	-0.889689	-0.421598	-0.598042	-0.238676	0.402342	-0.463199	-0.00433045	0.19608	0.0783271	-0.163214	-0.363532	0.250081	-0.434715	-0.413879	-0.117203	-0.46149	-0.382129	-0.138594	0.134023	0.367382
34	darkmagenta	1810049J17Rik	-0.595045	-0.348294	0.0529031	-0.32342	0.561692	0.787412	-0.120959	-0.0540253	0.0736797	0.0367675	-0.0302958	0.0353529	-0.145954	0.504809	-0.13163	-0.0251286	0.128212	-0.357272	-0.0500834	-0.447876	-0.373955	0.161114	-0.238206	-0.416285	-0.238037	0.309405	-0.0474536	0.547526	0.21878	0.0710551	-0.251184	-0.697578	-0.301365	-0.0720316	-0.350068	-0.122292	-0.0685572	-0.0234006	-0.33703	0.306055	-0.0847096	0.369143	0.317449	0.249834	0.504379	0.00805628	0.140536
8	pink	1810055G02Rik	0.301219	-0.66412	0.0441227	0.15823	0.307278	-0.251013	-0.192331	-0.299522	-0.807345	-0.417494	0.0405392	-0.17639	0.388655	-0.0828867	-0.0407595	-0.307952	0.059317	0.689746	0.595805	0.325679	0.279447	0.461636	0.767909	0.835945	0.687613	-0.377843	0.022456	0.307947	0.527184	0.130044	-0.198628	-0.056905	0.570077	-0.128693	-0.0769122	0.179074	0.672879	0.553763	-0.0393889	0.0182238	0.61543	-0.0990569	-0.406271	-0.0551766	-0.216996	-0.669727	-0.546936
18	lightgreen	1810058I24Rik	0.40303	0.445844	0.528043	0.438345	0.0191938	0.179235	-0.0108836	-0.226214	0.122369	0.183398	0.199727	0.6636	0.172121	0.178343	-0.521879	0.24935	-0.387612	-0.19627	-0.327115	-0.302435	-0.294513	-0.422087	-0.0291634	-0.283792	-0.0960737	0.330593	0.214924	-0.0956151	-0.0226043	-0.421873	-0.00402492	-0.508212	-0.465355	-0.135077	0.3876	0.191902	-0.0133441	0.0981976	0.269326	0.329364	0.0768177	0.258524	0.172965	0.0142895	0.320634	-0.21139	-0.21919
18	lightgreen	1810062O18Rik	0.282146	0.00678808	-0.236296	-0.267858	-0.744108	-0.836882	-0.687496	-0.65468	-0.586957	-0.739153	-0.192839	-0.316941	0.10396	-0.38261	-0.270769	-0.00196539	-0.297117	0.453224	0.252847	-0.394248	-0.31029	-0.490103	0.0548091	0.0992995	-0.0633813	-0.0802117	0.2295	-0.225736	-0.372068	0.187046	0.360656	0.199396	0.0842373	-0.425981	0.576056	0.778775	0.607184	0.681038	0.548298	0.501629	0.559275	0.255812	0.367885	0.590302	0.206204	-0.0255545	0.0178325
36	yellowgreen	1810073O08Rik	-0.114143	-0.413378	-0.201267	-0.503601	-0.0460898	0.119418	-0.809016	-0.620461	-0.445263	-0.587869	-0.0012443	-0.15678	-0.254884	-0.0886073	-0.485697	-0.192594	-0.3925	0.185134	0.0605964	-0.753187	-0.787181	-0.448063	-0.167017	-0.338515	-0.438202	0.350309	0.299682	0.390406	-0.147007	0.411069	0.331187	-0.526839	-0.0901874	-0.280788	0.0193582	0.484821	0.418715	0.522472	0.165765	0.847711	0.536833	0.652144	0.687396	0.687748	0.506688	0.0360766	-0.0400888
28	skyblue	2010001A14Rik	-0.0416455	0.788856	0.220501	0.0940391	-0.519227	-0.446981	0.162255	-0.0469856	0.258501	0.0630812	-0.282325	0.055289	0.370083	0.302122	-0.0586635	0.501222	0.208987	-0.347771	-0.172795	-0.211832	0.127666	-0.144536	-0.245172	-0.260783	-0.0460422	-0.100832	-0.300886	-0.72659	-0.458326	-0.556898	-0.161181	0.336427	-0.537153	-0.247973	0.556455	0.369212	-0.0269115	0.000412171	0.457286	-0.0685685	-0.281225	-0.0559042	0.00440145	0.118418	0.289508	0.267369	0.600386
27	white	2010001K21Rik	-0.343482	-0.136971	-0.35977	-0.538853	-0.461525	0.142816	-0.535398	-0.31405	0.0850142	-0.30489	-0.0751041	0.0276077	-0.510244	-0.189646	-0.0171772	0.109071	-0.356638	-0.251074	-0.0573949	-0.694927	-0.705156	-0.745585	-0.63086	-0.639509	-0.563814	0.480041	0.614801	0.591177	-0.16066	0.412286	0.265787	-0.659161	-0.286765	-0.381419	0.337919	0.19469	-0.13837	0.139291	-0.20163	0.488131	-0.0582228	0.508399	0.929088	0.701886	0.590145	0.0311765	-0.0972085
35	sienna3	2010007H06Rik	-0.640689	0.132336	-0.258273	-0.373211	-0.25603	-0.204029	0.263253	0.279213	0.193121	-0.0931716	-0.227807	-0.251432	0.312108	0.465091	0.519171	0.519204	0.798564	-0.252953	0.309506	-0.130219	0.386008	0.312765	-0.370495	-0.113623	0.0375458	-0.458876	-0.626249	-0.350273	-0.35023	-0.165127	-0.507955	0.228757	-0.431904	-0.369437	0.0500133	0.193049	0.00319789	-0.169302	-0.175291	-0.374949	-0.52397	0.0698937	-0.0973318	0.217618	0.302665	0.195779	0.752216
42	lightcyan1	2010013B24Rik	0.344759	0.0204856	0.598521	0.361134	0.17666	-0.313497	-0.356085	-0.764576	-0.694762	-0.237688	-0.526107	-0.259022	0.423124	0.120239	-0.638732	-0.422818	-0.354414	0.195204	0.0158643	0.0730449	-0.0868552	0.294005	0.821349	0.482019	0.597855	0.170881	0.304986	0.097312	0.60417	-0.393239	-0.0192101	0.0634629	0.421267	0.0148804	0.441946	0.277823	0.570221	0.810327	0.62718	0.41467	0.773854	-0.405845	-0.161338	0.00341377	0.052603	-0.392743	-0.337515
35	sienna3	2010016I18Rik	-0.480158	0.0413461	-0.149366	-0.334471	0.306929	0.507514	0.186821	0.387741	0.406252	0.15379	0.254651	0.0829036	-0.0585816	0.447443	0.0609613	0.289616	0.443386	-0.286143	-0.126809	-0.357969	-0.0828986	0.106026	-0.522309	-0.515004	-0.506608	-0.0752318	-0.674996	-0.308222	-0.50972	0.00785386	-0.165493	-0.0819691	-0.575276	0.0220057	-0.558505	-0.0142077	-0.184769	-0.446877	-0.17352	0.00243955	-0.408833	0.467404	0.0486074	0.0667184	0.24483	0.516791	0.719887
46	brown4	2010109A12Rik	0.125733	0.562019	0.356159	0.0183047	-0.315187	-0.432955	-0.343666	-0.569299	-0.226151	-0.272348	-0.353181	-0.118594	0.384968	0.278854	-0.625136	0.155748	-0.127285	-0.0855683	-0.195313	-0.500328	-0.286476	-0.187484	0.0421296	-0.215259	-0.0994555	0.101825	-0.188327	-0.634152	-0.382867	-0.468705	0.077922	0.218246	-0.37442	-0.227513	0.505118	0.675249	0.415146	0.491139	0.83492	0.523266	0.342359	0.140793	0.165672	0.337775	0.416885	0.25983	0.508549
1	turquoise	2010204K13Rik	-0.499012	0.535073	-0.126364	-0.293702	-0.477048	0.175386	0.0986311	0.174308	0.701914	0.244156	-0.179046	0.152281	-0.320397	0.161591	0.201284	0.451216	0.0358749	-0.741442	-0.370485	-0.453967	-0.285128	-0.500818	-0.836708	-0.825844	-0.563162	0.350487	0.141106	-0.0210714	-0.389214	-0.101421	0.00507936	-0.215248	-0.640269	-0.182548	0.33697	-0.0630812	-0.590102	-0.386445	-0.133849	-0.0155528	-0.665856	0.168499	0.577553	0.3072	0.480179	0.405638	0.450322
30	steelblue	2010308F09Rik	-0.649057	0.329316	0.0364458	-0.157209	-0.128398	0.42308	0.275162	0.229516	0.66522	0.419249	-0.339226	0.107258	-0.271067	0.321148	0.329542	0.28733	0.130119	-0.84971	-0.297757	-0.177055	-0.0989386	-0.114493	-0.576259	-0.60002	-0.212294	0.387314	0.265701	0.382174	0.150635	-0.180914	-0.251333	-0.369234	-0.405186	-0.0746439	0.256546	-0.39188	-0.675889	-0.38784	-0.390428	-0.210833	-0.703014	-0.143851	0.390098	0.106465	0.410517	0.12055	0.191169
13	salmon	2010315B03Rik	0.240818	0.595343	0.536715	0.534199	0.224423	0.585589	0.385451	0.227415	0.667773	0.719063	0.219446	0.737195	-0.175962	0.140132	-0.277778	0.150192	-0.387524	-0.575595	-0.673808	9.49601e-05	-0.189961	-0.330488	-0.218262	-0.48217	-0.241414	0.533147	0.28537	0.0213076	0.10658	-0.414069	0.0481991	-0.406854	-0.395876	0.283623	0.107111	-0.425167	-0.631645	-0.45306	-0.0210388	-0.0202107	-0.360918	-0.0625926	0.094162	-0.369631	0.0507552	0.0393661	-0.21783
2	blue	2010320M18Rik	0.680679	-0.207939	0.0318915	0.340815	-0.159938	-0.747261	-0.121677	-0.251239	-0.681757	-0.366574	0.0534662	-0.159887	0.400908	-0.404457	-0.0532497	-0.228574	-0.0970544	0.776926	0.428692	0.482282	0.394581	0.190515	0.741709	0.869715	0.620464	-0.462404	0.022953	-0.230441	0.173557	0.0252305	0.0832911	0.464381	0.600592	-0.0347572	0.187225	0.290466	0.598886	0.474827	0.314456	-0.099944	0.588623	-0.280839	-0.495562	-0.185445	-0.485583	-0.441633	-0.451714
26	darkorange	2010320O07Rik	0.239815	0.367573	-0.140709	0.0681893	-0.429018	-0.652918	0.218972	0.22209	0.0176567	-0.114283	0.141136	-0.0429284	0.382042	-0.0507709	0.186934	0.363689	0.374088	0.269276	0.172942	0.146193	0.444732	0.0312066	-0.0315179	0.202994	0.0552034	-0.578062	-0.609996	-0.911328	-0.6271	-0.175922	-0.0437136	0.691108	-0.175913	-0.123608	0.0861773	0.363278	0.197322	-0.10258	0.309136	-0.307783	-0.127786	0.0126192	-0.380743	-0.0929984	-0.220771	0.240018	0.482741
35	sienna3	2210016F16Rik	-0.719791	0.120932	-0.161713	-0.680829	-0.0452052	0.369274	-0.413665	-0.23759	0.236152	-0.124095	-0.358901	-0.358194	-0.383572	0.313885	-0.274282	-0.00669058	-0.0259025	-0.542222	-0.36098	-0.796542	-0.692747	-0.242428	-0.6359	-0.859697	-0.740331	0.483533	-0.0677919	0.0439598	-0.391931	0.11309	0.191617	-0.164116	-0.450018	-0.0434355	-0.100914	0.164531	-0.150867	0.00628004	0.167805	0.564018	-0.105637	0.384898	0.699883	0.56133	0.614095	0.703393	0.741422
39	orangered4	2210016L21Rik	-0.0661905	0.216199	0.353343	0.00424963	-0.215699	-0.462259	-0.272105	-0.603802	-0.508955	-0.476961	-0.370588	-0.0606758	0.76874	0.57556	-0.35899	0.383534	0.262488	0.0350248	0.317419	-0.469916	0.00277911	0.124901	0.212831	0.107704	0.352127	-0.223104	-0.287531	-0.328137	-0.0717873	-0.535817	-0.453562	-0.147672	-0.431906	-0.643766	0.626072	0.814979	0.707862	0.707625	0.503922	0.353126	0.316454	0.230634	0.0161489	0.473926	0.651807	-0.301706	0.340449
13	salmon	2210039B01Rik	-0.0160972	0.391925	0.808797	0.542226	0.770882	0.756893	0.39	0.0603	0.37151	0.711503	-0.148578	0.346219	0.0868996	0.553811	-0.455975	-0.157567	-0.152926	-0.601457	-0.604414	0.127063	-0.0584668	0.358025	0.230413	-0.210351	0.116452	0.489245	0.0172907	0.093728	0.521209	-0.622863	-0.219726	-0.26495	-0.154456	0.455899	-0.143635	-0.501072	-0.382412	-0.210394	0.109621	0.0281916	-0.111456	-0.354873	-0.218584	-0.495978	0.0502393	0.0226997	-0.0460908
17	grey60	2210406O10Rik	0.607581	-0.111681	0.263072	0.390519	0.261562	-0.347856	-0.00554254	-0.156015	-0.566386	-0.242013	0.300845	0.107798	0.607507	0.0550531	-0.332133	-0.0377156	0.0987987	0.661035	0.304462	0.215541	0.315763	0.322997	0.64462	0.631528	0.435198	-0.484918	-0.472128	-0.518534	-0.0507725	-0.210119	-0.111614	0.261821	0.14712	-0.0332471	-0.130531	0.404107	0.671618	0.351342	0.392212	0.0575917	0.534665	0.0830035	-0.595519	-0.223472	-0.265217	-0.281537	-0.0946451
4	yellow	2210408F21Rik	0.528047	-0.136088	0.345137	0.380531	0.398441	-0.0616268	-0.212165	-0.355455	-0.417491	0.0805688	-0.245739	-0.350123	-0.148069	-0.39785	-0.506512	-0.872523	-0.609766	0.317454	-0.274424	0.495004	-0.0900617	0.270999	0.802714	0.497451	0.318264	0.30082	0.409748	0.145287	0.577724	0.031665	0.471879	0.437895	0.891846	0.656935	-0.159516	-0.29575	0.142386	0.327671	0.450776	0.214977	0.71262	-0.640783	-0.289226	-0.438122	-0.608162	-0.0116807	-0.515843
51	thistle1	2210408I21Rik	-0.169476	-0.158357	-0.440133	-0.0274409	-0.0190322	-0.00807238	0.630849	0.825172	0.392822	0.274528	0.335831	0.0458776	-0.0432603	-0.119357	0.866003	0.24867	0.596873	0.0759757	0.293305	0.568271	0.692392	0.310251	-0.193524	0.249435	0.126863	-0.556145	-0.406043	-0.121219	-0.128408	0.209574	-0.263319	0.331911	0.083031	0.0957294	-0.414598	-0.435426	-0.371157	-0.666463	-0.641087	-0.855064	-0.641374	-0.175204	-0.456836	-0.391892	-0.468244	0.0180703	0.0836862
17	grey60	2210412B16Rik	0.0921552	-0.419875	-0.201923	-0.304214	-0.0558051	-0.577464	-0.504487	-0.464294	-0.840982	-0.769827	-0.0727643	-0.517019	0.428087	0.0133909	-0.230555	-0.130546	0.222077	0.701777	0.544213	-0.194506	0.0302096	0.264913	0.40288	0.46675	0.211265	-0.486909	-0.453841	-0.345275	-0.243986	0.163452	0.00141552	0.342845	0.206049	-0.290886	-0.0843936	0.722825	0.916477	0.663128	0.424253	0.352563	0.675275	0.278331	-0.166352	0.359923	0.049049	-0.0367171	0.270188
16	lightcyan	2210418O10Rik	0.206696	-0.426698	0.102566	0.0769881	0.604125	0.611629	-0.20746	-0.0885772	-0.121912	0.079494	0.342043	0.201851	-0.331478	-0.139812	-0.386119	-0.435558	-0.438343	0.160774	-0.18363	-0.0521023	-0.401464	-0.0668545	0.168551	-0.0498731	-0.188499	0.363204	0.265884	0.473139	0.283569	0.288961	0.272797	-0.450061	0.223305	0.315921	-0.481229	-0.248322	-0.00742706	0.006552	-0.128666	0.366769	0.350398	0.216756	0.110747	-0.120797	-0.11436	-0.0860806	-0.459535
15	midnightblue	2300009A05Rik	0.303924	-0.20072	-0.06241	-0.0954664	-0.0527851	-0.579375	-0.486758	-0.490195	-0.673124	-0.447873	-0.341704	-0.729415	0.0333443	-0.377093	-0.367985	-0.63304	-0.260526	0.556272	0.0825996	0.170699	-0.0685831	0.217905	0.592402	0.485193	0.185091	-0.0857796	0.00528454	-0.256142	0.0292035	0.188347	0.451861	0.745712	0.712078	0.271309	-0.0691131	0.2694	0.544751	0.554526	0.634008	0.320451	0.774175	-0.320189	-0.175587	0.0146007	-0.392528	0.215547	0.027775
13	salmon	2310001H17Rik	0.448839	0.446937	0.695511	0.687202	-0.058696	-0.149123	0.175258	-0.284368	-0.083872	0.176926	-0.091653	0.556801	0.52394	0.253012	-0.29642	0.271447	-0.202585	-0.138455	-0.0547528	0.0804068	0.142145	-0.070554	0.36538	0.200285	0.520527	0.0954867	0.302389	0.00129901	0.409099	-0.667554	-0.335328	-0.37571	-0.210045	-0.256342	0.724465	0.153046	0.117867	0.30164	0.231828	-0.000555902	0.091579	-0.191451	-0.150945	-0.131319	0.218613	-0.644453	-0.455903
45	darkorange2	2310002F09Rik	-0.166428	0.198021	-0.0936762	-0.101453	-0.422745	0.155198	-0.101296	-0.0542506	0.410449	0.191041	-0.201895	0.143576	-0.545184	-0.281533	0.138132	0.0190246	-0.446888	-0.488546	-0.320326	-0.168686	-0.386422	-0.595349	-0.452312	-0.485657	-0.301328	0.573616	0.814181	0.57473	0.165463	0.147556	0.242525	-0.401774	-0.0601639	-0.0391744	0.454428	-0.287212	-0.5603	-0.147548	-0.243124	0.0617847	-0.305441	-0.0954109	0.631338	0.204708	0.218101	-0.0198152	-0.331475
16	lightcyan	2310009B15Rik	0.0997401	-0.40285	0.300082	0.189704	0.43843	0.283143	-0.127938	-0.287689	-0.423772	-0.172118	0.157457	0.318793	0.338067	0.310091	-0.244848	0.0245432	-0.0126077	0.187504	0.301054	-0.136129	-0.0610003	0.168263	0.351125	0.245551	0.360175	-0.0118994	0.0959642	0.461382	0.46283	-0.109648	-0.364971	-0.719955	-0.0632166	-0.295825	0.0385168	0.170857	0.406251	0.386213	-0.159211	0.238252	0.32391	0.276101	-0.0474327	0.107681	0.304099	-0.669441	-0.454378
19	lightyellow	2310010J17Rik	-0.0803549	0.727699	0.564959	0.487243	0.297898	0.615096	0.628668	0.407779	0.858989	0.92005	-0.086958	0.47074	-0.147494	0.337135	-0.0666537	0.124471	-0.110108	-0.843775	-0.74179	0.193087	0.0442532	0.0227583	-0.224998	-0.476407	-0.130143	0.482239	0.102128	-0.0642244	0.206895	-0.56732	-0.119732	-0.100242	-0.338501	0.43985	0.0326641	-0.658576	-0.832398	-0.623922	-0.0622833	-0.296499	-0.610808	-0.416995	-0.0796941	-0.525841	-0.0251944	0.238701	0.0775194
24	darkgrey	2310011J03Rik	-0.324771	0.247398	0.381716	-0.257112	0.0952189	-0.0547322	-0.553227	-0.766017	-0.346287	-0.277184	-0.767971	-0.588261	0.144224	0.441634	-0.752754	-0.302512	-0.174991	-0.290959	-0.303218	-0.562988	-0.530883	0.154531	0.162404	-0.292816	-0.111922	0.420325	-0.042347	-0.163056	0.0293839	-0.337371	0.107574	0.15467	-0.0769858	0.0155771	0.235772	0.421149	0.377893	0.630323	0.784278	0.739869	0.51155	-0.0661389	0.310041	0.406706	0.500718	0.410754	0.570023
44	floralwhite	2310014F06Rik	0.196876	-0.011661	-0.123719	-0.166001	-0.127143	0.0865157	-0.528215	-0.339802	0.0218615	0.0137861	-0.209978	-0.340361	-0.823193	-0.691795	-0.415764	-0.731448	-0.902755	-0.0368465	-0.570763	-0.0777406	-0.705145	-0.517097	-0.0434221	-0.310429	-0.508614	0.742533	0.787129	0.344889	0.0746954	0.458072	0.914018	0.178083	0.544604	0.542117	-0.0460248	-0.273236	-0.287523	0.0785976	0.302634	0.508684	0.398307	-0.213697	0.536488	0.0509309	-0.267762	0.459035	-0.304785
36	yellowgreen	2310015A10Rik	-0.30209	-0.0636775	-0.582372	-0.489301	-0.46939	0.113553	-0.0431145	0.316087	0.378799	-0.182823	0.506915	0.389204	-0.240774	-0.0439629	0.407102	0.650841	0.229841	-0.0929901	0.185519	-0.563728	-0.215223	-0.645095	-0.900279	-0.591139	-0.630436	-0.124738	-0.127057	0.015868	-0.707649	0.374103	-0.0358951	-0.505882	-0.708541	-0.52313	-0.00137394	0.259349	-0.186734	-0.358545	-0.481814	0.000787171	-0.52793	0.836594	0.529056	0.499944	0.444893	0.109308	0.25765
20	royalblue	2310015D24Rik	0.172161	0.416285	0.157101	0.206838	0.358059	0.344539	0.342102	0.431095	0.521056	0.555544	0.224658	0.072898	-0.259409	-0.0382524	-0.217705	-0.198491	-0.102606	-0.193284	-0.623243	0.216954	-0.00333721	0.0745429	-0.102153	-0.272097	-0.413636	0.160118	-0.381146	-0.589774	-0.343134	-0.114596	0.346229	0.540248	-0.0251839	0.70035	-0.581492	-0.406594	-0.447367	-0.582412	0.24414	-0.106993	-0.184501	-0.175409	-0.271817	-0.543802	-0.463757	0.728452	0.390844
12	tan	2310016G11Rik	0.19789	-0.169277	0.0131292	0.18587	-0.00577182	0.172218	0.134252	0.136419	0.00320685	-0.0652664	0.604633	0.76762	0.260478	0.136738	0.143563	0.550857	0.122179	0.1503	0.344286	-0.18743	0.0753055	-0.286179	-0.165751	0.00633267	0.0794507	-0.21493	0.000225009	0.211035	-0.0421131	-0.0219106	-0.374478	-0.805027	-0.485673	-0.525982	0.147933	0.213819	0.121611	-0.0458072	-0.437308	-0.0638765	-0.174929	0.594056	0.0486684	0.136307	0.314576	-0.635459	-0.393564
15	midnightblue	2310022A10Rik	0.135612	-0.346388	-0.382811	-0.260361	-0.368891	-0.824173	-0.286236	-0.218284	-0.701557	-0.739217	0.0340201	-0.405462	0.482211	-0.122456	0.160019	0.125108	0.400019	0.746106	0.719585	-0.00652072	0.324729	0.187131	0.279923	0.578728	0.315396	-0.737541	-0.47089	-0.430975	-0.350528	0.189823	-0.107572	0.440813	0.165148	-0.43921	0.0734914	0.696159	0.801457	0.487441	0.219527	-0.00368906	0.396525	0.220453	-0.262982	0.307944	-0.058364	-0.163146	0.21319
1	turquoise	2310022B05Rik	-0.633477	0.0997705	-0.467038	-0.760318	-0.488231	0.120859	-0.412333	-0.115989	0.318959	-0.234627	-0.178469	-0.213608	-0.495814	0.0119757	0.0467905	0.219755	-0.0415709	-0.432656	-0.187669	-0.790211	-0.6337	-0.592975	-0.877835	-0.869457	-0.811973	0.357281	0.118948	0.106625	-0.574668	0.327511	0.255805	-0.23682	-0.502172	-0.273321	0.115799	0.233491	-0.235699	-0.0884595	-0.0498516	0.404501	-0.287336	0.519177	0.855597	0.695676	0.598603	0.565874	0.567468
9	magenta	2310030G06Rik	0.327489	-0.0224741	0.222858	0.142079	0.562715	0.218311	-0.168259	-0.125245	-0.138747	0.167043	-0.0275795	-0.340656	-0.268154	-0.215058	-0.606747	-0.760811	-0.435076	0.191212	-0.485478	0.215058	-0.248607	0.23683	0.433221	0.0877247	-0.179883	0.296035	-0.0856929	-0.254	0.0539542	0.0816451	0.56828	0.558355	0.53074	0.789404	-0.60433	-0.252031	0.0309223	0.0154292	0.517719	0.327012	0.534325	-0.2926	-0.233361	-0.410072	-0.535696	0.541523	0.0616319
31	paleturquoise	2310034G01Rik	-0.468698	-0.0595638	0.12203	-0.00569402	0.0298274	-0.197583	0.326548	0.0588187	-0.175959	-0.124891	-0.315059	-0.0921981	0.72568	0.684776	0.428941	0.479576	0.823692	-0.117618	0.573646	0.0823031	0.609994	0.647093	0.159728	0.352738	0.658122	-0.549876	-0.474806	-0.0241594	0.256675	-0.435365	-0.892079	-0.0987613	-0.263279	-0.528757	0.269815	0.211844	0.298246	0.182037	-0.237124	-0.422532	-0.277665	-0.11584	-0.370726	0.102851	0.359949	-0.470775	0.274997
2	blue	2310034O05Rik	0.310572	0.0206826	0.363667	0.393074	0.0215845	-0.609802	0.113386	-0.257685	-0.610233	-0.284437	-0.158977	-0.0534064	0.904528	0.323221	-0.0675343	0.175145	0.388335	0.423226	0.515902	0.281559	0.587259	0.550948	0.707659	0.770136	0.838547	-0.605313	-0.406356	-0.401461	0.223729	-0.499344	-0.519992	0.25701	0.0973479	-0.331933	0.34424	0.466196	0.705171	0.531731	0.332462	-0.174616	0.350948	-0.217409	-0.636299	-0.102704	-0.0255213	-0.553329	-0.0337549
23	darkturquoise	2310039H08Rik	-0.00504407	-0.457073	-0.664806	-0.677572	-0.591384	-0.380325	-0.833553	-0.463464	-0.4511	-0.796813	0.108805	-0.294448	-0.375288	-0.53771	-0.0849576	-0.0820608	-0.32836	0.46163	0.294458	-0.608682	-0.606174	-0.688143	-0.331985	-0.198479	-0.493394	0.057771	0.331904	0.226146	-0.468514	0.725284	0.517295	-0.182082	0.0578306	-0.402786	0.132803	0.589257	0.414564	0.435124	0.0742185	0.606411	0.427287	0.653997	0.708859	0.773097	0.272924	0.0916125	-0.0514077
22	darkgreen	2310039L15Rik	0.297466	-0.160303	0.5295	0.588363	0.888546	0.571668	0.394221	0.200345	-0.0202838	0.450087	0.279941	0.375275	0.212997	0.261087	-0.219142	-0.24289	-0.0151527	0.0604916	-0.106921	0.451106	0.255294	0.527626	0.549147	0.359359	0.399969	0.0158654	-0.128939	0.162058	0.572451	-0.27552	-0.253521	-0.215998	0.198475	0.394883	-0.450701	-0.441916	-0.037772	-0.143365	-0.144086	-0.167085	0.120509	-0.229085	-0.564864	-0.622269	-0.318596	-0.341361	-0.417045
40	mediumpurple3	2310040G07Rik	0.675314	0.221543	-0.0281828	0.569309	-0.389076	-0.551237	0.509006	0.429152	0.101031	0.177642	0.436633	0.459835	0.286193	-0.40539	0.454613	0.325232	0.0932707	0.382228	0.252066	0.660277	0.69042	-0.0937431	0.207127	0.555769	0.43585	-0.528566	-0.0212821	-0.371062	-0.0718374	-0.115655	-0.0976786	0.31623	0.135738	-0.0642876	0.261852	-0.0729344	-0.0725122	-0.259016	-0.147131	-0.678802	-0.229875	-0.254545	-0.537708	-0.460762	-0.54874	-0.427717	-0.449068
4	yellow	2310040G24Rik	0.0273856	-0.210919	0.0628027	-0.0574438	0.429144	-0.158314	-0.119958	-0.143312	-0.442258	-0.166003	-0.231141	-0.636724	0.190111	0.0712722	-0.267703	-0.508895	0.157986	0.357124	0.0551642	0.246683	0.159415	0.650685	0.550585	0.427449	0.210576	-0.230346	-0.497434	-0.385692	0.0409938	-0.00203382	0.105148	0.716904	0.487777	0.395052	-0.493214	0.0576837	0.416197	0.241804	0.435348	0.0944897	0.490294	-0.296551	-0.471873	-0.2199	-0.380098	0.332682	0.346942
34	darkmagenta	2310043P16Rik	0.105399	0.102973	0.510397	0.498792	0.780334	0.802206	0.499345	0.364114	0.38703	0.638998	0.358027	0.603957	0.0621816	0.392375	-0.176631	0.0247131	0.00587973	-0.298615	-0.332753	0.19578	0.0936419	0.262467	0.102471	-0.10276	0.0512663	0.189502	-0.149226	0.106952	0.321806	-0.340897	-0.264634	-0.416536	-0.219426	0.334024	-0.407257	-0.491415	-0.350928	-0.422398	-0.244529	-0.156986	-0.234428	-0.0248997	-0.313018	-0.527022	-0.0810056	-0.130396	-0.191909
13	salmon	2310047D07Rik	0.266933	0.575799	0.939101	0.671812	0.43245	0.0354146	0.199051	-0.33136	-0.0728521	0.41	-0.529036	-0.0227474	0.437144	0.432043	-0.628412	-0.282258	-0.207097	-0.316442	-0.460698	0.278031	0.115309	0.483794	0.671269	0.212123	0.496927	0.288899	0.0119351	-0.278586	0.539995	-0.830171	-0.148863	0.280341	0.145063	0.383524	0.274864	-0.133907	0.0475567	0.272349	0.658287	0.0902377	0.294654	-0.694026	-0.425416	-0.457928	-0.0801742	-0.0383493	-0.00078506
48	darkslateblue	2310057M21Rik	0.376782	0.212474	0.149662	0.655767	0.155176	-0.0388774	0.917885	0.793003	0.386657	0.554369	0.497903	0.563338	0.38113	0.0390249	0.566169	0.385568	0.457775	0.101026	0.16135	0.800987	0.912595	0.366662	0.190784	0.491371	0.493673	-0.58207	-0.41449	-0.377367	0.0761752	-0.320637	-0.445929	0.242057	-0.0273813	0.131608	-0.159679	-0.416045	-0.301066	-0.608877	-0.400787	-0.937896	-0.545381	-0.334276	-0.828263	-0.75909	-0.564359	-0.342474	-0.220421
9	magenta	2310058D17Rik	0.555963	0.277165	0.629998	0.606813	0.555497	0.439764	0.0554449	-0.123312	0.126925	0.532065	0.0295008	0.237786	-0.244034	-0.158233	-0.676822	-0.582407	-0.726345	-0.128671	-0.707507	0.28535	-0.278117	-0.0153519	0.434683	-0.0191873	-0.0276319	0.606877	0.396136	0.0554526	0.418419	-0.237014	0.429815	0.0460972	0.34918	0.727786	-0.178913	-0.470242	-0.278279	-0.0677718	0.37894	0.249372	0.345657	-0.414094	-0.143096	-0.565652	-0.401596	0.118754	-0.441705
16	lightcyan	2310061I04Rik	-0.598267	0.180036	0.43839	-0.24043	0.157508	0.22163	-0.367571	-0.648956	-0.175884	-0.150571	-0.764404	-0.319664	0.209124	0.71025	-0.504431	-0.0269742	0.00940801	-0.568843	-0.179919	-0.62634	-0.454896	0.183645	-0.00384011	-0.397498	0.0137483	0.453765	0.0832724	0.235741	0.286548	-0.438413	-0.277516	-0.36662	-0.328698	-0.241911	0.387008	0.290861	0.208493	0.531477	0.366372	0.574037	0.190037	0.00966189	0.410807	0.483739	0.799736	0.0643013	0.413882
24	darkgrey	2310068J16Rik	-0.470871	0.101629	0.0951337	-0.519974	0.048025	0.273673	-0.683812	-0.647205	-0.0864708	-0.221082	-0.583183	-0.50234	-0.367642	0.204035	-0.674079	-0.366005	-0.402939	-0.424108	-0.47392	-0.766095	-0.885531	-0.226801	-0.248917	-0.687412	-0.575757	0.716791	0.240233	0.17045	-0.0935726	0.0450562	0.388431	-0.126745	-0.133437	0.0934959	0.0558404	0.224038	0.0570415	0.384052	0.505571	0.868462	0.354173	0.180095	0.7217	0.547613	0.555844	0.59594	0.475562
16	lightcyan	2310074N15Rik	-0.591439	-0.348797	-0.366134	-0.337154	0.260454	0.552712	0.229524	0.468713	0.422107	0.306942	-0.0484264	-0.207221	-0.542904	-0.0463865	0.53423	-0.185632	0.185863	-0.336014	-0.0626338	0.197534	0.0370124	0.20322	-0.328227	-0.207303	-0.191954	0.15495	0.124079	0.574948	0.247456	0.391301	-0.0295779	-0.101967	0.193962	0.285323	-0.484608	-0.675315	-0.578874	-0.515355	-0.674032	-0.345973	-0.477816	-0.184023	0.113545	-0.129388	-0.143326	0.192586	-0.00366588
30	steelblue	2310075C17Rik	0.0764877	0.366137	-0.06308	-0.0756501	0.0156449	0.466343	-0.0069376	0.243322	0.622847	0.378087	0.329187	0.278375	-0.616223	-0.222238	-0.270621	-0.0539549	-0.429495	-0.330886	-0.693244	-0.284237	-0.520677	-0.577451	-0.573801	-0.746213	-0.852063	0.506193	0.0815742	-0.208696	-0.513469	0.16515	0.565508	-0.0138477	-0.30088	0.412559	-0.321848	-0.250192	-0.563723	-0.528756	0.0940894	0.247968	-0.234132	0.275322	0.388102	-0.0816135	-0.0608085	0.694337	0.227551
12	tan	2410002F23Rik	-0.544954	-0.108503	-0.175303	-0.321174	-0.256363	-0.0344689	0.073824	0.0465348	-0.0124171	-0.31819	0.0596854	0.25581	0.474547	0.598172	0.411429	0.818724	0.694131	-0.160793	0.574771	-0.496547	0.169962	0.00021605	-0.435431	-0.170684	0.0992712	-0.407219	-0.362826	0.0900253	-0.208395	-0.151518	-0.746842	-0.639549	-0.766486	-0.881644	0.331485	0.485897	0.244939	0.0944539	-0.421849	-0.113184	-0.422201	0.596523	0.187149	0.554774	0.774627	-0.411334	0.319899
24	darkgrey	2410003I16Rik	-0.251674	0.291119	0.475764	-0.126313	0.0906975	0.264528	-0.525146	-0.737336	-0.113571	-0.0902832	-0.580311	-0.147375	-0.0598291	0.386214	-0.78084	-0.189988	-0.451941	-0.500666	-0.462694	-0.687121	-0.754563	-0.208307	-0.0445489	-0.551144	-0.254299	0.730867	0.369612	0.219803	0.174226	-0.318621	0.131432	-0.395896	-0.263182	-0.0552841	0.394313	0.260124	0.10456	0.502606	0.537974	0.809042	0.356797	0.0909064	0.592766	0.43943	0.670931	0.185371	0.195743
4	yellow	2410003L11Rik	0.560936	0.0326481	0.116866	0.150184	-0.382114	-0.787252	-0.497932	-0.656356	-0.686877	-0.482244	-0.29863	-0.351776	0.212612	-0.405177	-0.419849	-0.343403	-0.431468	0.52157	0.12588	0.0724346	-0.0881496	-0.121226	0.57398	0.480207	0.321325	-0.0384899	0.306514	-0.204917	0.0762512	-0.0193182	0.356696	0.428999	0.496103	-0.0514629	0.479163	0.47563	0.590181	0.715767	0.67902	0.356162	0.756933	-0.237995	-0.0402325	0.136457	-0.176325	-0.165228	-0.271878
25	orange	2410004B18Rik	0.0308105	0.56034	0.347234	0.0202504	-0.175632	0.143041	-0.373846	-0.479284	0.245068	0.213484	-0.508092	-0.133796	-0.482593	-0.144874	-0.644506	-0.374167	-0.788523	-0.54788	-0.807746	-0.346769	-0.733683	-0.501444	-0.158378	-0.616536	-0.458874	0.901171	0.669616	0.0999068	0.0615988	-0.159963	0.58638	0.0158845	0.0140201	0.348189	0.386046	-0.110245	-0.35673	0.139357	0.566175	0.583992	0.190386	-0.247775	0.597509	0.129349	0.190914	0.476944	0.0303122
41	lightsteelblue1	2410004I01Rik	0.611457	0.175745	0.208857	0.627756	0.0454125	0.0327613	0.52974	0.442641	0.213566	0.293522	0.765153	0.927412	0.362181	-0.00466103	0.163209	0.521993	0.102954	0.219589	0.141961	0.286735	0.433003	-0.162407	0.0442931	0.230829	0.222262	-0.363761	-0.181736	-0.259653	-0.107241	-0.248398	-0.291236	-0.318096	-0.345635	-0.173855	0.0520969	-0.0151152	-0.0624791	-0.335333	-0.270599	-0.413149	-0.274305	0.238839	-0.413359	-0.387978	-0.179982	-0.516978	-0.420268
1	turquoise	2410004P03Rik	-0.641985	0.269571	-0.190921	-0.45861	-0.370057	0.332897	-0.0939916	0.0297869	0.552564	0.0886378	-0.186996	0.114323	-0.383889	0.212928	0.151758	0.388604	0.00247901	-0.712748	-0.263965	-0.635328	-0.465328	-0.516704	-0.855288	-0.873206	-0.598002	0.437115	0.252492	0.288169	-0.269683	0.0441169	-0.026972	-0.513804	-0.637278	-0.29779	0.289346	-0.00752859	-0.479864	-0.240962	-0.255871	0.170864	-0.551425	0.346558	0.756202	0.50156	0.664432	0.284349	0.353224
1	turquoise	2410006H16Rik	-0.585728	0.22901	-0.332367	-0.52805	-0.718355	-0.181346	-0.186035	-0.102388	0.261474	-0.242606	-0.283088	-0.0483456	-0.102164	0.158244	0.306179	0.54583	0.194172	-0.449863	0.091651	-0.613393	-0.251596	-0.481953	-0.743152	-0.591433	-0.355855	0.0945734	0.145083	0.109172	-0.379385	0.0371138	-0.145684	-0.32001	-0.593708	-0.603823	0.563434	0.336783	-0.148104	0.0206043	-0.154601	0.0920977	-0.446676	0.351973	0.664713	0.677619	0.69693	0.109598	0.40604
12	tan	2410018L13Rik	0.013553	0.423669	0.0109576	-0.00600829	-0.483073	-0.356899	0.110745	0.0374728	0.0975257	-0.200252	0.22998	0.426108	0.531686	0.364619	0.068797	0.838084	0.408489	-0.0373313	0.234124	-0.439082	0.142791	-0.290712	-0.386415	-0.215771	-0.0830463	-0.396247	-0.488439	-0.617179	-0.6466	-0.358235	-0.378768	-0.16642	-0.83636	-0.661749	0.437181	0.653406	0.243394	0.0258116	0.126355	-0.0271624	-0.291848	0.555221	0.0490243	0.340451	0.504839	-0.084224	0.460083
20	royalblue	2410022M11Rik	-0.124989	0.21523	0.223472	-0.210532	0.0386914	-0.204197	-0.511322	-0.62351	-0.309996	-0.185556	-0.750775	-0.792225	-0.109873	0.0284127	-0.647617	-0.610201	-0.342137	-0.120743	-0.405279	-0.205914	-0.432703	0.166367	0.285429	-0.114233	-0.127975	0.412388	0.0695025	-0.232383	0.0343394	-0.121036	0.435079	0.600876	0.351482	0.370487	0.057794	0.168086	0.226676	0.481797	0.822455	0.575792	0.570891	-0.376357	0.166589	0.148371	0.0224104	0.601826	0.443765
27	white	2410039M03Rik	-0.349918	0.353249	0.0257086	-0.363451	-0.449269	0.107299	-0.475407	-0.467334	0.212316	-0.113478	-0.402816	-0.0300805	-0.359689	0.0673634	-0.332447	0.106249	-0.422955	-0.570647	-0.400889	-0.762005	-0.761137	-0.668549	-0.567073	-0.8035	-0.559711	0.675759	0.535659	0.262131	-0.175528	-0.0229535	0.258617	-0.437065	-0.435318	-0.24768	0.547972	0.233551	-0.202652	0.199326	0.224252	0.59693	-0.0501492	0.270251	0.889247	0.618938	0.693908	0.273201	0.202313
26	darkorange	2410080I02Rik	0.411022	-0.0641716	-0.0665726	0.130412	0.226142	-0.227075	0.0133473	0.114385	-0.174103	0.0547363	0.0673909	-0.417256	-0.129649	-0.422	-0.157991	-0.575438	-0.149377	0.450384	-0.154544	0.508758	0.177579	0.300872	0.445733	0.407386	0.0260508	-0.154802	-0.254888	-0.471471	-0.10699	0.184198	0.473796	0.898476	0.648933	0.651277	-0.533371	-0.192434	0.0892203	-0.0799745	0.376814	-0.0824512	0.372468	-0.398436	-0.480203	-0.478951	-0.782921	0.439679	0.0697792
41	lightsteelblue1	2410137M14Rik	0.141352	0.155779	0.117099	0.381456	0.149019	0.229575	0.670868	0.621478	0.384122	0.324761	0.69174	0.848524	0.446853	0.37465	0.366747	0.752645	0.526401	-0.0250318	0.22735	0.121614	0.518759	0.0537137	-0.212943	0.0335339	0.139478	-0.484104	-0.536579	-0.299427	-0.226643	-0.314307	-0.596701	-0.393619	-0.649828	-0.308429	-0.101326	-0.0142471	-0.130892	-0.494101	-0.464353	-0.5276	-0.581476	0.374649	-0.402666	-0.27299	0.0696682	-0.374706	0.000215012
4	yellow	2500002B13Rik	0.393575	0.0940046	0.415573	0.278407	0.315854	-0.0502094	-0.314069	-0.480539	-0.313231	0.107108	-0.461337	-0.477758	-0.225293	-0.309574	-0.678994	-0.895116	-0.691508	0.0910026	-0.500942	0.296135	-0.28932	0.182938	0.665599	0.235012	0.124439	0.50122	0.419798	0.0240835	0.455306	-0.0687373	0.579685	0.529389	0.76982	0.707907	-0.0673727	-0.239387	0.0679773	0.355452	0.672168	0.390336	0.702709	-0.661784	-0.111054	-0.328808	-0.459921	0.2647	-0.253899
41	lightsteelblue1	2500004C02Rik	0.792055	0.480586	0.415127	0.761143	0.00014811	-0.000649386	0.422223	0.263877	0.291333	0.43798	0.563564	0.835715	0.186345	-0.154313	-0.165708	0.264265	-0.28262	0.0800667	-0.256746	0.298557	0.207271	-0.311499	0.120742	0.0949682	0.0899938	-0.0246187	0.0559087	-0.375686	-0.0861609	-0.356726	0.0433912	-0.090164	-0.205611	0.120193	0.166944	-0.101786	-0.198733	-0.290272	0.0968336	-0.216352	-0.11476	-0.00501512	-0.316743	-0.49067	-0.294887	-0.257667	-0.425371
39	orangered4	2510002D24Rik	0.0949943	-0.00697309	-0.39174	-0.34866	-0.571047	-0.735593	-0.313568	-0.177164	-0.387737	-0.657663	0.14368	-0.194778	0.356355	-0.0693104	0.0308858	0.371056	0.311144	0.499741	0.451966	-0.355912	0.0640439	-0.19977	-0.142969	0.100912	-0.117756	-0.560391	-0.522981	-0.673254	-0.767732	0.124551	0.025516	0.344934	-0.269266	-0.505185	0.161244	0.821789	0.61649	0.313758	0.33654	0.161756	0.197574	0.510888	0.0244076	0.46348	0.173775	0.14097	0.499288
23	darkturquoise	2510009E07Rik	-0.456961	-0.39735	-0.797444	-0.725508	-0.132025	0.0986854	-0.160725	0.342002	0.190709	-0.173936	0.139496	-0.472268	-0.604211	-0.346015	0.418953	-0.155573	0.178902	0.0923527	0.0634006	-0.117151	-0.158359	-0.109582	-0.527089	-0.289302	-0.598306	-0.0831972	-0.196504	0.0406218	-0.488623	0.726775	0.361825	0.307772	0.132787	0.167553	-0.609092	-0.153139	-0.220975	-0.376373	-0.326939	-0.0539178	-0.2206	0.246413	0.267458	0.197731	-0.178118	0.622839	0.411974
33	darkolivegreen	2510016D11Rik	0.276015	-0.193601	0.282931	0.456496	0.531643	0.0703602	0.464876	0.291758	-0.222744	0.0782901	0.455854	0.409007	0.701972	0.41047	0.0955747	0.277652	0.527938	0.374001	0.431119	0.358245	0.635117	0.590165	0.46477	0.587341	0.577213	-0.630156	-0.656505	-0.279609	0.146719	-0.328918	-0.608744	-0.0944252	-0.115202	-0.131265	-0.295334	0.076667	0.370397	-0.0367871	-0.175933	-0.377781	0.00998715	0.0965812	-0.762106	-0.392543	-0.162843	-0.512989	-0.105542
22	darkgreen	2510017J16Rik	-0.0396882	0.0488617	0.367462	0.497737	0.777291	0.580764	0.801164	0.652526	0.414782	0.729607	0.18349	0.27432	0.162874	0.370623	0.248517	-0.0373824	0.378626	-0.240803	-0.148922	0.661286	0.590127	0.715327	0.270203	0.250501	0.363129	-0.153251	-0.394315	-0.0307198	0.430922	-0.345463	-0.430921	0.0962281	0.0848512	0.483553	-0.549979	-0.720116	-0.423268	-0.585184	-0.376117	-0.646608	-0.420149	-0.462278	-0.716201	-0.794233	-0.432442	-0.0784163	-0.0554446
22	darkgreen	2510039O18Rik	-0.328842	-0.338324	0.418217	-0.0482376	0.673634	0.294685	-0.262055	-0.50783	-0.525863	-0.162121	-0.523212	-0.431799	0.293322	0.548117	-0.446397	-0.421568	0.079802	-0.0588991	0.0785815	-0.111518	-0.131945	0.675744	0.555456	0.221671	0.394884	0.163294	-0.0746753	0.355438	0.631649	-0.23608	-0.295467	-0.174728	0.237124	0.060599	-0.13576	0.0564349	0.436476	0.554645	0.214259	0.378224	0.502875	-0.190306	-0.114131	0.0838159	0.268189	-0.172708	0.055052
9	magenta	2510046G10Rik	0.646773	0.564451	0.606395	0.613916	0.00012054	-0.102307	-0.0521985	-0.33336	0.0505641	0.36664	-0.259637	0.0981897	-0.138802	-0.313105	-0.622049	-0.460636	-0.800558	-0.137147	-0.659635	0.270809	-0.228444	-0.22138	0.427395	0.0371006	0.0854116	0.56606	0.590568	-0.115584	0.324236	-0.353477	0.492991	0.285319	0.368775	0.524834	0.362194	-0.228126	-0.201053	0.147919	0.629569	0.230469	0.369432	-0.591242	-0.0358805	-0.396041	-0.337794	0.0827011	-0.414274
3	brown	2600002D14Rik	0.61897	0.15846	-0.15016	0.464393	-0.0577565	-0.044892	0.54269	0.696103	0.456855	0.507022	0.603009	0.402015	-0.294391	-0.632492	0.371525	-0.0521354	-0.171613	0.232228	-0.191512	0.73084	0.41837	-0.170821	0.0111665	0.238173	-0.0380298	-0.175194	0.053426	-0.266508	-0.139496	0.186575	0.326678	0.430113	0.312159	0.497689	-0.311745	-0.556482	-0.518437	-0.687345	-0.251666	-0.619021	-0.317761	-0.29918	-0.430128	-0.707817	-0.85517	0.0733666	-0.4093
9	magenta	2600014E21Rik	0.563882	0.111005	0.477018	0.483587	0.563435	0.139334	-0.027921	-0.164595	-0.154842	0.319177	-0.0884514	-0.178753	-0.140777	-0.249952	-0.632032	-0.782968	-0.563883	0.171636	-0.521192	0.458312	-0.097338	0.277338	0.677893	0.293259	0.116883	0.335745	0.135085	-0.175845	0.350476	-0.12685	0.491777	0.526994	0.657557	0.826562	-0.361675	-0.365106	-0.0132763	0.0737326	0.549169	0.197514	0.564989	-0.565816	-0.386355	-0.60745	-0.645057	0.260124	-0.25875
10	purple	2610002M06Rik	0.0988647	0.429579	-0.108086	0.303586	-0.104119	0.192951	0.797071	0.902463	0.855346	0.671214	0.506225	0.564989	-0.145117	-0.0966163	0.580736	0.451582	0.263776	-0.282824	-0.220649	0.424792	0.474439	-0.127416	-0.451035	-0.18624	-0.18161	-0.200991	-0.249689	-0.354995	-0.325831	-0.0976384	-0.10335	0.166308	-0.315787	0.213014	-0.202148	-0.519115	-0.741981	-0.928809	-0.453887	-0.760054	-0.853227	-0.103266	-0.296086	-0.5325	-0.378437	0.179801	0.0747128
2	blue	2610005L07Rik	0.0563988	-0.464958	0.293596	0.130784	0.727934	0.163966	-0.165424	-0.31121	-0.56856	-0.0723017	-0.297082	-0.479222	0.128547	0.101515	-0.358188	-0.714432	-0.085094	0.287259	0.0639979	0.336392	0.0527347	0.717295	0.797785	0.549656	0.467031	0.0434945	-0.0241278	0.263588	0.65857	-0.00802731	-0.00313088	0.209296	0.693287	0.41254	-0.40369	-0.183246	0.375908	0.400813	0.205189	0.174821	0.63172	-0.427492	-0.398852	-0.274453	-0.308056	-0.129941	-0.221955
10	purple	2610008E11Rik	-0.250421	0.484781	-0.00298892	0.028736	-0.0326162	0.551865	0.483926	0.595755	0.916915	0.591317	0.331132	0.582106	-0.283794	0.207857	0.239132	0.499119	0.117581	-0.648433	-0.439989	-0.180843	-0.0661001	-0.356462	-0.763454	-0.72947	-0.549858	0.221289	-0.120675	-0.128854	-0.382683	-0.143535	-0.0861462	-0.307174	-0.699319	0.0566238	-0.108495	-0.352286	-0.755841	-0.776869	-0.364746	-0.262724	-0.81931	0.244557	0.216158	-0.126732	0.18759	0.339014	0.297974
44	floralwhite	2610017A05Rik	0.182225	-0.33806	-0.60852	-0.496741	-0.245775	-0.336025	-0.5475	-0.130723	-0.305498	-0.482238	0.191346	-0.509157	-0.443767	-0.64888	-0.134488	-0.415058	-0.268721	0.576535	0.0342719	-0.148845	-0.345235	-0.307447	-0.0920631	-0.00849713	-0.513592	-0.0671253	-0.0773718	-0.267397	-0.581972	0.696412	0.736906	0.545039	0.386449	0.215701	-0.423834	0.256053	0.264094	0.104674	0.283533	0.364406	0.448734	0.281542	0.207191	0.223877	-0.344045	0.565978	0.196823
2	blue	2610021A01Rik	0.512424	-0.248756	0.315047	0.541261	0.653701	0.0803556	0.245446	0.112433	-0.275248	0.270754	0.0962259	-0.0965203	0.0979817	-0.201731	-0.148216	-0.612965	-0.15211	0.407508	-0.0355708	0.788406	0.386026	0.604114	0.832861	0.725164	0.532792	-0.116413	-0.0289228	0.0112577	0.569736	-0.0462303	0.0898552	0.426006	0.771372	0.629144	-0.463607	-0.456031	0.0892398	-0.00064568	0.089052	-0.246903	0.400408	-0.603807	-0.723876	-0.731309	-0.777447	-0.189102	-0.486873
8	pink	2610028D06Rik	0.713531	-0.255555	0.160727	0.630217	0.263367	-0.109591	0.284152	0.185412	-0.216752	0.211814	0.327955	0.244525	0.0671219	-0.462455	0.114582	-0.339818	-0.245863	0.50485	0.145637	0.815346	0.451557	0.219195	0.676434	0.765787	0.58	-0.194384	0.285491	0.194267	0.544201	0.0677275	0.0687389	0.142492	0.683825	0.336604	-0.124959	-0.397713	0.016179	-0.0414958	-0.168153	-0.39811	0.244301	-0.466369	-0.58155	-0.633058	-0.739504	-0.552001	-0.873121
1	turquoise	2610028E06Rik	-0.364086	-0.0694071	-0.683474	-0.595297	-0.432676	0.113903	-0.0479158	0.390638	0.425043	-0.161703	0.473012	0.200064	-0.355391	-0.107828	0.419536	0.524649	0.256793	-0.0802837	0.108438	-0.515684	-0.219831	-0.573226	-0.928915	-0.621356	-0.74654	-0.13324	-0.246487	-0.110171	-0.820079	0.465355	0.0938767	-0.253005	-0.609304	-0.350352	-0.195918	0.188096	-0.23946	-0.450967	-0.421447	-0.0149613	-0.528454	0.770466	0.489262	0.441408	0.306131	0.366064	0.434244
27	white	2610028H24Rik	-0.152234	-0.0922851	-0.372993	-0.503482	-0.519148	0.0435254	-0.623737	-0.367254	0.0351559	-0.347043	0.000191854	0.0225351	-0.56364	-0.350224	-0.145991	0.024583	-0.509287	-0.123645	-0.12972	-0.693928	-0.780933	-0.864779	-0.590801	-0.626688	-0.650549	0.503087	0.634696	0.45299	-0.282278	0.46714	0.460534	-0.528392	-0.217489	-0.297587	0.315815	0.258175	-0.0879655	0.17037	-0.0430685	0.584688	0.0767822	0.534418	0.933318	0.677607	0.478041	0.127941	-0.117944
34	darkmagenta	2610035F20Rik	-0.405046	0.121071	0.354116	0.134054	0.488277	0.87401	0.328525	0.220393	0.535974	0.554646	-0.0107031	0.439625	-0.152877	0.498177	-0.00562527	0.144685	0.0187886	-0.708196	-0.349731	-0.137896	-0.16011	0.0641575	-0.282425	-0.480525	-0.117251	0.456281	0.174657	0.511969	0.394116	-0.267398	-0.337028	-0.719431	-0.40158	0.0799268	-0.0866302	-0.48824	-0.544833	-0.365379	-0.428637	-0.0540705	-0.46766	0.0173154	0.183466	-0.122775	0.358677	-0.103685	-0.0827402
34	darkmagenta	2610037D02Rik	0.0847473	-0.30467	-0.072882	0.0912625	0.657466	0.722337	0.20093	0.438329	0.332042	0.489731	0.357508	0.0654299	-0.620451	-0.308499	0.00259798	-0.546333	-0.290544	-0.0156154	-0.389619	0.384786	-0.112437	0.116879	0.0308218	-0.0697836	-0.284734	0.312509	0.136749	0.335125	0.232419	0.385447	0.377523	0.0255216	0.426537	0.750889	-0.827487	-0.776931	-0.513936	-0.547027	-0.343043	-0.116791	-0.0608094	-0.17498	-0.126456	-0.533794	-0.574875	0.284386	-0.304724
41	lightsteelblue1	2610042L04Rik	0.675072	0.687071	0.411604	0.767318	-0.224881	-0.283104	0.586597	0.336233	0.347245	0.441749	0.36475	0.71677	0.399505	-0.0330115	0.0428303	0.460113	-0.0131733	-0.0102197	-0.155739	0.396844	0.47945	-0.168808	0.104701	0.181182	0.261979	-0.235411	-0.120539	-0.614612	-0.157751	-0.549597	-0.151584	0.168194	-0.280943	-6.64978e-05	0.37285	-0.0270382	-0.196221	-0.3042	0.150056	-0.455838	-0.297742	-0.186943	-0.458501	-0.497916	-0.275244	-0.23738	-0.19456
19	lightyellow	2610044O15Rik8	0.210146	0.545995	0.562603	0.713067	0.403451	0.555571	0.738873	0.511987	0.743297	0.975787	0.0797538	0.543549	-0.144356	0.0977497	0.0372283	-0.0352001	-0.191389	-0.577771	-0.627873	0.561284	0.255025	0.125455	0.0585822	-0.117737	0.116602	0.359701	0.217375	0.0479795	0.43189	-0.467876	-0.0812543	-0.0277141	-0.00582722	0.578133	-0.0644901	-0.835661	-0.813086	-0.6507	-0.183958	-0.489851	-0.505294	-0.600825	-0.332306	-0.786372	-0.37173	-0.00408878	-0.310517
18	lightgreen	2610203C22Rik	-0.178643	0.114147	0.510724	0.0662387	0.0506421	0.143185	-0.360678	-0.691947	-0.25685	-0.122523	-0.543445	0.0243338	0.179178	0.404048	-0.492358	-0.0395274	-0.302205	-0.378841	-0.116258	-0.441204	-0.430992	-0.071361	0.159831	-0.189025	0.196707	0.506294	0.513854	0.502784	0.523462	-0.379548	-0.200351	-0.629868	-0.167357	-0.300004	0.622667	0.22491	0.193821	0.595208	0.241211	0.524464	0.293538	-0.0243125	0.414082	0.382359	0.661932	-0.375094	-0.204269
46	brown4	2610300M13Rik	0.359863	0.412911	0.463031	0.198956	0.0284387	0.0824829	-0.457923	-0.597043	-0.0449766	0.115816	-0.350322	-0.101345	-0.34596	-0.229374	-0.872871	-0.553156	-0.904367	-0.213296	-0.735198	-0.230904	-0.7043	-0.398243	0.182105	-0.333518	-0.307802	0.806486	0.603715	0.0125008	0.133251	-0.149905	0.663943	0.0819625	0.212026	0.44143	0.250292	-0.0157961	-0.0826874	0.315278	0.730364	0.697173	0.533696	-0.228616	0.386045	0.00249731	0.00469869	0.349846	-0.155068
8	pink	2610306M01Rik	0.228654	-0.346764	0.334748	0.379673	0.403122	-0.241102	0.0796926	-0.225087	-0.630813	-0.12284	-0.246063	-0.240946	0.529459	0.131493	-0.0374911	-0.323232	0.159161	0.404227	0.40753	0.548666	0.490913	0.740139	0.903415	0.878455	0.894511	-0.331998	-0.0478213	0.161031	0.718991	-0.228142	-0.356244	0.179295	0.592734	0.0485338	0.0246675	-0.0237137	0.493811	0.462905	0.0826084	-0.190626	0.462907	-0.513631	-0.62993	-0.308009	-0.292756	-0.597487	-0.412931
34	darkmagenta	2610307P16Rik	-0.4528	-0.558693	-0.123533	-0.269453	0.605986	0.746491	0.0260328	0.189908	0.0447758	0.0296504	0.267057	0.136623	-0.126241	0.346684	0.109047	0.0117511	0.257581	-0.0926681	0.159127	-0.215043	-0.135627	0.229446	-0.179376	-0.180126	-0.141953	0.0410349	-0.168086	0.533981	0.185695	0.241072	-0.289999	-0.646646	-0.183469	-0.0617211	-0.555116	-0.200046	-0.045114	-0.170685	-0.565575	0.0660188	-0.139762	0.414707	0.102413	0.098158	0.258274	-0.127618	-0.0169271
4	yellow	2610316D01Rik	0.327264	-0.224836	0.0857685	0.311771	0.591172	0.0769686	0.283609	0.298113	-0.11928	0.271286	0.126079	-0.261045	-0.0252501	-0.217671	-0.0101911	-0.57464	0.0175876	0.369981	-0.0696346	0.739597	0.401332	0.61752	0.603721	0.573754	0.295953	-0.207029	-0.281857	-0.203465	0.265999	0.0812691	0.168747	0.670916	0.699327	0.704003	-0.684244	-0.47282	-0.00990806	-0.202379	0.0678843	-0.318781	0.238141	-0.533004	-0.708652	-0.706199	-0.833048	0.15762	-0.138121
35	sienna3	2610318N02Rik	-0.169394	0.432608	-0.287536	-0.420656	-0.586118	-0.391339	-0.244834	-0.0840583	0.179759	-0.214754	-0.162415	-0.299549	-0.138207	-0.0831942	-0.0860145	0.193749	0.0248437	-0.129709	-0.204658	-0.444337	-0.265842	-0.394224	-0.503861	-0.481176	-0.564749	0.0159127	-0.258572	-0.635635	-0.796875	0.049153	0.334822	0.476196	-0.339437	-0.0908529	0.147772	0.403323	-0.00940269	-0.0340224	0.439511	0.231733	-0.0999072	0.233122	0.343819	0.36505	0.187572	0.709382	0.747017
3	brown	2610507B11Rik	0.0328192	-0.399948	-0.281984	0.109591	-0.152593	-0.17013	0.283196	0.307806	-0.0511922	0.0116179	0.118907	0.0848003	0.00189689	-0.293865	0.707965	0.0716425	0.197309	0.221466	0.485765	0.541946	0.508477	0.141881	0.147299	0.513055	0.496475	-0.335064	0.300328	0.513003	0.440288	0.245276	-0.266115	-0.130076	0.376267	-0.160642	0.110718	-0.312556	-0.11507	-0.121285	-0.647747	-0.601614	-0.239651	-0.275686	-0.223887	-0.169035	-0.290453	-0.622639	-0.617631
34	darkmagenta	2610507I01Rik	-0.264686	0.00230125	0.104308	-0.140578	0.398749	0.828569	-0.0645923	0.0643723	0.39754	0.273949	0.214247	0.341538	-0.39558	0.23417	-0.288751	0.00399766	-0.226204	-0.441924	-0.430025	-0.466628	-0.556925	-0.278665	-0.44703	-0.688461	-0.57885	0.537605	0.115155	0.325998	-0.055254	0.0694503	0.101749	-0.638531	-0.42105	0.128061	-0.311909	-0.217921	-0.363598	-0.280673	-0.195643	0.362109	-0.178757	0.426036	0.444393	0.109051	0.355628	0.242628	0.0731157
41	lightsteelblue1	2610528A11Rik	0.422733	0.566924	0.395449	0.637403	-0.04694	0.0831861	0.613132	0.415425	0.467941	0.465761	0.518278	0.933505	0.394207	0.237544	0.0743922	0.665908	0.132869	-0.176262	-0.111957	0.128828	0.356822	-0.202249	-0.140574	-0.0685317	0.11113	-0.185167	-0.214133	-0.418239	-0.185412	-0.536236	-0.360451	-0.286036	-0.617957	-0.178114	0.256019	-0.0156338	-0.248312	-0.40311	-0.110351	-0.382834	-0.474065	0.15072	-0.297539	-0.345035	0.0377852	-0.308909	-0.122044
47	bisque4	2700029L08Rik	-0.13731	-0.284635	0.314703	0.149658	0.547151	-0.0707517	0.0899064	-0.179305	-0.503726	-0.0722834	-0.4378	-0.487962	0.487851	0.389831	-0.0676612	-0.348964	0.357816	0.171373	0.282908	0.398235	0.422943	0.93395	0.750468	0.651448	0.717036	-0.280209	-0.32382	0.0309735	0.593403	-0.280355	-0.404793	0.325114	0.464308	0.147175	-0.182674	-0.0567105	0.422015	0.370815	0.147127	-0.138268	0.350461	-0.513028	-0.593337	-0.252803	-0.171549	-0.23617	0.0441292
5	green	2700038G22Rik	-0.0683453	0.203785	0.413574	0.21309	-0.0603175	-0.489427	0.106085	-0.312763	-0.433422	-0.258881	-0.389329	-0.0817785	0.932923	0.642849	-0.0610317	0.387548	0.536006	0.0469491	0.432293	-0.0224277	0.460152	0.519736	0.426247	0.432531	0.702868	-0.474796	-0.45754	-0.377275	0.152583	-0.665165	-0.697488	0.0826521	-0.248509	-0.510235	0.512868	0.544077	0.602489	0.522373	0.324526	-0.0952455	0.130996	-0.123788	-0.404154	0.125373	0.363993	-0.434429	0.282368
22	darkgreen	2700046A07Rik	-0.409079	-0.393306	0.157354	-0.176759	0.724198	0.367797	-0.0312018	-0.0907235	-0.329218	-0.126572	-0.13638	-0.311017	0.331837	0.612541	-0.185634	-0.158819	0.453071	0.0485634	0.206333	-0.107139	0.0740154	0.733001	0.297196	0.158471	0.198516	-0.180829	-0.592293	0.0177615	0.202183	-0.118988	-0.394855	-0.0538053	-0.0105115	0.0330164	-0.520848	0.0767789	0.389132	0.197884	0.0108083	0.145248	0.220212	0.100453	-0.288705	0.0116955	0.174816	0.0319778	0.382309
12	tan	2700046G09Rik	-0.0938328	0.357142	-0.321321	-0.0552239	-0.588046	-0.183841	0.432093	0.556291	0.54965	0.104379	0.441824	0.543036	0.131797	0.0649875	0.606187	0.883937	0.462143	-0.168335	0.188619	-0.13419	0.320095	-0.408567	-0.701239	-0.304545	-0.230525	-0.4049	-0.325116	-0.391068	-0.648842	-0.0668962	-0.3044	-0.144847	-0.733529	-0.488552	0.244096	0.163173	-0.293283	-0.514747	-0.392809	-0.481963	-0.776128	0.420419	0.0623829	0.122355	0.212426	-0.0199919	0.289052
4	yellow	2700049A03Rik	-0.0798404	-0.538148	-0.305632	-0.0861865	0.421517	0.101055	0.19288	0.370208	-0.110177	0.0841548	0.0589511	-0.441396	-0.199499	-0.252741	0.376106	-0.485285	0.220818	0.326756	0.192823	0.619112	0.382878	0.583757	0.330351	0.488659	0.221	-0.277232	-0.193673	0.156866	0.272621	0.393121	0.0659108	0.483731	0.691083	0.474439	-0.697911	-0.492548	-0.0647065	-0.237004	-0.31801	-0.406318	0.0435689	-0.398067	-0.467739	-0.424035	-0.660295	0.0979271	-0.109748
22	darkgreen	2700052C19Rik	0.442552	-0.124516	0.541928	0.577359	0.770117	0.419996	0.221347	0.0250521	-0.169288	0.276882	0.330209	0.408264	0.290599	0.219583	-0.395074	-0.202087	-0.111708	0.194239	-0.0775288	0.288657	0.136323	0.37204	0.565375	0.347584	0.343038	0.00174196	-0.138541	0.0305963	0.419682	-0.280142	-0.167704	-0.232415	0.123815	0.278997	-0.340041	-0.188669	0.157409	0.0292618	0.0446357	0.0276237	0.2962	-0.0595184	-0.486247	-0.483467	-0.23036	-0.348388	-0.397278
6	red	2700054A10Rik	-0.128868	-0.170052	-0.0740041	0.136794	0.0460176	-0.342183	0.47882	0.346597	-0.142028	0.00554142	-0.093907	-0.18489	0.505668	0.198169	0.614182	0.189335	0.70414	0.202843	0.54709	0.585668	0.844443	0.701497	0.346235	0.666709	0.698287	-0.697183	-0.452689	-0.147116	0.241237	-0.168806	-0.580426	0.378026	0.215948	-0.132072	-0.0418175	-0.0938467	0.157019	-0.0640627	-0.291013	-0.713124	-0.234175	-0.402211	-0.673653	-0.291582	-0.279561	-0.352638	0.0502442
14	cyan	2700062C07Rik	-0.108298	0.318428	0.0561997	0.0143357	0.273131	0.400878	0.366319	0.470557	0.503132	0.34068	0.406177	0.336337	0.0497052	0.358208	-0.0420773	0.34493	0.316423	-0.236767	-0.270345	-0.170127	0.04561	0.0267836	-0.399969	-0.421267	-0.430135	-0.103743	-0.68428	-0.582091	-0.56033	-0.190208	-0.103632	0.0583133	-0.589326	0.13762	-0.464816	-0.046584	-0.246265	-0.538785	-0.0117206	-0.102639	-0.411359	0.352007	-0.149555	-0.186647	0.0463468	0.481872	0.601767
34	darkmagenta	2700068H02Rik	-0.447421	-0.200888	-0.0779129	-0.145269	0.253784	0.769094	0.166281	0.284744	0.461847	0.312942	0.175717	0.38333	-0.375818	0.188016	0.262832	0.165492	0.0153651	-0.480507	-0.109058	-0.195144	-0.219249	-0.163185	-0.47587	-0.468593	-0.262408	0.346074	0.30374	0.722794	0.251559	0.15948	-0.203318	-0.811989	-0.309338	-0.0726239	-0.151341	-0.433146	-0.516402	-0.391276	-0.696536	-0.0727192	-0.488205	0.244344	0.377042	0.0813452	0.32632	-0.16124	-0.221403
45	darkorange2	2700069I18Rik	-0.0821109	0.108371	-0.0907405	0.0062905	-0.199773	0.426637	0.0742004	0.185844	0.549927	0.346623	0.141851	0.440772	-0.573138	-0.254801	0.193133	0.103453	-0.400879	-0.451119	-0.324482	-0.110881	-0.331063	-0.600928	-0.513392	-0.509864	-0.365617	0.523436	0.706965	0.608322	0.138893	0.192959	0.179948	-0.59865	-0.169081	0.0138231	0.207347	-0.424731	-0.665832	-0.378573	-0.464595	-0.0389361	-0.430272	0.0712144	0.532948	0.051608	0.14415	-0.0913112	-0.440076
9	magenta	2700097O09Rik	0.385025	0.379545	0.675142	0.454472	0.49099	0.345899	-0.122115	-0.346455	0.0473303	0.430941	-0.296054	-0.0579415	-0.244299	-0.0617361	-0.836752	-0.689324	-0.750983	-0.249576	-0.802716	0.129408	-0.4231	0.0362349	0.440783	-0.124087	-0.0818977	0.726773	0.388486	-0.019161	0.392795	-0.309448	0.494034	0.207881	0.364718	0.745052	-0.0804063	-0.354028	-0.200057	0.110021	0.630268	0.436638	0.461132	-0.502379	-0.0237302	-0.416288	-0.268842	0.325768	-0.191952
33	darkolivegreen	2700099C18Rik	0.49737	0.711499	0.478321	0.743108	-0.296242	-0.199375	0.548647	0.222614	0.411	0.499556	0.114168	0.689247	0.298961	0.00811153	0.0922664	0.43489	-0.113553	-0.260529	-0.213475	0.353585	0.380036	-0.221783	0.0539736	0.0794644	0.323596	-0.00790309	0.218024	-0.26295	0.11657	-0.592025	-0.21272	-0.0517368	-0.25892	-0.0624715	0.618216	-0.148621	-0.346228	-0.239555	0.0419134	-0.437856	-0.377649	-0.332835	-0.255782	-0.401204	-0.10565	-0.372021	-0.347485
31	paleturquoise	2810001G20Rik	-0.580211	-0.168278	-0.194196	-0.095383	0.153851	0.351655	0.611596	0.646882	0.423223	0.280774	0.147099	0.232785	0.149633	0.432417	0.79135	0.513947	0.758825	-0.320196	0.346413	0.187779	0.536614	0.37965	-0.334804	-0.0117477	0.200252	-0.376882	-0.348326	0.252474	0.13047	-0.0571852	-0.709436	-0.32938	-0.344548	-0.259912	-0.183189	-0.341156	-0.347151	-0.513628	-0.820123	-0.691103	-0.783579	0.0340489	-0.214407	-0.108361	0.146927	-0.266153	0.131601
20	royalblue	2810002D19Rik	-0.0256249	-0.0221863	-0.366837	-0.31802	0.118007	0.205341	-0.107937	0.26281	0.286257	0.142818	0.153228	-0.357257	-0.648399	-0.417615	-0.0922545	-0.449629	-0.227996	0.0401751	-0.439509	0.0309642	-0.291418	-0.13079	-0.265278	-0.322714	-0.670705	0.208409	-0.153009	-0.281062	-0.460951	0.464193	0.678195	0.581282	0.258271	0.640014	-0.696359	-0.303894	-0.32892	-0.420382	0.1382	0.11755	0.01222	-0.00251488	0.0977715	-0.175279	-0.460608	0.877251	0.367888
30	steelblue	2810004N23Rik	-0.154472	0.554285	-0.201879	-0.223655	-0.33513	0.0754214	0.122448	0.330981	0.653967	0.248092	0.138704	0.0974292	-0.336735	-0.045812	0.0296421	0.282998	0.00421947	-0.386965	-0.467905	-0.302653	-0.219614	-0.449087	-0.711154	-0.699457	-0.734866	0.156811	-0.255578	-0.560519	-0.770148	0.00932359	0.306258	0.280159	-0.502796	0.139736	-0.103194	-0.0165443	-0.472591	-0.526727	0.13614	0.00177751	-0.474274	0.234012	0.283345	0.0535009	0.0625505	0.769652	0.647097
30	steelblue	2810013P06Rik	-0.258828	0.61688	0.0354486	-0.140871	-0.197106	0.372432	0.0437491	0.143913	0.765535	0.469283	-0.178166	0.0597895	-0.60563	-0.0506841	-0.14644	-0.00125083	-0.356621	-0.738763	-0.786919	-0.300008	-0.489745	-0.499429	-0.657815	-0.871563	-0.735149	0.664058	0.268556	-0.0864131	-0.316818	-0.0537776	0.416656	0.0461707	-0.333947	0.343292	0.0502401	-0.334999	-0.749088	-0.474571	0.125138	0.153035	-0.436672	-0.0579591	0.522955	0.0156385	0.140146	0.726203	0.372029
31	paleturquoise	2810021J22Rik	-0.475899	-0.224504	-0.198494	-0.218654	0.361317	0.325643	0.412535	0.53233	0.187445	0.0536449	0.329598	0.117077	0.307898	0.553977	0.426618	0.455181	0.83779	-0.0369696	0.352924	-0.0506918	0.405401	0.469509	-0.260885	-0.0292386	-0.00568102	-0.535112	-0.861178	-0.227694	-0.27824	-0.0380809	-0.586518	-0.108885	-0.463007	-0.207971	-0.536802	0.0110473	0.0335773	-0.381509	-0.458382	-0.374622	-0.467707	0.375117	-0.325256	-0.0349072	0.153132	0.0524359	0.536966
13	salmon	2810025M15Rik	0.188677	0.614885	0.865157	0.60108	0.348705	0.416878	0.21158	-0.200254	0.263551	0.508144	-0.164199	0.516819	0.238156	0.487285	-0.585878	0.0822161	-0.308433	-0.553319	-0.553115	-0.106834	-0.177596	-0.0123653	0.15995	-0.271724	0.11186	0.500921	0.191751	-0.0275903	0.35308	-0.741557	-0.186222	-0.394417	-0.367543	0.128497	0.347471	-0.126352	-0.209338	0.0366105	0.323663	0.205165	-0.0176997	-0.182021	-0.0136309	-0.239407	0.289229	-0.140026	-0.116294
13	salmon	2810029C07Rik	0.266766	0.315475	0.607573	0.59121	0.17446	0.239164	0.315166	-0.0258537	0.123564	0.292058	0.194759	0.784112	0.454202	0.426727	-0.183987	0.437777	-0.0230766	-0.235417	-0.0407237	-0.0419817	0.117413	-0.0625967	0.116677	-0.00277035	0.3264	0.0676056	0.103037	0.0873117	0.301221	-0.584276	-0.476196	-0.671298	-0.475416	-0.290415	0.421064	0.0477055	-0.0193465	0.0334416	-0.0757681	-0.0551105	-0.146237	0.105781	-0.117136	-0.133552	0.330715	-0.612455	-0.363286
44	floralwhite	2810030D12Rik	0.135632	0.206881	-0.22345	-0.287974	-0.560447	-0.232029	-0.589067	-0.412485	0.045512	-0.168576	-0.264193	-0.304972	-0.671428	-0.637192	-0.331526	-0.384556	-0.774389	-0.0828462	-0.460453	-0.317484	-0.701244	-0.746272	-0.281865	-0.446138	-0.582869	0.612675	0.704457	0.108867	-0.24233	0.367583	0.83426	0.1889	0.233119	0.200049	0.299987	0.0644478	-0.192858	0.161282	0.404186	0.527225	0.274443	-0.0282446	0.694378	0.325505	-0.00914867	0.477287	-0.0729999
4	yellow	2810032G03Rik	0.390154	-0.461418	-0.346349	-0.00399341	0.144986	-0.00689343	-0.153385	0.122276	-0.146388	0.0189018	0.210076	-0.299497	-0.595502	-0.816151	0.0574378	-0.731784	-0.473047	0.483934	-0.0866449	0.516454	-0.0595524	-0.0393011	0.292182	0.342416	-0.0842143	0.105685	0.381776	0.272542	0.18103	0.646474	0.661677	0.417428	0.879932	0.615447	-0.511781	-0.458317	-0.136049	-0.132062	-0.0952716	-0.0507808	0.343484	-0.313669	-0.109807	-0.352155	-0.79591	0.152227	-0.526062
5	green	2810039B14Rik	0.0239143	0.195841	0.277929	0.23887	-0.0827852	-0.248947	0.272454	0.00341001	-0.156303	-0.163547	0.169385	0.461023	0.880455	0.640644	0.0835751	0.774184	0.607805	0.0604885	0.472479	-0.183587	0.437043	0.19345	0.0533904	0.196602	0.430604	-0.566588	-0.577168	-0.410364	-0.162485	-0.563779	-0.767808	-0.318747	-0.673572	-0.693589	0.38627	0.568179	0.451633	0.194198	0.00169659	-0.176766	-0.168016	0.362877	-0.311174	0.150881	0.47196	-0.519694	0.222318
11	greenyellow	2810049E08Rik	0.00110278	0.0952555	0.474103	0.563158	0.294933	-0.0524775	0.63444	0.218828	-0.0340336	0.313864	-0.173399	0.206859	0.681902	0.492778	0.329162	0.248667	0.514584	-0.107718	0.308729	0.585565	0.78938	0.722523	0.514221	0.601077	0.902627	-0.404578	-0.217286	0.0327828	0.634611	-0.608797	-0.789466	-0.0260592	0.0441954	-0.121039	0.226983	-0.220708	0.0404564	-0.00300301	-0.231942	-0.644118	-0.245444	-0.537083	-0.697979	-0.447889	-0.0891045	-0.656436	-0.221757
33	darkolivegreen	2810402E24Rik	0.627198	0.521001	0.503585	0.851043	0.24241	0.164369	0.646607	0.43321	0.495621	0.818758	0.189204	0.472989	-0.081253	-0.243214	-0.0291672	-0.177261	-0.344403	-0.175558	-0.532885	0.771779	0.363693	0.0663172	0.321755	0.206722	0.239901	0.182921	0.234214	-0.187131	0.340204	-0.373514	0.145951	0.311937	0.284461	0.653409	-0.0300024	-0.699479	-0.594804	-0.508438	0.0412509	-0.496955	-0.222813	-0.692699	-0.51543	-0.892489	-0.694097	-0.0437288	-0.478362
28	skyblue	2810403D21Rik	-0.203099	0.876616	0.368531	0.156443	-0.283476	0.173914	0.259091	0.0714839	0.705023	0.496176	-0.29101	0.300589	-0.0808285	0.311741	-0.122832	0.369289	-0.114983	-0.836583	-0.616631	-0.268904	-0.191271	-0.345291	-0.498536	-0.695535	-0.322368	0.459402	0.143594	-0.238643	-0.179146	-0.533283	-0.0411418	-0.0910077	-0.605123	0.0140659	0.481593	-0.125627	-0.584005	-0.31018	0.194693	-0.00900519	-0.533674	-0.132854	0.314081	0.00566679	0.372871	0.340352	0.366768
21	darkred	2810405F15Rik	0.661978	0.508433	0.290925	0.652841	-0.130144	-0.2949	0.54054	0.373955	0.207442	0.278018	0.540549	0.691673	0.509962	0.0305635	0.0474398	0.517163	0.164556	0.198459	0.0231419	0.318939	0.523256	-0.0784338	0.110617	0.252156	0.228263	-0.450241	-0.414454	-0.753198	-0.336637	-0.45507	-0.209101	0.187092	-0.346173	-0.0831973	0.158848	0.140077	0.0153358	-0.27536	0.133793	-0.417116	-0.221848	0.047254	-0.548148	-0.434386	-0.264391	-0.211184	-0.0512791
30	steelblue	2810408A11Rik	-0.0294121	0.39114	-0.0447315	-0.0804605	0.0932691	0.53809	0.0937458	0.331849	0.705688	0.469333	0.275218	0.233253	-0.612354	-0.136846	-0.206644	-0.055528	-0.33142	-0.423426	-0.723087	-0.225064	-0.448284	-0.454475	-0.585789	-0.758976	-0.831259	0.493549	0.00133633	-0.223045	-0.47812	0.118153	0.496869	0.0438105	-0.305019	0.474999	-0.393868	-0.348958	-0.644006	-0.616084	0.0484624	0.156054	-0.330543	0.190753	0.322262	-0.151482	-0.0840959	0.754044	0.315962
1	turquoise	2810410L24Rik	-0.363408	0.331726	-0.227693	-0.410706	-0.270027	0.395866	-0.132019	0.123771	0.620105	0.150247	0.109429	0.191563	-0.541567	0.0120842	-0.0684565	0.256311	-0.185609	-0.542257	-0.477162	-0.638754	-0.59873	-0.668081	-0.884556	-0.961732	-0.893267	0.474662	0.102563	-0.0232806	-0.581138	0.164665	0.306169	-0.302562	-0.614639	-0.0306085	-0.0221583	-0.0127051	-0.504126	-0.395291	-0.0672509	0.299885	-0.428639	0.489426	0.705197	0.35454	0.421976	0.599348	0.436973
25	orange	2810414N06Rik	0.273666	0.543138	0.13163	0.235422	-0.456858	-0.115189	-0.0086619	-0.0685585	0.408658	0.347313	-0.226046	0.107395	-0.470728	-0.475052	-0.101375	-0.166385	-0.657374	-0.36355	-0.572714	0.119251	-0.267364	-0.566325	-0.167991	-0.302122	-0.222016	0.566021	0.753461	0.102292	0.0806263	-0.051019	0.498749	0.132835	0.157112	0.292718	0.481612	-0.317775	-0.557227	-0.156775	0.195746	0.019633	-0.123629	-0.422541	0.340479	-0.130579	-0.171273	0.181311	-0.316973
3	brown	2810428J06Rik	0.640213	0.326528	0.294907	0.813755	0.0228562	-0.0696078	0.707298	0.523024	0.366588	0.622564	0.341999	0.578772	0.0990832	-0.295191	0.313146	0.0856608	-0.108027	0.0400092	-0.124341	0.8373	0.61499	0.0509498	0.302519	0.435909	0.450579	-0.154687	0.197658	-0.10408	0.323877	-0.274701	-0.0836644	0.178006	0.24241	0.3118	0.115651	-0.548412	-0.441297	-0.461999	-0.22593	-0.716756	-0.322701	-0.55853	-0.583427	-0.779594	-0.651836	-0.395072	-0.633319
1	turquoise	2810429I04Rik	-0.320546	0.163473	-0.437011	-0.567711	-0.268707	0.267316	-0.265196	0.123881	0.476746	0.00261782	0.138462	-0.0791574	-0.656261	-0.194079	-0.0700048	0.0443468	-0.1995	-0.301149	-0.426904	-0.571699	-0.611413	-0.612548	-0.816145	-0.851166	-0.978854	0.376994	-0.00794148	-0.142685	-0.721261	0.399886	0.523414	0.00778025	-0.375471	0.117384	-0.261359	0.0159901	-0.391277	-0.370796	0.0238457	0.344147	-0.258111	0.480377	0.647298	0.344223	0.202403	0.806906	0.530411
26	darkorange	2810430I11Rik	0.166634	0.286971	0.411681	0.286663	0.573488	0.317694	0.120532	0.0305081	0.180447	0.503433	-0.260415	-0.321544	-0.265707	-0.0470208	-0.488051	-0.696615	-0.354484	-0.195564	-0.696585	0.373438	-0.101545	0.368386	0.376005	-0.0164344	-0.0952608	0.412255	-0.0469924	-0.269025	0.21115	-0.187419	0.425369	0.649093	0.466907	0.916615	-0.478026	-0.524164	-0.299001	-0.190436	0.479038	0.0864613	0.22959	-0.628347	-0.308922	-0.598966	-0.543513	0.615298	0.157326
8	pink	2810433D01Rik	0.839131	0.056794	0.427583	0.790692	0.247649	-0.330884	0.33911	0.0699111	-0.320584	0.152292	0.291464	0.309214	0.510925	-0.155295	-0.126417	-0.11639	-0.0661516	0.535749	0.155266	0.702868	0.574539	0.342387	0.799985	0.817792	0.693009	-0.391566	-0.121801	-0.341491	0.316079	-0.324619	-0.108788	0.323997	0.404725	0.202466	0.0181733	-0.0446631	0.2954	0.115415	0.216837	-0.327542	0.334355	-0.392973	-0.793051	-0.630291	-0.60615	-0.499302	-0.534515
26	darkorange	2810454H06Rik	0.441969	0.831048	0.62146	0.476458	-0.00105739	0.000325675	0.0409748	-0.204921	0.278445	0.401461	-0.158379	0.207841	0.00727952	0.0392768	-0.693201	-0.116377	-0.517685	-0.334222	-0.755516	-0.0605973	-0.273286	-0.252203	0.0905703	-0.316514	-0.211451	0.47304	0.0989592	-0.562116	-0.147963	-0.540536	0.357223	0.302735	-0.16224	0.400715	0.257821	-0.00878801	-0.208608	-0.0205479	0.74424	0.293589	0.138856	-0.258763	0.00223625	-0.274692	-0.0668619	0.414704	0.162851
2	blue	2810455O05Rik	0.349205	-0.233102	0.344379	0.462275	0.686149	0.0329137	0.252158	0.0712231	-0.339757	0.200702	-0.0359455	-0.224422	0.263186	0.00630803	-0.144184	-0.544416	0.0493388	0.365919	0.045853	0.722047	0.456949	0.78168	0.853776	0.742698	0.603717	-0.221494	-0.235348	-0.0986473	0.538985	-0.156044	-0.0677408	0.494519	0.685708	0.543693	-0.459515	-0.343427	0.20686	0.07671	0.152525	-0.248207	0.392062	-0.600705	-0.786052	-0.66265	-0.661337	-0.14874	-0.260312
31	paleturquoise	2810457G06Rik	-0.475425	-0.329572	-0.29325	-0.444146	0.0798611	-0.154182	-0.0111749	0.0756051	-0.300256	-0.447198	0.0416824	-0.276463	0.493349	0.505422	0.255936	0.372503	0.82217	0.231154	0.596504	-0.262796	0.2948	0.462168	-0.0855326	0.141252	0.103701	-0.652414	-0.864761	-0.33549	-0.368343	0.0148735	-0.513746	0.0772016	-0.336377	-0.456896	-0.27388	0.489638	0.524469	0.138125	-0.105579	-0.0742005	-0.0597152	0.436485	-0.212734	0.326181	0.314252	0.0299153	0.667493
35	sienna3	2810459M11Rik	-0.699228	0.20804	0.0394581	-0.589497	-0.123608	0.220437	-0.517043	-0.513261	0.0607057	-0.213517	-0.612907	-0.405384	-0.203316	0.422182	-0.413214	-0.00866389	-0.0945105	-0.593626	-0.327035	-0.848952	-0.717462	-0.209655	-0.464233	-0.773785	-0.526095	0.55197	0.0901271	0.119447	-0.191178	-0.0837407	0.0904745	-0.239199	-0.433076	-0.180231	0.226463	0.305695	0.00195462	0.291875	0.333554	0.674406	0.0430115	0.26542	0.737186	0.661751	0.778009	0.510112	0.655033
5	green	2900005J15Rik	0.116319	-0.128259	0.224496	0.210556	0.306838	-0.167082	0.202683	0.0194347	-0.402942	-0.223841	0.24572	0.189259	0.834153	0.541853	-0.0356072	0.379167	0.609616	0.376208	0.51693	0.0259274	0.485307	0.524771	0.373405	0.471139	0.48911	-0.669034	-0.782844	-0.456341	-0.0817089	-0.372592	-0.619112	-0.0315088	-0.286825	-0.371958	-0.10423	0.462475	0.632419	0.234432	0.0767963	-0.129734	0.138765	0.27148	-0.579341	-0.050245	0.129666	-0.384123	0.221307
28	skyblue	2900009J06Rik	0.479794	0.856559	0.809322	0.764595	-0.0443205	-0.189077	0.340351	-0.138941	0.182918	0.432732	-0.206233	0.412784	0.471301	0.275351	-0.421116	0.188968	-0.201668	-0.315981	-0.417706	0.188081	0.189168	0.0123574	0.321855	0.0546948	0.343609	0.152671	0.0442515	-0.503382	0.156179	-0.854906	-0.152843	0.155736	-0.226896	0.0957083	0.585017	0.0337831	-0.0865782	0.0724418	0.556915	-0.0706296	-0.010483	-0.431854	-0.308094	-0.375278	0.000717397	-0.132346	-0.0471946
28	skyblue	2900022M07Rik	0.179087	0.9116	0.72247	0.588968	-0.0371983	0.125705	0.416582	0.0280845	0.499974	0.554479	-0.120668	0.580453	0.321216	0.450781	-0.309626	0.413736	-0.095474	-0.620774	-0.516687	-0.0639434	0.0464625	-0.138035	-0.0868028	-0.339281	0.0531103	0.277557	0.00345983	-0.394842	0.00834029	-0.827497	-0.245865	-0.143885	-0.584975	-0.00257945	0.521094	-0.0405807	-0.336884	-0.170682	0.320763	-0.0677866	-0.338459	-0.18674	-0.0675585	-0.241386	0.263778	-0.00924112	0.133668
8	pink	2900026A02Rik	0.554228	-0.36707	-0.0210919	0.387009	0.0587604	-0.522312	0.146128	0.0470662	-0.53379	-0.170289	0.153503	-0.096927	0.360772	-0.350775	0.229243	-0.224331	0.095539	0.723226	0.505394	0.727113	0.622378	0.417909	0.748777	0.971381	0.739799	-0.560649	-0.0412727	-0.0482951	0.361113	0.0759914	-0.094964	0.4031	0.678219	0.061957	-0.0403311	-0.0170101	0.409617	0.22613	-0.0327129	-0.403426	0.361526	-0.397067	-0.675748	-0.392994	-0.629929	-0.54507	-0.552112
46	brown4	2900027M19Rik	0.120066	0.374839	0.273374	-0.0207522	0.132611	0.0122036	-0.3584	-0.395981	-0.0109399	0.114057	-0.46562	-0.519636	-0.349247	-0.163498	-0.722828	-0.668325	-0.576617	-0.174459	-0.711525	-0.0941209	-0.508005	-0.0385392	0.179313	-0.270152	-0.364159	0.577349	0.142568	-0.324256	-0.0761429	-0.0799829	0.676313	0.623579	0.337095	0.658046	-0.129001	-0.0825175	-0.077166	0.159503	0.800527	0.529193	0.460742	-0.374422	0.149223	-0.110726	-0.21241	0.771721	0.327193
47	bisque4	2900037B21Rik	-0.0454047	-0.399478	-0.0523222	0.0160447	0.614071	0.188453	0.278649	0.346906	-0.193199	-0.0217943	0.359229	-0.0446016	0.358102	0.309497	0.128401	0.00597716	0.576928	0.374373	0.347719	0.248135	0.44241	0.665868	0.280436	0.399483	0.224979	-0.563414	-0.813159	-0.296018	-0.0668944	0.017856	-0.344465	0.192797	0.0406072	0.102193	-0.721105	-0.0113193	0.306655	-0.14489	-0.171056	-0.25512	0.0383393	0.14329	-0.620528	-0.290741	-0.254206	-0.00938331	0.256446
18	lightgreen	2900041M22Rik	0.493936	-0.0210108	0.28941	0.222792	-0.238251	-0.48701	-0.467453	-0.700841	-0.670364	-0.493166	-0.0796944	0.112067	0.422277	-0.0561606	-0.493033	0.00829739	-0.339799	0.403171	0.24493	-0.236194	-0.18478	-0.229325	0.440286	0.317997	0.338423	-0.0128493	0.293802	0.0113644	0.140548	-0.17952	0.0137095	-0.251799	0.0408046	-0.415755	0.604686	0.636834	0.673727	0.769608	0.463483	0.476873	0.656313	0.174423	0.0967167	0.318622	0.263343	-0.532683	-0.392014
18	lightgreen	2900042K21Rik	0.393833	0.128154	0.146446	0.168795	0.0430534	0.266223	-0.143584	-0.0787858	0.10306	0.0367389	0.511594	0.604732	-0.0974742	-0.0739682	-0.41776	0.161165	-0.395356	0.0522258	-0.235499	-0.371374	-0.413914	-0.558227	-0.20778	-0.344333	-0.394677	0.248669	0.121871	-0.0617411	-0.285886	0.00910676	0.224612	-0.491288	-0.391316	-0.0741291	0.00423034	0.187421	-1.50913e-05	-0.0438123	0.0962233	0.387755	0.109106	0.551751	0.269838	0.0898655	0.184442	-0.0337829	-0.194333
27	white	2900052L18Rik	-0.343834	0.238233	-0.0847648	-0.456917	-0.342568	0.245575	-0.528376	-0.39787	0.240498	-0.119899	-0.243278	-0.0284539	-0.507387	-0.0104504	-0.371324	0.0263097	-0.467835	-0.498893	-0.446797	-0.813348	-0.867736	-0.720561	-0.644483	-0.885184	-0.745699	0.704904	0.474148	0.260222	-0.293003	0.143397	0.391138	-0.444266	-0.422462	-0.146758	0.306822	0.19344	-0.22829	0.104969	0.181647	0.67185	-0.0203377	0.411657	0.931372	0.61209	0.628673	0.412099	0.236787
25	orange	2900052N01Rik	0.165815	0.217308	0.656477	0.343778	0.357056	0.213525	-0.25612	-0.577484	-0.161718	0.247012	-0.630942	-0.250641	-0.167229	0.00356248	-0.703795	-0.704494	-0.700213	-0.306399	-0.578214	0.103679	-0.40283	0.128227	0.538405	0.00649132	0.187776	0.746685	0.655851	0.362797	0.72666	-0.309978	0.306344	0.0297191	0.487602	0.506043	0.233476	-0.297224	-0.0839051	0.393412	0.51946	0.440718	0.515105	-0.641717	0.103602	-0.200762	-0.0621779	0.0219579	-0.355193
45	darkorange2	2900060N12Rik	-0.0504566	0.348572	0.36219	0.249314	0.0902962	0.459593	0.079587	-0.0610762	0.47068	0.563999	-0.356414	0.123381	-0.51028	-0.110641	-0.178846	-0.321423	-0.59544	-0.655016	-0.667249	0.103136	-0.348036	-0.23469	-0.0832831	-0.389192	-0.131724	0.802498	0.801196	0.546276	0.532326	-0.148205	0.255283	-0.247108	0.157398	0.420922	0.249707	-0.626359	-0.689088	-0.196718	-0.0391588	0.0638466	-0.174073	-0.502005	0.338793	-0.216999	-0.0111616	0.0697174	-0.391439
19	lightyellow	2900064F13Rik	0.0895079	0.492656	0.645892	0.709983	0.497021	0.569696	0.750567	0.442855	0.647072	0.941159	-0.056862	0.468161	-0.00240164	0.273593	0.0421237	-0.0283679	-0.0683737	-0.61734	-0.536582	0.562813	0.324201	0.313444	0.162488	-0.03514	0.278462	0.315813	0.163011	0.117409	0.58098	-0.569112	-0.256707	-0.0769472	-0.00344599	0.508187	-0.0256093	-0.808198	-0.718992	-0.541991	-0.19514	-0.502052	-0.479522	-0.661425	-0.394385	-0.758909	-0.276746	-0.109856	-0.278807
14	cyan	2900072N19Rik	-0.141979	-0.0165553	-0.665998	-0.270518	-0.523704	-0.301201	0.312118	0.619367	0.390672	0.0329498	0.268366	-0.0480722	-0.244947	-0.38581	0.800255	0.313896	0.365966	0.0856514	0.226723	0.258263	0.38722	-0.17245	-0.482586	-0.0122353	-0.195585	-0.421999	-0.187006	-0.207874	-0.473745	0.384029	0.050206	0.383505	-0.0171181	-0.0665102	-0.126361	-0.162604	-0.350988	-0.545764	-0.450574	-0.605081	-0.583686	0.016289	-0.0524367	-0.0487988	-0.311576	0.215303	0.183781
3	brown	2900076A07Rik	0.327818	0.017688	0.351006	0.690787	0.470114	0.0786565	0.719772	0.482044	0.119206	0.557564	0.0981508	0.188907	0.271408	0.0164898	0.316217	-0.150199	0.205835	0.0817149	0.0452254	0.954481	0.775366	0.66125	0.603661	0.681293	0.712817	-0.296218	-0.108117	-0.0110745	0.606785	-0.310079	-0.328112	0.31544	0.462751	0.42519	-0.215605	-0.626369	-0.231787	-0.325127	-0.252286	-0.749129	-0.177397	-0.735686	-0.849327	-0.849904	-0.680994	-0.383635	-0.441727
1	turquoise	2900076G11Rik	-0.670798	0.255446	-0.104474	-0.373639	-0.11676	0.56356	0.0695231	0.187269	0.663995	0.259521	-0.0825102	0.215565	-0.36834	0.339364	0.153798	0.383956	0.0864821	-0.776152	-0.32649	-0.556163	-0.394368	-0.368365	-0.835881	-0.884374	-0.593704	0.429616	0.112934	0.277629	-0.216903	-0.0166968	-0.115756	-0.556178	-0.680368	-0.177343	0.0798876	-0.161482	-0.573017	-0.398525	-0.349086	0.0850197	-0.640908	0.33703	0.622099	0.338049	0.60502	0.308975	0.380732
14	cyan	2900078I11Rik	-0.365539	0.0310837	-0.504715	-0.231891	-0.21491	0.317172	0.493763	0.803653	0.758217	0.338356	0.461058	0.375838	-0.34635	-0.0591102	0.769598	0.521972	0.39468	-0.30838	0.0298077	0.0331457	0.214666	-0.25823	-0.789117	-0.417673	-0.41295	-0.170227	-0.170267	0.0548843	-0.401906	0.27316	-0.15199	-0.198785	-0.438319	-0.0984497	-0.255374	-0.372743	-0.661566	-0.827842	-0.762266	-0.571348	-0.903928	0.274752	0.125504	-0.0549431	-0.00946679	0.168872	0.174906
13	salmon	2900079G21Rik	-0.00655523	0.62141	0.73278	0.579783	0.15049	-0.0095668	0.440416	-0.0604535	0.216957	0.533471	-0.612869	0.0108903	0.347365	0.409605	-0.116778	-0.0341105	0.0130827	-0.552867	-0.345144	0.401924	0.335222	0.442133	0.39541	0.148989	0.555853	0.207495	0.140847	-0.0783062	0.597965	-0.787708	-0.345878	0.212031	0.0667021	0.227243	0.463865	-0.334547	-0.269097	0.0245679	0.26779	-0.29724	-0.164136	-0.828768	-0.353831	-0.433437	-0.0337184	-0.146981	-0.0297859
20	royalblue	2900093K20Rik	0.0597732	0.566644	0.109903	-0.102859	-0.127581	0.087509	-0.244144	-0.162531	0.354233	0.219792	-0.23083	-0.221737	-0.497236	-0.204112	-0.543529	-0.327926	-0.544543	-0.356038	-0.797816	-0.278155	-0.57978	-0.407902	-0.282986	-0.621828	-0.687076	0.6051	0.140148	-0.405242	-0.41475	-0.0267317	0.697658	0.445869	-0.040612	0.513607	-0.0557321	-0.0770899	-0.346605	-0.141633	0.617294	0.445912	0.0945998	-0.103065	0.370148	-0.00877206	-0.0690563	0.882983	0.435474
18	lightgreen	3000002C10Rik	0.529459	0.0693752	-0.36612	-0.097467	-0.473989	-0.297966	-0.293411	0.00675932	0.00823434	-0.256707	0.58493	0.275812	-0.268829	-0.587522	-0.151709	0.119529	-0.378965	0.427433	-0.0610463	-0.262617	-0.316522	-0.76876	-0.326442	-0.206704	-0.555475	-0.0393834	0.0469005	-0.388435	-0.738472	0.394823	0.579182	0.0796854	-0.146714	-0.0724585	-0.0203341	0.360197	0.0895762	-0.0756357	0.193581	0.273544	0.156158	0.557663	0.279987	0.186544	-0.135662	0.243129	-0.0495935
13	salmon	3010001F23Rik	0.0936828	0.15217	0.734701	0.311453	0.711461	0.475325	-0.17613	-0.46593	-0.177804	0.223372	-0.335126	-0.0639339	0.0855285	0.3886	-0.852553	-0.498569	-0.401261	-0.244547	-0.503861	-0.115818	-0.383943	0.306287	0.480388	-0.0837378	0.0773284	0.549244	0.0992504	0.0812635	0.469403	-0.424047	0.0806231	-0.118413	0.116333	0.418148	-0.116724	-0.105355	0.115307	0.323372	0.525624	0.536015	0.501944	-0.233772	-0.0504583	-0.187764	0.107429	0.104887	-0.0220687
42	lightcyan1	3110001I22Rik	-0.0846336	-0.143651	-0.00684449	-0.240071	-0.322375	-0.753575	-0.478256	-0.658359	-0.791814	-0.726159	-0.52855	-0.58974	0.556656	0.176223	-0.173601	-0.00913716	0.224724	0.36729	0.509105	-0.220933	0.0706971	0.266266	0.406185	0.422885	0.436538	-0.347508	-0.180561	-0.204601	0.00771434	-0.131935	-0.19224	0.278998	0.139404	-0.474307	0.453435	0.742629	0.832379	0.833023	0.494731	0.29619	0.553285	-0.0126838	-0.0400926	0.479256	0.299733	-0.202284	0.253757
41	lightsteelblue1	3110006O06Rik	-0.0213439	0.191079	0.256077	0.373389	0.416315	0.712353	0.640629	0.605384	0.644073	0.631844	0.532378	0.823499	0.0348453	0.362259	0.195636	0.442812	0.202905	-0.397328	-0.19435	0.0895573	0.192711	-0.00405261	-0.305132	-0.283879	-0.0868265	0.0360287	-0.177817	0.0797393	0.049259	-0.268889	-0.393229	-0.572914	-0.542798	0.0379011	-0.238914	-0.42673	-0.521583	-0.649145	-0.530514	-0.376475	-0.631369	0.198806	-0.162927	-0.372205	0.073904	-0.182988	-0.117291
20	royalblue	3110009E18Rik	-0.0477911	0.454186	0.0165922	-0.308966	-0.305242	-0.184011	-0.497913	-0.432178	0.045536	-0.138476	-0.400913	-0.444068	-0.321009	-0.131535	-0.5843	-0.273714	-0.436895	-0.214804	-0.55552	-0.485014	-0.626757	-0.386298	-0.237328	-0.542232	-0.607942	0.472805	0.0708589	-0.437117	-0.488637	-0.00129897	0.624252	0.457208	-0.06729	0.238732	0.119697	0.277127	-0.00516922	0.18971	0.754522	0.618019	0.286311	0.0285236	0.46526	0.297123	0.146797	0.814307	0.571712
2	blue	3110039M20Rik	0.304869	-0.0828798	0.428141	0.443665	0.630183	0.0866713	0.135468	-0.0744236	-0.244271	0.300308	-0.288576	-0.362101	0.0299019	-0.0897685	-0.296863	-0.752691	-0.227498	0.151583	-0.235095	0.682073	0.230184	0.661714	0.822504	0.56468	0.480938	0.114113	0.064285	0.0256469	0.650219	-0.165753	0.151407	0.550891	0.802258	0.723233	-0.342599	-0.479747	0.0246449	0.105804	0.297314	-0.102414	0.439057	-0.799988	-0.584972	-0.650225	-0.655664	0.0228025	-0.287732
48	darkslateblue	3110040N11Rik	0.0654486	0.502896	0.37947	0.60425	0.166835	0.0596174	0.940884	0.666591	0.520306	0.641718	0.161518	0.49649	0.512372	0.438093	0.434633	0.522371	0.576057	-0.302449	-0.00408151	0.564246	0.821827	0.457757	0.0697015	0.223602	0.462959	-0.421834	-0.503366	-0.45341	0.0909294	-0.647211	-0.639994	0.17804	-0.32161	0.0453873	0.0375122	-0.345663	-0.36134	-0.550466	-0.244591	-0.836224	-0.676717	-0.384538	-0.710643	-0.631014	-0.217846	-0.206491	0.12307
14	cyan	3110053B16Rik	-0.0436353	0.542596	-0.0968163	0.0937617	-0.154976	0.0275455	0.591078	0.685474	0.701505	0.452505	0.305095	0.278134	0.00385992	0.0970939	0.347252	0.457882	0.379664	-0.277337	-0.239484	0.148774	0.350794	-0.0490054	-0.472129	-0.296061	-0.306212	-0.251547	-0.563868	-0.710962	-0.608119	-0.196478	-0.0730591	0.411131	-0.455418	0.149849	-0.207903	-0.186389	-0.482148	-0.723212	-0.0860171	-0.506767	-0.685827	0.0154595	-0.249623	-0.322894	-0.19765	0.488004	0.554296
45	darkorange2	3110067C02Rik	-0.0437494	-0.0904386	-0.0254538	-0.0365148	-0.184691	0.188191	-0.242603	-0.228369	0.10195	0.085607	-0.234245	0.023739	-0.52848	-0.359314	0.00127049	-0.277422	-0.576868	-0.264783	-0.221968	-0.0407132	-0.408318	-0.419915	-0.110766	-0.212467	-0.0966724	0.596514	0.942512	0.804492	0.469408	0.241148	0.286415	-0.439235	0.268406	0.0603865	0.345306	-0.3262	-0.360047	0.0748146	-0.219801	0.172073	0.0189615	-0.196287	0.530901	0.143105	0.0904184	-0.210353	-0.60786
13	salmon	3110080E11Rik	0.285136	0.39735	0.800715	0.515239	0.152221	-0.00601569	-0.0909334	-0.562531	-0.245449	0.056481	-0.300557	0.308104	0.500062	0.433411	-0.646589	0.0601057	-0.281842	-0.203183	-0.184492	-0.183038	-0.148268	0.0296756	0.424078	0.0519623	0.3849	0.290231	0.228963	0.000416185	0.413139	-0.690695	-0.246125	-0.373945	-0.213062	-0.17505	0.602318	0.276845	0.283733	0.518106	0.488868	0.368175	0.349744	-0.116512	-0.0168024	0.0237537	0.395226	-0.422741	-0.221515
3	brown	3110099E03Rik	0.522859	-0.263804	0.313179	0.627469	0.439831	-0.0395432	0.312343	0.0998612	-0.2883	0.235085	0.0839806	0.0864514	0.206108	-0.210896	0.0671759	-0.400097	-0.112409	0.379179	0.158778	0.829141	0.510488	0.504008	0.813965	0.821784	0.74792	-0.181196	0.200091	0.246689	0.744158	-0.0969306	-0.113967	0.158863	0.710069	0.350756	-0.123391	-0.425593	0.0776381	0.0644011	-0.121649	-0.396474	0.273788	-0.618833	-0.668467	-0.645469	-0.646048	-0.574733	-0.759392
27	white	3300002A11Rik	-0.367265	-0.0684759	-0.43157	-0.537598	-0.532676	0.120558	-0.431646	-0.176329	0.234192	-0.187404	-0.108338	-0.0271235	-0.632929	-0.299432	0.120938	0.0727555	-0.35864	-0.31965	-0.132646	-0.556564	-0.632408	-0.750141	-0.691362	-0.655056	-0.596551	0.494055	0.658332	0.57261	-0.17046	0.454674	0.335194	-0.500636	-0.201356	-0.260361	0.310594	0.0318757	-0.320429	-0.0168216	-0.258021	0.337404	-0.190738	0.353621	0.901994	0.597369	0.44738	0.137621	-0.085257
4	yellow	3300002I08Rik	-0.180435	-0.17591	0.195817	-0.00502351	0.547305	0.100352	-0.0305916	-0.136883	-0.249976	0.102124	-0.528388	-0.711736	-0.0328834	0.0985969	-0.200956	-0.700996	0.0176115	0.00102219	-0.1542	0.384063	0.101917	0.736447	0.562589	0.333543	0.285222	0.0996671	-0.122122	0.0356758	0.468571	-0.0535349	0.0874529	0.592536	0.658086	0.583341	-0.411937	-0.339314	0.0759011	0.155163	0.274398	0.0105957	0.350465	-0.65541	-0.365577	-0.33138	-0.381227	0.290333	0.155307
41	lightsteelblue1	3300002P13Rik	0.324843	0.540234	-0.0317119	0.304968	-0.466313	-0.162902	0.473172	0.492962	0.541274	0.267058	0.574046	0.774912	0.170375	-0.0388736	0.304425	0.763693	0.163317	-0.0918797	-0.0299089	-0.00540736	0.279033	-0.494797	-0.477096	-0.22393	-0.181485	-0.276227	-0.214595	-0.524723	-0.57709	-0.22589	-0.146592	-0.110722	-0.655438	-0.290055	0.276512	0.114167	-0.298013	-0.49488	-0.16415	-0.396766	-0.592816	0.324374	-0.0678595	-0.116026	0.030489	-0.0706222	0.0595644
45	darkorange2	3425401B19Rik	0.0729931	0.0541344	0.276601	-0.0438276	0.0506748	0.171838	-0.608582	-0.687395	-0.181358	-0.0343791	-0.518737	-0.313105	-0.493023	-0.260534	-0.687343	-0.682756	-0.872977	-0.225876	-0.543185	-0.258949	-0.772051	-0.320131	0.174748	-0.285969	-0.227541	0.867941	0.843453	0.507278	0.414081	0.0861609	0.595583	-0.137169	0.397951	0.340541	0.248274	-0.107527	-0.0685432	0.435041	0.45405	0.714225	0.556441	-0.256697	0.560626	0.184156	0.112754	0.176172	-0.324633
46	brown4	3632454L22Rik	0.44448	0.462294	0.250202	0.203375	-0.379834	-0.704416	-0.266811	-0.46737	-0.310429	-0.177517	-0.413417	-0.363727	0.183743	-0.238905	-0.454773	-0.25834	-0.345591	0.181692	-0.210143	0.081355	-0.0485871	-0.0757892	0.389634	0.213612	0.137169	0.0518613	0.0823247	-0.576315	-0.133538	-0.266188	0.376922	0.717999	0.291837	0.158132	0.429802	0.339841	0.301023	0.434069	0.845863	0.24678	0.486503	-0.3934	-0.102934	-0.0283853	-0.205714	0.242971	0.134758
25	orange	3830403N18Rik	0.143548	0.610432	0.335654	0.232026	-0.220617	0.0176393	-0.0650442	-0.216492	0.366647	0.416967	-0.494818	-0.108682	-0.455629	-0.285518	-0.339498	-0.378905	-0.692967	-0.518419	-0.754485	0.0873931	-0.367275	-0.343226	-0.0263471	-0.351512	-0.204054	0.736394	0.701103	0.0812482	0.22336	-0.200024	0.510781	0.248914	0.232814	0.479934	0.399505	-0.378509	-0.538704	-0.057547	0.40679	0.168431	0.00731545	-0.597298	0.310023	-0.178342	-0.135928	0.356735	-0.146201
48	darkslateblue	3830406C13Rik	0.273169	0.416395	0.55233	0.801938	0.511755	0.431624	0.933772	0.670633	0.578722	0.859779	0.32776	0.68528	0.284328	0.317559	0.19756	0.242946	0.230838	-0.311545	-0.255677	0.655595	0.628704	0.399029	0.196017	0.183957	0.382044	-0.12433	-0.255286	-0.206698	0.325529	-0.580119	-0.442819	-0.0193522	-0.156379	0.348232	-0.178428	-0.626991	-0.517966	-0.637087	-0.284909	-0.705295	-0.540233	-0.425122	-0.695144	-0.846436	-0.37976	-0.239144	-0.213371
26	darkorange	3830408C21Rik	-0.0393409	0.0736411	-0.15441	0.0561949	0.0476178	-0.262358	0.436465	0.465357	0.128141	0.184884	-0.0396182	-0.328929	0.135179	-0.0382906	0.410987	-0.0480504	0.460887	0.125994	0.099849	0.565349	0.612942	0.521232	0.162022	0.366551	0.225297	-0.475105	-0.537059	-0.503873	-0.128993	-0.0435425	-0.0952974	0.813207	0.276605	0.310606	-0.347375	-0.243429	-0.101007	-0.334596	-0.0145115	-0.585856	-0.233261	-0.447599	-0.598101	-0.440319	-0.545798	0.289551	0.350259
35	sienna3	3830422I06Rik	-0.0762351	0.338418	0.305854	-0.0917426	0.152911	0.00530054	-0.220311	-0.324799	-0.12132	-0.143408	-0.151064	-0.118137	0.310776	0.477082	-0.612158	0.0806758	0.077426	-0.107725	-0.22457	-0.505783	-0.27962	0.0760174	-0.0164787	-0.299631	-0.246837	0.0587037	-0.530359	-0.619474	-0.419779	-0.367883	-0.00292493	0.157892	-0.432235	-0.0388535	-0.044932	0.487625	0.347028	0.250923	0.640376	0.494472	0.255051	0.293257	0.0367685	0.206246	0.361623	0.442334	0.700392
13	salmon	3830432H09Rik	0.363655	0.467316	0.823035	0.81101	0.731679	0.435902	0.580729	0.217481	0.296014	0.776396	-0.0280131	0.31661	0.22254	0.317227	-0.376127	-0.249639	-0.130007	-0.298236	-0.548014	0.557397	0.291766	0.509244	0.527686	0.183027	0.348282	0.210223	-0.134385	-0.255685	0.480701	-0.662001	-0.13233	0.217809	0.133878	0.655444	-0.218055	-0.558739	-0.317698	-0.277844	0.24875	-0.244405	-0.0266021	-0.629278	-0.635753	-0.837772	-0.415213	0.0173236	-0.138264
8	pink	3930402G23Rik	0.330002	-0.498521	0.163717	0.355671	0.361364	-0.24095	0.134865	-0.0591889	-0.646776	-0.237099	0.163244	0.046568	0.630508	0.115313	0.107852	-0.0478338	0.31759	0.622299	0.646597	0.467651	0.577406	0.610498	0.765717	0.908414	0.836585	-0.589222	-0.239001	0.0917468	0.484956	-0.106045	-0.467046	-0.0334459	0.373521	-0.184059	-0.073727	0.139287	0.607527	0.37067	-0.12736	-0.260023	0.375315	-0.131777	-0.663727	-0.237141	-0.24406	-0.760224	-0.45947
14	cyan	4632404H12Rik	0.105995	0.0773694	-0.704041	-0.38099	-0.668295	-0.321247	-0.0874319	0.345044	0.321729	-0.14762	0.428059	0.0193035	-0.470568	-0.616518	0.353236	0.212089	-0.0672808	0.200781	-0.0181781	-0.134799	-0.118532	-0.665798	-0.642971	-0.324745	-0.652777	-0.149086	-0.0487111	-0.362191	-0.841043	0.545333	0.508951	0.325853	-0.132341	-0.0349697	-0.114233	0.11394	-0.241814	-0.406964	-0.104384	-0.0945491	-0.284782	0.379761	0.305967	0.18201	-0.208909	0.488688	0.228259
14	cyan	4632404M16Rik	-0.282543	0.11862	-0.518007	-0.420476	-0.361732	0.105096	0.129827	0.478968	0.506123	-0.0274403	0.506556	0.309692	-0.183907	0.0297192	0.377971	0.623896	0.352782	-0.128446	0.0478367	-0.433345	-0.0745514	-0.465871	-0.867097	-0.584618	-0.667565	-0.21549	-0.434145	-0.347733	-0.863784	0.248685	-0.012534	-0.14974	-0.714845	-0.307774	-0.196264	0.185883	-0.253397	-0.52612	-0.328329	-0.116918	-0.59757	0.705858	0.301236	0.289596	0.26273	0.388918	0.538515
21	darkred	4632411P08Rik	0.383461	-0.395685	-0.63915	-0.125026	-0.21615	-0.191761	0.073558	0.482255	-0.0169193	-0.238786	0.910417	0.338208	-0.103974	-0.50915	0.420994	0.271883	0.167318	0.682586	0.424837	0.106024	0.215883	-0.334004	-0.250097	0.188114	-0.249375	-0.568883	-0.324372	-0.254333	-0.618647	0.58	0.172743	0.0373365	-0.0468778	-0.159395	-0.429743	0.159546	0.121108	-0.339159	-0.390646	-0.253086	-0.105622	0.591701	-0.140493	-0.0221407	-0.362279	-0.0592174	-0.147054
10	purple	4632415L05Rik	-0.049581	0.56565	0.375849	0.301472	0.413064	0.743748	0.479816	0.455956	0.835559	0.819975	0.162726	0.436886	-0.322539	0.226698	-0.183929	0.026728	-0.162725	-0.672413	-0.783572	0.0403305	-0.146319	-0.0807681	-0.346583	-0.6052	-0.447579	0.480724	-0.0706593	-0.177382	-0.0803965	-0.31419	0.106261	-0.0596476	-0.35945	0.546725	-0.324828	-0.593791	-0.770641	-0.70274	-0.0329753	-0.111743	-0.500888	-0.125595	-0.00494045	-0.470776	-0.0899837	0.498173	0.21848
4	yellow	4632418H02Rik	0.0515613	-0.444014	-0.372321	-0.351497	-0.101455	0.10728	-0.597427	-0.311795	-0.175808	-0.213725	-0.0912147	-0.36257	-0.796562	-0.707182	-0.156117	-0.672408	-0.717519	0.163411	-0.188909	-0.0917401	-0.623908	-0.441682	-0.0454125	-0.14268	-0.38346	0.543961	0.799176	0.674484	0.189827	0.708462	0.736089	-0.0865701	0.606206	0.301796	-0.127639	-0.220387	-0.12644	0.160011	-0.0462445	0.440353	0.403937	-0.0270332	0.564	0.213359	-0.188087	0.161453	-0.480536
44	floralwhite	4632427E13Rik	0.355964	-0.0324913	-0.0765444	-0.133629	-0.0456621	0.118944	-0.607084	-0.394553	-0.0814317	-0.0954884	0.0414096	-0.150007	-0.689177	-0.617376	-0.614919	-0.620856	-0.906168	0.124966	-0.528553	-0.260684	-0.792927	-0.608775	-0.0473187	-0.343976	-0.605539	0.663208	0.594178	0.162705	-0.132531	0.435136	0.913473	0.0501195	0.347079	0.438945	-0.130807	-0.0382988	-0.0830259	0.145613	0.407916	0.686418	0.529292	0.108088	0.52463	0.119381	-0.173593	0.441709	-0.248812
20	royalblue	4632428C04Rik	-0.451542	-0.237879	-0.254948	-0.368118	0.524721	0.617732	0.0839425	0.376425	0.337634	0.273905	0.0391885	-0.349955	-0.521026	0.0279928	0.0706787	-0.385523	0.108899	-0.206531	-0.309996	0.0408944	-0.158238	0.28111	-0.242605	-0.317992	-0.468862	0.188599	-0.284999	0.068817	-0.102413	0.343555	0.231712	0.2418	0.154138	0.568273	-0.860583	-0.506753	-0.390623	-0.482925	-0.212058	-0.0251583	-0.186272	-0.0356499	0.00667181	-0.200991	-0.24703	0.675712	0.406068
21	darkred	4632432E15Rik	0.503863	0.0360813	-0.311686	0.138548	-0.029594	-0.0231045	0.276801	0.578341	0.285164	0.160517	0.82419	0.393005	-0.165035	-0.427682	0.160801	0.142071	0.00943996	0.407629	-0.0515349	0.231419	0.187343	-0.272381	-0.206741	0.019547	-0.363909	-0.332776	-0.398227	-0.566208	-0.643607	0.287878	0.320082	0.319432	-0.0725744	0.244232	-0.52179	-0.0790086	-0.158329	-0.557034	-0.103326	-0.265112	-0.175492	0.314354	-0.279361	-0.353199	-0.538835	0.288064	0.0304841
16	lightcyan	4632433K11Rik	0.141804	-0.0852026	0.146263	0.224766	-0.236741	-0.394802	-0.0786612	-0.322927	-0.33565	-0.110334	-0.436728	-0.179253	0.128098	-0.196864	0.121451	-0.195467	-0.189266	0.080021	0.213976	0.342694	0.188221	0.108011	0.45353	0.47734	0.607402	0.0377002	0.593854	0.45144	0.64697	-0.0882021	-0.0977179	-0.00914639	0.489271	-0.115897	0.568681	-0.0651485	0.118355	0.409148	-0.00360757	-0.131695	0.217106	-0.538087	-0.0542183	-0.0147011	-0.0844713	-0.562248	-0.583384
51	thistle1	4633401B06Rik	0.0612825	0.00898266	-0.281532	0.13219	0.193644	0.212427	0.626731	0.852652	0.559338	0.533364	0.413118	0.0855909	-0.312084	-0.288273	0.549975	-0.0561388	0.23748	0.0134435	-0.138922	0.646732	0.480391	0.211625	-0.142792	0.100075	-0.115487	-0.249941	-0.309358	-0.236561	-0.157388	0.217011	0.105365	0.505673	0.22351	0.540865	-0.648443	-0.670819	-0.584364	-0.826732	-0.421854	-0.706625	-0.524932	-0.298651	-0.461967	-0.648062	-0.72484	0.337928	0.048779
38	plum1	4731419I09Rik	-0.0667576	-0.338062	0.35254	0.172813	0.235275	-0.0229951	-0.149659	-0.469464	-0.557675	-0.239013	-0.345338	-0.0356212	0.444551	0.335037	-0.10889	-0.0704642	0.0529186	0.07705	0.395083	0.0268718	0.0986573	0.376502	0.540965	0.446805	0.692918	-0.0205328	0.283491	0.582811	0.762866	-0.241887	-0.482157	-0.500336	0.1812	-0.350266	0.383966	0.149841	0.443519	0.611263	-0.0739757	0.113575	0.350371	-0.15681	-0.0835378	0.151428	0.317386	-0.780868	-0.468614
44	floralwhite	4732416N19Rik	0.289107	0.473812	0.04161	-0.076634	-0.317623	-0.0347936	-0.40228	-0.284656	0.201425	0.0077605	0.0249994	0.0467858	-0.435284	-0.335836	-0.591995	-0.155425	-0.670079	-0.137816	-0.627094	-0.44968	-0.685484	-0.72509	-0.332183	-0.601132	-0.714548	0.546948	0.276588	-0.337175	-0.524876	0.0716241	0.723545	0.142219	-0.172846	0.230978	0.130918	0.18554	-0.159233	0.00758801	0.578686	0.588381	0.210359	0.225144	0.518064	0.183977	0.06737	0.614032	0.192954
17	grey60	4732419C18Rik	0.521269	-0.248785	0.151099	0.339283	-0.105083	-0.541947	-0.0849057	-0.29347	-0.685006	-0.450486	0.223257	0.250417	0.696765	0.0155118	-0.04647	0.22777	0.130002	0.65248	0.641683	0.127698	0.360575	0.117401	0.559728	0.71264	0.665244	-0.538807	-0.0891045	-0.0813633	0.166778	-0.161504	-0.351099	-0.182198	0.0697388	-0.512757	0.370089	0.54691	0.739965	0.556394	0.0937713	-0.0190914	0.434929	0.165582	-0.362596	0.0766978	0.0310816	-0.808419	-0.4515
25	orange	4732440D04Rik	-0.273511	0.288094	0.484928	-0.0510927	0.533485	0.562866	-0.242388	-0.364635	0.137217	0.293063	-0.530449	-0.345062	-0.293491	0.324757	-0.748412	-0.551122	-0.405195	-0.551809	-0.754035	-0.292144	-0.599445	0.158757	0.0680001	-0.503149	-0.348108	0.758644	0.110206	0.0407683	0.207625	-0.255033	0.307477	0.0849234	0.0436574	0.563637	-0.219552	-0.236386	-0.203456	0.0939257	0.523419	0.575965	0.263087	-0.252816	0.247515	-0.0529417	0.163599	0.622924	0.368292
2	blue	4732463B04Rik	0.501124	0.129293	0.758599	0.67383	0.56601	0.043898	0.0438965	-0.359784	-0.343557	0.266845	-0.320512	-0.0754765	0.258322	0.0652747	-0.599488	-0.597071	-0.409916	0.0808715	-0.291385	0.481089	0.0918876	0.47986	0.90923	0.512059	0.58328	0.253074	0.232655	0.0300793	0.737153	-0.458108	0.055241	0.235736	0.573889	0.506681	0.0478024	-0.24239	0.173439	0.359904	0.500903	0.123141	0.579016	-0.691081	-0.478401	-0.534567	-0.374673	-0.239472	-0.44414
21	darkred	4732465J04Rik	0.0749169	-0.423644	-0.825285	-0.42727	-0.227699	-0.0621258	-0.0286888	0.512217	0.128715	-0.219162	0.730986	0.044269	-0.409242	-0.549857	0.465029	0.114323	0.152069	0.497018	0.266047	-0.00383751	0.030165	-0.348884	-0.469673	-0.0654818	-0.526554	-0.391322	-0.299039	-0.179475	-0.708044	0.759853	0.347028	0.171191	0.0061946	-0.00121262	-0.597653	0.0240492	-0.0660982	-0.453613	-0.411261	-0.1791	-0.192943	0.550751	0.0645618	0.0719396	-0.344603	0.304667	0.0992174
19	lightyellow	4732471J01Rik	-0.212247	0.518939	0.662598	0.51428	0.559011	0.452451	0.751374	0.386071	0.496281	0.73677	-0.205007	0.257705	0.392125	0.727057	0.0251242	0.195913	0.407249	-0.623709	-0.325942	0.348852	0.467172	0.644573	0.154647	-0.0232264	0.352977	0.0094822	-0.412961	-0.246644	0.352958	-0.77885	-0.584682	0.0688918	-0.28584	0.277258	-0.0840701	-0.462958	-0.397468	-0.396405	-0.0360819	-0.470247	-0.487703	-0.498161	-0.539612	-0.579287	-0.0116341	0.018081	0.284733
16	lightcyan	4732496C06Rik	-0.282225	-0.427416	-0.594832	-0.358976	-0.200264	-0.00146312	0.00602692	0.292691	0.134017	-0.0117342	-0.0480486	-0.343085	-0.551496	-0.495162	0.621675	-0.243334	0.0096893	0.0462281	0.159214	0.302955	0.0835376	-0.0371888	-0.200902	0.0725306	-0.0777045	-0.00434418	0.361665	0.528414	0.159388	0.604698	0.201836	0.125127	0.476781	0.147148	-0.200146	-0.445136	-0.35567	-0.272107	-0.546735	-0.338612	-0.241468	-0.233169	0.153286	-0.00547578	-0.320443	0.0442347	-0.250144
26	darkorange	4833403J16Rik	0.798486	0.470093	0.365398	0.670327	0.0253157	-0.386116	0.331271	0.152771	0.00932744	0.287292	0.223789	0.204739	0.284773	-0.240478	-0.23958	-0.0999223	-0.170651	0.310664	-0.227775	0.552737	0.392016	0.101246	0.477406	0.425649	0.256478	-0.223871	-0.237182	-0.767857	-0.132649	-0.353073	0.204723	0.693812	0.234326	0.407308	-0.0128708	-0.0434114	0.0451217	-0.111199	0.502245	-0.244762	0.182486	-0.397236	-0.635017	-0.626086	-0.644574	0.086946	-0.0949073
36	yellowgreen	4833408A19Rik	-0.288561	-0.150002	-0.276534	-0.489046	-0.23969	0.0800685	-0.384639	-0.199793	-0.0926903	-0.470604	0.263747	0.219253	0.0696796	0.255638	-0.0942539	0.497631	0.160874	0.0152847	0.247554	-0.837873	-0.426056	-0.454401	-0.556905	-0.487518	-0.460768	-0.0505625	-0.202199	0.00576912	-0.547969	0.168848	-0.122955	-0.62527	-0.710683	-0.646543	0.0998275	0.629405	0.309338	0.178075	-0.0869533	0.458401	-0.0317608	0.934441	0.545	0.710337	0.729415	-0.00390727	0.333928
6	red	4833411C07Rik	0.0493768	0.461638	0.527485	0.444196	0.288548	-0.157412	0.514943	0.156418	0.0311774	0.277711	-0.184267	0.0176267	0.719741	0.598876	-0.0735152	0.226215	0.518912	-0.117842	-0.00488925	0.318497	0.598789	0.679047	0.390962	0.319902	0.496774	-0.397147	-0.719012	-0.71788	0.0310198	-0.741914	-0.514403	0.478515	-0.184165	0.0788526	0.011883	0.0601239	0.155025	-0.0335485	0.341905	-0.357868	-0.115447	-0.374993	-0.718686	-0.421883	-0.097109	0.0226053	0.461638
21	darkred	4833412K13Rik	0.105621	-0.297484	0.150822	0.336245	0.527769	0.508844	0.445307	0.412817	0.100624	0.247949	0.608406	0.681696	0.268911	0.297433	0.218357	0.317817	0.303468	0.0948667	0.269831	0.183959	0.330841	0.222955	0.075466	0.196422	0.261821	-0.268748	-0.228819	0.251447	0.246293	-0.0911415	-0.513262	-0.634777	-0.254062	-0.147649	-0.308252	-0.202921	-0.0316593	-0.283054	-0.588271	-0.323918	-0.251663	0.287488	-0.343162	-0.280075	0.00926145	-0.572177	-0.378842
9	magenta	4833413G10Rik	0.508648	0.268966	0.606352	0.671353	0.545167	0.116179	0.266731	-0.00335866	0.00784847	0.537319	-0.208185	-0.104984	-0.014164	-0.135571	-0.415382	-0.663604	-0.410213	-0.00940292	-0.512195	0.699487	0.18398	0.447015	0.731692	0.399291	0.364672	0.266815	0.151267	-0.154247	0.550117	-0.342856	0.259466	0.569466	0.655079	0.827857	-0.210185	-0.553109	-0.189319	-0.0527548	0.42284	-0.119666	0.32254	-0.8496	-0.565393	-0.790797	-0.69871	0.113023	-0.31419
31	paleturquoise	4833415N18Rik	-0.579254	-0.0774469	-0.189494	-0.185837	0.231776	0.206226	0.549116	0.604053	0.313691	0.184928	0.0788647	-0.0420964	0.272128	0.521454	0.604834	0.418893	0.88657	-0.202299	0.293769	0.147538	0.560435	0.572512	-0.244765	0.018596	0.116382	-0.517931	-0.76673	-0.218876	-0.152361	-0.120878	-0.615454	0.115025	-0.331546	-0.11834	-0.399934	-0.164008	-0.148666	-0.457556	-0.471282	-0.588776	-0.621505	0.0347889	-0.386028	-0.139151	0.0491374	0.102407	0.566544
42	lightcyan1	4833417C18Rik	0.000872809	-0.477229	-0.166341	-0.317638	-0.215977	-0.351578	-0.750485	-0.737479	-0.706684	-0.60425	-0.471485	-0.589722	-0.18759	-0.371272	-0.246731	-0.53927	-0.446028	0.327505	0.221658	-0.164604	-0.410313	-0.112626	0.345164	0.24756	0.15373	0.245869	0.643366	0.57958	0.387618	0.382006	0.33322	-0.0566994	0.600188	-0.121132	0.30668	0.262442	0.456169	0.748984	0.222383	0.52058	0.702235	-0.106764	0.393773	0.45373	0.101249	-0.224825	-0.397854
35	sienna3	4833419F23Rik	-0.463347	0.0794496	-0.499803	-0.42197	-0.218569	0.0313403	0.314351	0.594311	0.464468	0.0324921	0.286638	0.0223061	-0.0274608	0.18305	0.555442	0.541011	0.654938	-0.144586	0.153176	-0.168243	0.240084	-0.0158199	-0.674189	-0.34649	-0.405762	-0.419332	-0.683737	-0.446807	-0.715886	0.143809	-0.206532	0.180032	-0.532652	-0.192629	-0.327548	0.0574802	-0.229376	-0.555858	-0.342995	-0.374104	-0.659062	0.389445	-0.0076113	0.116906	0.104569	0.439247	0.722118
18	lightgreen	4833420G17Rik	-0.0790767	0.622502	0.560355	0.136192	-0.287105	-0.319768	-0.251124	-0.661238	-0.128079	-0.0463466	-0.807101	-0.239175	0.28144	0.333785	-0.515888	-0.0175471	-0.248005	-0.45058	-0.317733	-0.295736	-0.252434	-0.0390438	0.1722	-0.178889	0.178893	0.399326	0.287558	-0.144453	0.202486	-0.618213	-0.0434737	0.0939523	-0.139363	-0.132969	0.797757	0.31527	0.139175	0.539161	0.695993	0.386224	0.232713	-0.359467	0.236859	0.247451	0.452948	0.048265	0.22446
33	darkolivegreen	4833422C13Rik	0.920372	0.181915	0.479427	0.857498	0.29077	-0.0340348	0.344434	0.139689	-0.0364246	0.387553	0.426361	0.539366	0.18631	-0.293142	-0.249219	-0.184245	-0.384104	0.338259	-0.176014	0.628217	0.308891	0.0384318	0.598883	0.509887	0.395753	-0.046397	0.150036	-0.195387	0.302409	-0.258019	0.126499	0.127816	0.334486	0.386575	-0.028882	-0.265283	-0.0278465	-0.0961924	0.161117	-0.220721	0.236662	-0.338334	-0.569646	-0.698033	-0.620481	-0.372217	-0.683488
4	yellow	4833422M21Rik	0.394616	-0.0398807	0.348492	0.215025	0.340711	-0.233788	-0.334562	-0.500012	-0.549844	-0.114003	-0.392086	-0.562365	0.0544391	-0.186822	-0.643753	-0.788866	-0.422277	0.336333	-0.223138	0.2773	-0.116186	0.375526	0.782995	0.442819	0.264444	0.173554	0.0744378	-0.192418	0.322311	-0.0850766	0.413976	0.638859	0.727324	0.542263	-0.148035	0.0161468	0.388847	0.491483	0.726295	0.366753	0.809136	-0.52209	-0.300668	-0.262039	-0.43807	0.200123	-0.0869057
50	thistle2	4833439L19Rik	-0.471868	0.266368	0.208447	-0.287496	-0.0300955	0.452332	-0.314176	-0.363125	0.234176	0.00084276	-0.274223	0.137925	-0.161718	0.445458	-0.402115	0.201111	-0.194042	-0.643176	-0.364144	-0.808623	-0.684585	-0.39218	-0.511579	-0.812175	-0.487556	0.604885	0.233887	0.266738	-0.0877192	-0.188019	-0.0337347	-0.667534	-0.637095	-0.260285	0.300883	0.195282	-0.147671	0.130026	0.108629	0.581377	-0.109694	0.410927	0.718629	0.527369	0.818015	0.190129	0.305073
5	green	4833445I07Rik	0.11984	0.564322	0.739886	0.701105	0.107047	-0.125982	0.569162	0.0244863	0.116899	0.430582	-0.351834	0.297982	0.675351	0.534037	0.0125896	0.295789	0.249324	-0.366345	-0.0439788	0.40356	0.568271	0.463163	0.429039	0.328203	0.748278	-0.117356	-0.068092	-0.186998	0.518228	-0.884176	-0.633843	0.0244583	-0.148772	-0.0807851	0.551918	-0.119858	-0.0638023	0.0582385	0.138245	-0.435614	-0.225168	-0.600826	-0.520467	-0.40579	0.0580029	-0.472669	-0.101841
41	lightsteelblue1	4921507G05Rik	0.466666	0.394423	0.0331219	0.42397	-0.228561	0.0287495	0.493311	0.529942	0.502804	0.339053	0.751586	0.908959	0.120028	-0.0896722	0.221317	0.641965	0.0540483	0.00833559	-0.0534201	0.0810143	0.251631	-0.463463	-0.355994	-0.146291	-0.15701	-0.227838	-0.1599	-0.392182	-0.443973	-0.163216	-0.107348	-0.245022	-0.555824	-0.172068	0.0991023	-0.00607416	-0.300851	-0.5295	-0.245844	-0.368354	-0.497343	0.356233	-0.140647	-0.247579	-0.0822441	-0.175443	-0.158435
34	darkmagenta	4921507P07Rik	-0.394583	0.182537	0.364368	0.0520029	0.575139	0.934755	0.215038	0.164135	0.541156	0.540766	-0.00420929	0.335415	-0.236324	0.501476	-0.227005	0.0255728	-0.0640601	-0.703395	-0.519508	-0.265415	-0.332558	0.036543	-0.318901	-0.622593	-0.335818	0.54821	0.0413276	0.3164	0.204488	-0.241582	-0.151851	-0.568346	-0.426103	0.231428	-0.261205	-0.43106	-0.513961	-0.369646	-0.216033	0.139307	-0.35123	0.0983215	0.227643	-0.110254	0.338276	0.194544	0.135997
2	blue	4921515E04Rik	0.581587	-0.0277344	0.681149	0.653461	0.62131	0.0727212	0.0174674	-0.321511	-0.438919	0.151135	-0.0649352	0.0748334	0.340728	0.0760296	-0.593063	-0.487927	-0.336006	0.268248	-0.131365	0.403835	0.103445	0.438666	0.891383	0.560848	0.559433	0.104856	0.0977265	0.00512305	0.622208	-0.371689	-0.0016299	0.082703	0.471305	0.376581	-0.0623748	-0.1074	0.323865	0.372332	0.41246	0.158426	0.624358	-0.424783	-0.508474	-0.477601	-0.336182	-0.351552	-0.484862
10	purple	4921515G04Rik	0.278971	0.307886	0.188993	0.233043	0.369094	0.623115	0.140769	0.278297	0.566055	0.588826	0.3449	0.334165	-0.57197	-0.228548	-0.379923	-0.303072	-0.539514	-0.273358	-0.77926	0.0392908	-0.389662	-0.320787	-0.215104	-0.490696	-0.600038	0.558794	0.15162	-0.105008	-0.156005	0.0586963	0.548083	0.028951	-0.0226884	0.688462	-0.469807	-0.513668	-0.59705	-0.542383	0.0997414	0.155136	-0.100992	-0.0104434	0.106658	-0.422314	-0.327038	0.546117	-0.0502651
34	darkmagenta	4921516A02Rik	-0.22604	0.233147	0.424962	0.172051	0.789858	0.829789	0.330093	0.273902	0.478586	0.636865	-0.0173152	0.0912474	-0.175964	0.436686	-0.323868	-0.238449	-0.00742375	-0.521114	-0.617508	0.0448456	-0.131416	0.36136	-0.03319	-0.379896	-0.255205	0.395213	-0.279354	-0.0804993	0.139067	-0.288215	-0.0137749	0.00693381	-0.140074	0.6088	-0.590867	-0.53621	-0.452104	-0.443141	0.0415207	0.0299516	-0.199108	-0.175483	-0.163507	-0.44251	-0.0784486	0.480732	0.324721
31	paleturquoise	4921523L03Rik	-0.522477	-0.0818265	-0.28924	-0.266549	-0.103436	0.0651601	0.394059	0.473955	0.235827	-0.0818255	0.295164	0.288705	0.415557	0.552207	0.628537	0.833212	0.900991	-0.122765	0.522547	-0.222459	0.432424	0.173306	-0.494641	-0.121051	0.0281453	-0.607098	-0.696422	-0.177555	-0.384407	-0.0986639	-0.7379	-0.333423	-0.733053	-0.62671	-0.0594844	0.239121	0.0392947	-0.304657	-0.557698	-0.436632	-0.659479	0.517254	-0.108094	0.236095	0.440227	-0.180388	0.485478
2	blue	4921524J17Rik	0.0696511	-0.198251	0.45046	0.420906	0.800944	0.197429	0.372018	0.10836	-0.265567	0.243252	-0.112742	-0.145763	0.459374	0.391121	-0.0810611	-0.313824	0.324887	0.148639	0.121559	0.580281	0.526107	0.946217	0.756987	0.638171	0.67429	-0.27425	-0.421365	-0.0614174	0.588023	-0.354901	-0.408241	0.26898	0.396821	0.355156	-0.41834	-0.296664	0.213208	0.0621346	0.0337014	-0.296905	0.206958	-0.50601	-0.792071	-0.575912	-0.373759	-0.235512	-0.073228
1	turquoise	4921525O09Rik	-0.409225	0.152804	-0.60108	-0.590258	-0.781441	-0.166317	-0.188383	0.115419	0.399931	-0.18761	8.32044e-05	-0.0350594	-0.435528	-0.233731	0.395383	0.408846	0.030192	-0.280358	-0.0119003	-0.49468	-0.309957	-0.693843	-0.878331	-0.640487	-0.632803	0.10358	0.185498	0.0366699	-0.610713	0.363682	0.205156	-0.126726	-0.432617	-0.368519	0.285494	0.178021	-0.32438	-0.237038	-0.231123	0.0366743	-0.476528	0.408937	0.689686	0.553573	0.373319	0.344912	0.336436
29	saddlebrown	4921527H02Rik	0.130118	-0.452963	-0.374467	-0.50828	-0.365967	-0.504524	-0.936661	-0.74849	-0.771718	-0.844334	-0.183064	-0.568675	-0.180003	-0.460197	-0.396459	-0.410145	-0.424448	0.574682	0.250135	-0.450502	-0.56508	-0.355646	0.145896	0.0962406	-0.196634	0.0899926	0.312537	0.142728	-0.189864	0.532094	0.539901	0.0876342	0.374748	-0.211928	0.144282	0.626546	0.670945	0.751647	0.435656	0.740994	0.814581	0.331939	0.476077	0.636039	0.139216	0.070312	-0.0766699
29	saddlebrown	4921531C22Rik	-0.0082165	-0.484177	0.019822	-0.330199	0.227243	-0.109987	-0.813869	-0.803196	-0.802606	-0.592668	-0.412586	-0.675285	-0.0766972	-0.101165	-0.64048	-0.692116	-0.39132	0.372279	0.0676013	-0.310319	-0.537318	0.133401	0.473871	0.176553	0.0167709	0.264776	0.220809	0.278237	0.246024	0.269016	0.36609	0.0653491	0.514506	0.0870776	-0.0951884	0.356547	0.644814	0.789141	0.505941	0.779433	0.925978	0.0395273	0.244318	0.376617	0.11003	0.0750563	-0.0530612
44	floralwhite	4921534A09Rik	0.168462	0.351563	0.0701133	0.0167063	-0.303184	-0.245	-0.28148	-0.308895	0.076741	0.12157	-0.522581	-0.459375	-0.4975	-0.504967	-0.30065	-0.577263	-0.663186	-0.183584	-0.55792	0.134185	-0.351343	-0.266971	0.0969934	-0.141268	-0.195842	0.557119	0.609902	0.00781957	0.112759	0.0706703	0.681585	0.550596	0.517791	0.506523	0.248934	-0.23698	-0.289072	0.103933	0.49867	0.230418	0.253263	-0.589389	0.264052	-0.0877374	-0.307724	0.460281	-0.0838941
1	turquoise	4921536K21Rik	-0.203287	0.104556	-0.232365	-0.398081	-0.323762	-0.0695244	-0.231184	-0.074744	0.0278041	-0.375819	0.283131	0.225149	0.177549	0.283191	-0.0853846	0.599055	0.264345	-0.00120024	0.164582	-0.754376	-0.276016	-0.416191	-0.577348	-0.485814	-0.481574	-0.177129	-0.441236	-0.38603	-0.766989	0.0187264	-0.114803	-0.320166	-0.797098	-0.573481	0.0945727	0.666285	0.271679	0.0564275	0.0775137	0.333025	-0.128669	0.858114	0.378021	0.581109	0.61523	0.184948	0.566216
4	yellow	4921539H07Rik	0.662942	0.00935044	0.384077	0.565543	0.542854	0.120319	0.103676	0.00558607	-0.11847	0.370103	0.0774615	-0.060727	-0.162325	-0.384438	-0.427231	-0.742915	-0.526368	0.280222	-0.408028	0.648376	0.0661803	0.273979	0.69969	0.436905	0.211801	0.214489	0.181911	-0.0918354	0.408909	-0.033377	0.455459	0.499525	0.745772	0.823637	-0.40267	-0.481861	-0.0809535	-0.0456192	0.343958	-0.00611022	0.472124	-0.598803	-0.491756	-0.722827	-0.800654	0.102247	-0.460504
35	sienna3	4930404I05Rik	-0.376516	0.350241	-0.219769	-0.357956	-0.0856419	0.135171	0.122065	0.325327	0.483836	0.1433	0.0442735	-0.134	-0.172813	0.193452	0.0517941	0.224226	0.289466	-0.320523	-0.29823	-0.299552	-0.104409	-0.0761189	-0.57991	-0.566042	-0.609236	-0.0187107	-0.569593	-0.592396	-0.713756	-0.00370309	0.114146	0.365842	-0.459402	0.132036	-0.3357	0.0328623	-0.277186	-0.442248	0.120185	-0.0104701	-0.402786	0.237927	0.11477	0.0688898	0.0963591	0.801316	0.867141
4	yellow	4930404N11Rik	0.192232	0.019949	0.214221	0.0436401	0.18003	-0.144743	-0.395369	-0.481024	-0.327828	-0.0164032	-0.577469	-0.698103	-0.300636	-0.33974	-0.541346	-0.895013	-0.584008	0.0807718	-0.418301	0.230233	-0.302236	0.192665	0.545372	0.187371	0.0509516	0.449515	0.379856	0.0374563	0.359393	0.0617331	0.600311	0.636249	0.7943	0.650031	-0.0809612	-0.193974	0.0771455	0.365588	0.631757	0.378259	0.652879	-0.648133	-0.0163091	-0.187278	-0.415351	0.38722	-0.0904558
4	yellow	4930405A21Rik	-0.134239	-0.828283	-0.656525	-0.535706	-0.0246135	-0.319862	-0.407425	-0.0974595	-0.601379	-0.610332	0.00660205	-0.677975	-0.157026	-0.405112	0.283475	-0.401866	0.165284	0.673222	0.569601	0.121916	0.0654748	0.245216	0.214605	0.468115	0.086386	-0.384071	-0.0983252	0.229537	-0.0144168	0.707224	0.192607	0.322943	0.622825	-0.0262086	-0.421449	0.144929	0.459921	0.27949	-0.168695	0.0365396	0.407079	0.0795445	-0.0518684	0.223901	-0.289703	0.000525157	-0.0516
47	bisque4	4930405N21Rik	-0.658704	-0.316028	-0.164127	-0.381769	0.148302	-0.0918455	0.0226712	-0.0181428	-0.237352	-0.208713	-0.515624	-0.659365	0.226599	0.383038	0.337537	-0.0749493	0.605232	-0.0652661	0.378575	0.0862277	0.310755	0.695358	0.144858	0.247514	0.342109	-0.305206	-0.36158	0.11613	0.236235	-0.00818277	-0.419532	0.261841	0.181772	-0.109065	-0.141988	0.00242941	0.208938	0.168861	-0.140182	-0.207048	-0.0564016	-0.262605	-0.195344	0.130447	0.112521	0.0284176	0.41672
34	darkmagenta	4930408O17Rik	-0.294843	0.0930977	0.490293	0.309406	0.695665	0.879221	0.419644	0.234586	0.468956	0.689371	-0.128281	0.291977	-0.151752	0.435254	-0.0505798	-0.133931	-0.0459836	-0.654391	-0.423586	0.176516	-0.0218189	0.327141	0.0261212	-0.23903	0.0918293	0.474515	0.211922	0.529232	0.655246	-0.320501	-0.288712	-0.475089	-0.0676632	0.361928	-0.205786	-0.708903	-0.571673	-0.358823	-0.352917	-0.159857	-0.343669	-0.334842	-0.0618857	-0.39686	0.0706038	-0.105513	-0.208826
1	turquoise	4930412C18Rik	-0.356443	0.17421	-0.188351	-0.390403	-0.256032	0.431464	-0.221288	-0.011304	0.469737	0.0374756	0.130746	0.309045	-0.463395	0.0586974	-0.0779046	0.310009	-0.220045	-0.492933	-0.322279	-0.72006	-0.645546	-0.710822	-0.824085	-0.895572	-0.764343	0.490914	0.268101	0.2454	-0.398719	0.17604	0.179967	-0.631643	-0.640627	-0.230294	0.121121	0.0704078	-0.381481	-0.226936	-0.185478	0.377397	-0.348596	0.598996	0.792174	0.482238	0.58823	0.289309	0.202249
33	darkolivegreen	4930413F20Rik	0.597421	0.53793	0.508792	0.551225	-0.346016	-0.308638	-0.0788991	-0.394093	-0.039924	0.105167	-0.118958	0.398976	0.154694	-0.164533	-0.419554	0.0574314	-0.577305	-0.0830192	-0.281782	0.00269	-0.150784	-0.44668	0.225063	0.023657	0.189739	0.323423	0.573911	-0.0566186	0.187699	-0.415483	0.155692	-0.147174	-0.0409102	-0.0818241	0.763616	0.160355	0.00856484	0.298783	0.435539	0.200286	0.222522	-0.203536	0.117776	-0.0457774	0.0739725	-0.330222	-0.471759
35	sienna3	4930417H01Rik	-0.649892	0.128392	0.0768803	-0.57935	0.00448178	0.255409	-0.580011	-0.575523	-0.0453551	-0.249759	-0.603229	-0.461408	-0.192983	0.421637	-0.526003	-0.127519	-0.13646	-0.507218	-0.332113	-0.839198	-0.754759	-0.135782	-0.349931	-0.711167	-0.509246	0.561715	0.0547288	0.115006	-0.152478	-0.0613558	0.135854	-0.207215	-0.346144	-0.107245	0.12134	0.318245	0.0934094	0.360584	0.403669	0.758535	0.183748	0.267184	0.688304	0.632679	0.72872	0.527061	0.640143
30	steelblue	4930423D22Rik	0.300873	0.629664	0.0115784	0.0119356	-0.557921	-0.189345	-0.190525	-0.117602	0.343523	0.0518792	0.118818	0.270184	-0.264406	-0.277561	-0.335928	0.198806	-0.473367	-0.191148	-0.489665	-0.406822	-0.456812	-0.803608	-0.470763	-0.582297	-0.61351	0.348662	0.206652	-0.44708	-0.628027	-0.0553228	0.505669	0.0773821	-0.399986	-0.00547805	0.35728	0.251654	-0.222942	-0.107117	0.434637	0.335972	-0.0626619	0.26864	0.458366	0.190943	0.143107	0.444215	0.198528
11	greenyellow	4930426D05Rik	0.448344	0.126687	0.438542	0.725927	0.183311	-0.35319	0.573327	0.194427	-0.191179	0.233208	0.0118631	0.208413	0.691749	0.151923	0.211113	0.109506	0.320765	0.254635	0.305426	0.772381	0.849801	0.613965	0.719737	0.837227	0.924653	-0.529148	-0.2305	-0.257301	0.475439	-0.520779	-0.509535	0.306158	0.276698	0.0227809	0.188158	-0.125424	0.187449	0.0513067	0.00703813	-0.629522	0.00262761	-0.585181	-0.869767	-0.599373	-0.430503	-0.610318	-0.355254
12	tan	4930426I24Rik	0.300909	0.619309	0.417446	0.483244	-0.204637	0.0987825	0.3319	0.120631	0.430057	0.34814	0.295073	0.85102	0.248999	0.2301	-0.107233	0.61275	-0.0983814	-0.344976	-0.231723	-0.169183	0.01451	-0.443524	-0.268036	-0.315284	-0.0463097	0.115148	0.0904751	-0.209735	-0.14904	-0.509876	-0.234128	-0.485659	-0.683582	-0.281047	0.503549	0.097123	-0.249437	-0.204809	0.00406384	-0.0776682	-0.373202	0.223409	0.0765146	-0.0640796	0.314843	-0.271384	-0.133788
45	darkorange2	4930426L09Rik	0.138921	-0.534841	-0.332798	-0.152155	0.00797068	0.270104	-0.326971	-0.0653209	-0.0746544	-0.0885146	0.245066	0.0687326	-0.641663	-0.606008	0.0587448	-0.392042	-0.552297	0.200299	-0.00648238	0.0163514	-0.401522	-0.429335	-0.073075	-0.0420395	-0.225907	0.365989	0.746517	0.802878	0.283366	0.650774	0.443371	-0.444505	0.422097	0.128538	-0.143653	-0.29884	-0.183047	-0.0106623	-0.400919	0.194925	0.185565	0.125954	0.418307	0.097515	-0.16171	-0.210619	-0.730262
7	black	4930428N03Rik	-0.203887	0.414155	0.390025	0.206248	0.0591472	-0.239034	0.395533	0.0571641	-0.0156661	0.0524713	-0.24661	0.0257116	0.818975	0.759184	0.0481768	0.509232	0.698927	-0.191206	0.203432	0.0117124	0.531875	0.557331	0.156141	0.17455	0.449446	-0.472753	-0.745003	-0.629155	-0.0919152	-0.72601	-0.70516	0.220406	-0.468691	-0.310128	0.231867	0.323443	0.272848	0.0904572	0.233907	-0.283906	-0.222048	-0.10632	-0.485855	-0.0673555	0.279117	-0.0867201	0.600744
9	magenta	4930430F08Rik	0.355481	0.110091	0.104421	0.429907	0.50955	0.588052	0.522637	0.654288	0.596927	0.756634	0.497149	0.376376	-0.47299	-0.319304	0.0532412	-0.308213	-0.27449	-0.0998114	-0.533012	0.573438	0.119917	0.0242763	0.00388464	-0.0586304	-0.226497	0.21947	0.0441427	-0.0302337	0.0885819	0.106289	0.330919	0.189196	0.257398	0.794678	-0.659628	-0.827575	-0.69327	-0.771128	-0.254022	-0.370785	-0.284897	-0.299804	-0.332368	-0.788901	-0.718609	0.286444	-0.295159
36	yellowgreen	4930431F10Rik	-0.14585	-0.408187	-0.589454	-0.49505	-0.27698	0.0566609	-0.246952	0.12153	-0.0380434	-0.453581	0.616638	0.318281	-0.0915324	-0.0712471	0.249832	0.493834	0.21334	0.283091	0.429346	-0.568653	-0.228543	-0.506133	-0.599413	-0.301549	-0.465073	-0.269141	-0.197137	0.0895114	-0.606571	0.493526	-0.0436579	-0.573122	-0.523414	-0.585888	-0.140714	0.449922	0.206311	-0.0704733	-0.423107	0.175659	-0.151495	0.976131	0.415767	0.555924	0.404432	-0.0973415	0.0939128
20	royalblue	4930431P19Rik	-0.200634	0.514973	0.0175746	-0.110549	0.0174346	0.352183	0.103986	0.232089	0.68127	0.517136	-0.202511	-0.180835	-0.622702	-0.127333	-0.155742	-0.267666	-0.306726	-0.581695	-0.804764	-0.0379567	-0.344434	-0.208941	-0.426319	-0.652626	-0.649094	0.559683	0.0885868	-0.226556	-0.268116	0.0062492	0.511384	0.421872	-0.0304289	0.636375	-0.257543	-0.480428	-0.710364	-0.522685	0.211454	0.0572275	-0.311725	-0.279751	0.250152	-0.219885	-0.187492	0.891387	0.439522
4	yellow	4930432B10Rik	0.281172	0.0977851	-0.192824	-0.156126	-0.664943	-0.906386	-0.473976	-0.489656	-0.500077	-0.55041	-0.337288	-0.506434	0.108059	-0.418277	-0.146207	-0.15236	-0.203765	0.41709	0.17818	-0.0517264	-0.0576716	-0.213171	0.217341	0.276525	0.0948665	-0.157887	0.132492	-0.363175	-0.261313	0.107717	0.361807	0.5961	0.325775	-0.160568	0.463015	0.536992	0.47222	0.541301	0.586002	0.238896	0.483347	-0.132402	0.0916957	0.303175	-0.0965749	0.104776	0.0863687
4	yellow	4930435F18Rik	-0.529807	-0.305243	-0.0282493	-0.278217	0.00869476	-0.198891	-0.167618	-0.322905	-0.396392	-0.285591	-0.706536	-0.647104	0.194294	0.258419	0.19602	-0.191864	0.298451	-0.0821525	0.352643	0.0606632	0.154826	0.530502	0.291515	0.305325	0.483004	-0.0829808	0.0929821	0.410783	0.521027	-0.0412927	-0.341516	0.0747116	0.330282	-0.187278	0.219088	0.0391663	0.260743	0.441322	-0.0539097	-0.0434237	0.139436	-0.389877	-0.0159764	0.234967	0.204317	-0.226789	0.0684596
2	blue	4930439D14Rik	0.587383	-0.0724746	0.529324	0.531843	0.234543	-0.112453	-0.220384	-0.527658	-0.507337	-0.0338632	-0.171629	0.0684775	0.172517	-0.169311	-0.520771	-0.462244	-0.568532	0.262674	-0.0622605	0.262226	-0.0896065	0.0781498	0.760292	0.48451	0.514551	0.258418	0.555012	0.315711	0.680642	-0.202548	0.127724	-0.129532	0.517207	0.157772	0.312397	-0.00766377	0.310029	0.54412	0.346073	0.277121	0.662453	-0.375861	-0.155209	-0.201017	-0.17947	-0.528185	-0.745785
16	lightcyan	4930444P10Rik	-0.867911	-0.00852489	0.0010984	-0.467002	-0.0193049	0.364228	-0.174235	-0.227728	0.178405	-0.0110702	-0.628232	-0.298027	-0.180947	0.463604	0.0805465	0.0648746	0.134561	-0.695525	-0.0950967	-0.471176	-0.344563	0.0503665	-0.389313	-0.523163	-0.147341	0.424305	0.262499	0.581026	0.277056	-0.0704311	-0.265547	-0.459789	-0.274101	-0.233884	0.252303	-0.0792816	-0.228135	0.106521	-0.209793	0.198983	-0.273909	-0.0106946	0.555654	0.466392	0.676983	0.0804452	0.292663
11	greenyellow	4930445E18Rik	-0.027896	-0.540223	-0.120033	-0.0625707	-0.132878	-0.487781	-0.154947	-0.287282	-0.725707	-0.601012	-0.0776937	-0.124177	0.60401	0.147678	0.28393	0.208243	0.419142	0.509804	0.869244	0.0564585	0.391617	0.334972	0.419293	0.680426	0.710624	-0.585401	-0.0803565	0.270031	0.31994	0.022877	-0.543772	-0.247635	0.140244	-0.657219	0.327744	0.476981	0.716555	0.59464	-0.199784	-0.108774	0.283669	0.113622	-0.215215	0.311339	0.215733	-0.808405	-0.294374
13	salmon	4930447C04Rik	0.203428	0.502618	0.810799	0.785347	0.615752	0.274332	0.681825	0.239779	0.276369	0.74373	-0.214293	0.205429	0.390247	0.443931	-0.175317	-0.124535	0.0998935	-0.365005	-0.391913	0.634061	0.501415	0.675904	0.553336	0.294639	0.553649	0.0552234	-0.206202	-0.268078	0.557466	-0.774996	-0.353474	0.296904	0.119338	0.514866	-0.0575261	-0.527227	-0.286868	-0.234864	0.19152	-0.427171	-0.148834	-0.771063	-0.723964	-0.805553	-0.351754	-0.083096	-0.0486503
44	floralwhite	4930447F24Rik	0.250027	0.227736	-0.176902	-0.108669	-0.0167925	0.158675	-0.168406	0.122244	0.345712	0.225795	0.177195	-0.140316	-0.695027	-0.540834	-0.322942	-0.448032	-0.558263	-0.0207609	-0.65641	-0.0257176	-0.459597	-0.426584	-0.258007	-0.42753	-0.736162	0.430059	0.117132	-0.312655	-0.461397	0.345249	0.849442	0.491566	0.20439	0.66601	-0.439901	-0.267237	-0.397553	-0.364498	0.327731	0.264957	0.0939961	-0.0172554	0.224301	-0.19342	-0.437967	0.835191	0.179634
1	turquoise	4930447K03Rik	-0.166474	0.0781925	-0.472846	-0.442069	-0.342534	0.0486558	-0.0803989	0.26699	0.315894	-0.179949	0.505053	0.259548	-0.161914	-0.00659595	0.135942	0.520314	0.207679	0.00187489	0.0323082	-0.566358	-0.241213	-0.534889	-0.772043	-0.576359	-0.716104	-0.157215	-0.412895	-0.394289	-0.911456	0.274606	0.112783	-0.155764	-0.681094	-0.316841	-0.18655	0.360549	-0.0591931	-0.328766	-0.127912	0.129045	-0.343527	0.812697	0.367743	0.388174	0.308054	0.413204	0.530748
33	darkolivegreen	4930447M23Rik	0.346544	0.213086	0.575534	0.820607	0.317364	0.0354057	0.739883	0.332804	0.0968093	0.470405	0.166863	0.600928	0.646737	0.356073	0.231053	0.328544	0.317926	-0.0382829	0.181809	0.637373	0.762559	0.485395	0.491918	0.565356	0.816768	-0.356112	-0.142141	-0.048665	0.550185	-0.636959	-0.682371	-0.161387	-0.0517761	-0.0595094	0.215355	-0.270005	-0.0609244	-0.152175	-0.243779	-0.653711	-0.268632	-0.416174	-0.734394	-0.607401	-0.202479	-0.738429	-0.448895
22	darkgreen	4930447N08Rik	0.256968	0.0511583	0.45208	0.504314	0.692754	0.413659	0.300772	0.144968	0.141123	0.618147	-0.177084	-0.136794	-0.247267	-0.133765	-0.237785	-0.729973	-0.362166	-0.129157	-0.51042	0.697163	0.123891	0.486556	0.577455	0.280749	0.255493	0.362357	0.235318	0.17014	0.666995	-0.144508	0.236848	0.383458	0.692828	0.890218	-0.42146	-0.792512	-0.385902	-0.223943	0.106381	-0.182538	0.164513	-0.81717	-0.452808	-0.778955	-0.680981	0.133873	-0.365824
40	mediumpurple3	4930448E22Rik	0.946604	-0.0886081	0.115061	0.536003	0.0688097	-0.228874	-0.0278644	-0.0219425	-0.259295	0.0460428	0.462059	0.275919	-0.0698287	-0.653067	-0.256533	-0.373038	-0.558065	0.620901	-0.0630079	0.485569	0.0744861	-0.196781	0.521948	0.504348	0.177478	-0.0362704	0.294588	-0.107179	0.11332	0.162738	0.463889	0.225438	0.544705	0.356218	-0.0997457	-0.099654	0.132599	0.0592899	0.205133	0.00397739	0.476608	-0.160522	-0.325643	-0.44528	-0.676276	-0.241021	-0.71852
18	lightgreen	4930451I11Rik	-0.175476	0.389349	0.340757	0.316861	-0.247537	-0.2131	0.386729	0.0149223	0.169057	0.244636	-0.467774	0.10503	0.375965	0.325583	0.317917	0.331717	0.245774	-0.434065	0.0825364	0.251211	0.425274	0.219116	0.104017	0.156362	0.564224	-0.0531607	0.201393	0.133283	0.453945	-0.545112	-0.536021	-0.0823362	-0.116491	-0.260285	0.678071	-0.122739	-0.187046	0.0444137	-0.114872	-0.438661	-0.375897	-0.512843	-0.150561	-0.0925598	0.196502	-0.438947	-0.11719
1	turquoise	4930452G13Rik	-0.250655	0.316548	-0.0289211	-0.323564	-0.452632	0.137228	-0.403485	-0.344317	0.246134	-0.129251	-0.125422	0.204822	-0.289284	0.0734233	-0.27383	0.291017	-0.345267	-0.465093	-0.303286	-0.80276	-0.706621	-0.760883	-0.653381	-0.806962	-0.605481	0.538758	0.410683	0.183944	-0.326353	0.00640637	0.191634	-0.574	-0.602435	-0.364183	0.488277	0.313662	-0.165528	0.109325	0.11376	0.548233	-0.123113	0.499181	0.850234	0.620921	0.71477	0.182667	0.171368
1	turquoise	4930455G09Rik	-0.420441	0.374416	-0.133138	-0.323316	-0.581483	0.0890847	-0.152048	-0.0991608	0.462743	0.0355395	-0.235876	0.152553	-0.339433	0.0478802	0.105268	0.379814	-0.16467	-0.627205	-0.25705	-0.566735	-0.451612	-0.657348	-0.745893	-0.759165	-0.48639	0.452332	0.454142	0.265284	-0.223673	-0.00318538	0.0579375	-0.458191	-0.541543	-0.347054	0.554582	0.0735919	-0.423083	-0.107202	-0.12759	0.184201	-0.444148	0.242318	0.767239	0.503757	0.609978	0.153147	0.166136
8	pink	4930455M05Rik	0.697292	0.105519	0.453744	0.625018	0.30607	-0.3843	0.171257	-0.102653	-0.431088	0.0454804	0.052211	-0.020904	0.524924	-0.0462164	-0.332595	-0.27577	-0.0431219	0.504409	0.0602013	0.56877	0.4501	0.479245	0.847779	0.747502	0.600019	-0.338779	-0.294417	-0.532206	0.211395	-0.36363	-0.0137098	0.583087	0.443955	0.30373	-0.0713336	0.0772318	0.428661	0.256933	0.50672	-0.127314	0.502668	-0.435588	-0.769825	-0.542195	-0.557186	-0.196105	-0.197132
34	darkmagenta	4930456G14Rik	-0.451951	0.322503	0.479106	-0.0309852	0.507357	0.793645	-0.0368154	-0.165417	0.410016	0.461119	-0.424721	-0.0382191	-0.313913	0.474605	-0.506834	-0.259509	-0.278454	-0.805795	-0.723794	-0.350512	-0.547648	0.0608039	-0.192406	-0.682686	-0.367876	0.792478	0.196616	0.274794	0.277864	-0.310347	0.0633364	-0.308409	-0.236938	0.38141	-0.116039	-0.370153	-0.448443	-0.118228	0.164547	0.39888	-0.100046	-0.140597	0.358959	-0.018995	0.367581	0.431169	0.277408
14	cyan	4930458D05Rik	-0.186523	0.0509375	-0.511707	-0.341423	-0.0450964	0.338173	0.182369	0.617001	0.640268	0.282289	0.422851	0.0347199	-0.626668	-0.297061	0.297943	0.0317706	0.040646	-0.148688	-0.321283	-0.0401174	-0.135426	-0.303924	-0.670769	-0.523591	-0.763232	0.064735	-0.237249	-0.230115	-0.628504	0.448764	0.400933	0.248788	-0.161238	0.361078	-0.619572	-0.356155	-0.58016	-0.756178	-0.285369	-0.176428	-0.490341	0.246219	0.171278	-0.122733	-0.273471	0.730351	0.391791
35	sienna3	4930461C15Rik	-0.377161	-0.0599233	-0.068121	-0.16191	0.4709	0.289324	0.346337	0.43589	0.181028	0.158798	0.12337	-0.160661	0.187107	0.45522	0.1615	0.107651	0.635224	-0.063612	0.0517192	0.0663297	0.312393	0.575907	-0.0839274	-0.026942	-0.0769717	-0.360998	-0.868575	-0.442135	-0.275113	-0.0917889	-0.29878	0.320872	-0.207221	0.176642	-0.666249	-0.10177	-0.0121003	-0.359712	-0.10093	-0.25752	-0.269816	0.0827876	-0.411372	-0.214592	-0.0885278	0.406978	0.679669
2	blue	4930466K18Rik	0.559313	0.402969	0.817257	0.824909	0.561788	0.0401426	0.363768	-0.0586223	-0.0728543	0.490416	-0.156647	0.112802	0.386103	0.176913	-0.490094	-0.363002	-0.205804	-0.00636559	-0.374569	0.594924	0.32449	0.532616	0.798697	0.464405	0.547377	0.081814	-0.0892586	-0.357237	0.501511	-0.648246	-0.0524369	0.422292	0.353061	0.563933	-0.032297	-0.295546	0.0227364	0.0682045	0.506285	-0.127769	0.306689	-0.703128	-0.700674	-0.742923	-0.478005	-0.0958979	-0.216409
7	black	4930470G03Rik	-0.118511	0.608075	0.581341	0.285411	-0.131538	-0.273102	0.202237	-0.251105	-0.0340436	0.0212768	-0.405215	0.157579	0.786061	0.746551	-0.194569	0.537039	0.381132	-0.35803	0.047749	-0.213476	0.252044	0.24777	0.11664	-0.00647713	0.407089	-0.164579	-0.356834	-0.464512	0.0106479	-0.855173	-0.621694	-0.0503109	-0.579982	-0.444005	0.646083	0.446457	0.263861	0.304893	0.397509	-0.0201309	-0.117711	-0.0799693	-0.183173	0.119355	0.537345	-0.213647	0.423635
11	greenyellow	4930471C04Rik	-0.107675	0.132878	0.529496	0.510323	0.335246	0.00745337	0.577811	0.135588	-0.025223	0.32745	-0.32049	0.107806	0.645591	0.56751	0.247192	0.181593	0.483057	-0.223353	0.222886	0.514984	0.697327	0.756865	0.505576	0.515071	0.866766	-0.289148	-0.182651	0.0745404	0.684644	-0.650455	-0.77495	-0.0247783	0.0428877	-0.0810362	0.243605	-0.237528	0.0174369	0.0428336	-0.164761	-0.557201	-0.221469	-0.587644	-0.626037	-0.404524	-0.0133085	-0.573918	-0.141959
1	turquoise	4930471M09Rik	-0.340739	0.138139	-0.594397	-0.363198	-0.564873	-0.0240606	0.292004	0.601131	0.616497	0.0725866	0.371125	0.284739	-0.239384	-0.0991227	0.714199	0.663955	0.395137	-0.223018	0.129402	-0.183015	0.135398	-0.44985	-0.872835	-0.46025	-0.468989	-0.249915	-0.192784	-0.139798	-0.64874	0.26294	-0.10072	-0.115639	-0.562107	-0.340133	0.0154697	-0.0193321	-0.453731	-0.615826	-0.550196	-0.422708	-0.807621	0.419047	0.273424	0.211647	0.161241	0.207181	0.331577
23	darkturquoise	4930474N05Rik	0.830861	-0.157988	-0.143965	0.246432	-0.186602	-0.248798	-0.254516	-0.0894795	-0.23411	-0.15906	0.555729	0.298852	-0.245487	-0.75544	-0.224676	-0.238334	-0.617015	0.622818	-0.0161402	0.150161	-0.184939	-0.545667	0.187369	0.234111	-0.134657	0.0281442	0.382262	-0.0298831	-0.16011	0.390738	0.589846	0.0269712	0.346872	0.142717	-0.032286	0.0934649	0.145068	0.0790287	0.135197	0.195201	0.436048	0.190764	0.0322761	-0.11503	-0.446184	-0.154616	-0.638619
16	lightcyan	4930474N09Rik	-0.610347	-0.22142	0.21351	-0.133629	0.35392	0.555722	-0.0260688	-0.175206	0.0438893	0.123613	-0.435944	-0.0678816	-0.0660721	0.461991	0.0380265	-0.0735895	0.0651679	-0.522339	-0.011111	-0.175319	-0.180162	0.260647	-0.0271735	-0.194146	0.172009	0.383937	0.353828	0.815946	0.673397	-0.119142	-0.392088	-0.65955	-0.0582911	-0.120034	0.116898	-0.279017	-0.172924	0.125116	-0.367706	0.090018	-0.137252	-0.126489	0.276374	0.179565	0.476551	-0.304222	-0.156317
4	yellow	4930477O15Rik	0.466124	-0.221453	-0.245245	-0.0176508	-0.267148	-0.659308	-0.356333	-0.270786	-0.515766	-0.358422	-0.133857	-0.548735	-0.137307	-0.6924	-0.0872531	-0.562358	-0.344162	0.630862	0.127212	0.370908	0.0461234	0.000250621	0.482505	0.541903	0.172738	-0.136733	0.219225	-0.145911	0.0142215	0.363138	0.546038	0.724785	0.802495	0.275189	-0.0106496	0.102898	0.333766	0.345837	0.388712	0.0804064	0.593686	-0.361811	-0.164722	-0.0876449	-0.592633	0.0916542	-0.256839
8	pink	4930479D17Rik	0.166812	-0.444595	0.109188	0.296397	0.34422	-0.229818	0.202562	0.0199343	-0.495603	-0.0689276	-0.122357	-0.251511	0.39125	-0.00860572	0.242683	-0.291365	0.264858	0.43914	0.477237	0.685016	0.616023	0.733846	0.774359	0.896485	0.838285	-0.442481	-0.079883	0.19867	0.649103	-0.0480005	-0.33658	0.256783	0.653916	0.092872	-0.120179	-0.177161	0.338857	0.242646	-0.148899	-0.407863	0.273893	-0.527561	-0.667765	-0.377761	-0.444977	-0.550727	-0.425939
36	yellowgreen	4930481A15Rik	-0.341973	-0.311308	-0.280724	-0.335527	-0.130885	0.15343	-0.0617266	0.0654724	-0.041855	-0.347294	0.38727	0.414412	0.243335	0.363966	0.282213	0.679655	0.446572	0.0316075	0.516599	-0.556667	-0.0465215	-0.219843	-0.473689	-0.231169	-0.123579	-0.298678	-0.24623	0.21536	-0.283316	0.116418	-0.494818	-0.811231	-0.697932	-0.772198	0.090779	0.443093	0.239944	0.0348234	-0.495209	0.0596264	-0.27665	0.837255	0.295847	0.542844	0.666032	-0.396271	0.0996978
5	green	4930481B07Rik	-0.223926	0.315779	0.623596	0.19142	0.018623	-0.199575	-0.109579	-0.605077	-0.310928	-0.0664293	-0.831686	-0.262473	0.521874	0.571693	-0.343415	-0.0157773	0.0439254	-0.37106	-0.0175803	-0.115359	0.0193005	0.381926	0.422318	0.132441	0.559874	0.186513	0.160002	0.100534	0.557979	-0.673692	-0.4202	-0.0714874	-0.0335289	-0.226842	0.680676	0.231071	0.288322	0.616561	0.436908	0.198647	0.235227	-0.443524	-0.0190086	0.163229	0.464227	-0.299993	0.0880675
22	darkgreen	4930483P17Rik	-0.170838	-0.01205	0.598664	0.384011	0.869243	0.560602	0.351112	0.0533264	0.0498923	0.5217	-0.376062	-0.151827	0.122971	0.452919	-0.198261	-0.45411	0.0629541	-0.339968	-0.282815	0.452311	0.21319	0.80699	0.553433	0.236612	0.452746	0.234185	-0.0487795	0.260422	0.795125	-0.414149	-0.288275	0.0652643	0.349257	0.54421	-0.331741	-0.602911	-0.190921	-0.0607161	-0.00124863	-0.165803	0.0512987	-0.669043	-0.468016	-0.560842	-0.215091	-0.0604694	-0.0948997
9	magenta	4930486L24Rik	0.443342	0.222146	0.621456	0.502819	0.551173	0.0966256	-0.0297757	-0.289813	-0.184148	0.328128	-0.34149	-0.27693	-0.0243398	-0.0802254	-0.681795	-0.771596	-0.517052	0.0192462	-0.544729	0.427286	-0.080977	0.390418	0.742502	0.289968	0.241101	0.389537	0.15888	-0.160086	0.479767	-0.309406	0.370376	0.537448	0.629689	0.776711	-0.187454	-0.332503	0.0138587	0.194312	0.646947	0.217723	0.568026	-0.705909	-0.38103	-0.563734	-0.514794	0.229642	-0.178377
28	skyblue	4930488L21Rik	-0.145276	0.93798	0.487929	0.276773	-0.231953	-0.00177216	0.364061	0.0643824	0.577434	0.471324	-0.363983	0.227586	0.203876	0.450278	-0.127709	0.408566	0.071559	-0.742628	-0.505512	-0.132271	0.0458505	-0.0892098	-0.283546	-0.466043	-0.0802643	0.242725	-0.0966167	-0.473936	-0.155947	-0.723615	-0.204502	0.12222	-0.572372	-0.00500928	0.503857	-0.0302109	-0.410078	-0.220842	0.329978	-0.120602	-0.473822	-0.261934	0.0412969	-0.0981963	0.304118	0.285666	0.47786
31	paleturquoise	4930500A05Rik	-0.295909	-0.697821	-0.608014	-0.279138	0.101966	0.066845	0.300944	0.574957	-0.0270085	-0.132017	0.41657	-0.0126399	0.0143593	-0.0686828	0.843396	0.210752	0.64464	0.347552	0.678738	0.322802	0.531955	0.335463	-0.11499	0.372734	0.205297	-0.634443	-0.336539	0.29743	0.0199586	0.476019	-0.386089	-0.109323	0.123322	-0.216378	-0.477302	-0.192108	0.0113602	-0.328898	-0.838362	-0.598624	-0.365844	0.183726	-0.287204	-0.0515336	-0.210721	-0.319335	-0.116094
28	skyblue	4930505A04Rik	0.48598	0.79206	0.30114	0.367816	-0.365069	-0.179997	0.0331184	-0.0645264	0.406876	0.374306	-0.0801257	0.195163	-0.266409	-0.348033	-0.387829	-0.0932152	-0.619676	-0.275202	-0.707561	0.0437003	-0.255739	-0.537549	-0.112378	-0.337623	-0.326827	0.460733	0.360168	-0.441004	-0.24857	-0.25815	0.552991	0.375611	-0.0332246	0.37951	0.357751	-0.112444	-0.407563	-0.171686	0.548893	0.129548	-0.0181523	-0.294902	0.154975	-0.233128	-0.219556	0.42344	-0.00942522
31	paleturquoise	4930507D05Rik	-0.838797	-0.239329	-0.0823354	-0.462132	0.146366	0.0524822	-0.0203041	-0.0996338	-0.177145	-0.243961	-0.527228	-0.508109	0.323639	0.657774	0.256113	0.156475	0.687892	-0.256683	0.374858	-0.227739	0.169283	0.603902	-0.0477075	0.00393579	0.239616	-0.232379	-0.418087	0.15363	0.161335	-0.138025	-0.592934	-0.0593364	-0.176122	-0.340295	-0.0195259	0.16383	0.238013	0.216739	-0.163966	-0.0613263	-0.151699	-0.0096775	-0.0104213	0.342831	0.480125	-0.0127711	0.561584
2	blue	4930509G22Rik	0.567268	-0.351345	0.163369	0.389222	0.566928	0.118139	-0.00465327	-0.00269908	-0.306858	0.163459	0.156935	-0.145058	-0.186398	-0.449358	-0.264732	-0.7704	-0.426343	0.475741	-0.132091	0.63622	0.0890792	0.326887	0.718287	0.57237	0.274122	0.0796152	0.19843	0.149208	0.477849	0.210077	0.393478	0.357419	0.855306	0.686792	-0.508352	-0.436101	0.0649925	0.0395874	0.120914	-0.0137648	0.538208	-0.462939	-0.458755	-0.592736	-0.780274	-0.0688904	-0.584205
7	black	4930512B01Rik	-0.162963	-0.207629	0.449892	0.303383	0.845938	0.633353	0.376674	0.173859	-0.0103964	0.302988	0.125867	0.295727	0.385074	0.652855	-0.0734102	0.0499164	0.359444	-0.141109	0.0880812	0.144654	0.260561	0.642067	0.313626	0.181041	0.381866	-0.0936526	-0.360186	0.211261	0.487561	-0.358536	-0.598679	-0.436508	-0.150628	0.0533875	-0.371576	-0.24486	0.054444	-0.0819381	-0.282368	-0.150413	-0.0751363	-0.00733769	-0.426144	-0.313836	0.109114	-0.359598	-0.0719158
15	midnightblue	4930512J16Rik	0.455546	-0.430722	-0.37662	-0.0599228	-0.274453	-0.761221	-0.222223	-0.107596	-0.694002	-0.641329	0.321676	-0.191672	0.384831	-0.363616	0.140333	0.0249156	0.21066	0.936697	0.686125	0.185821	0.354363	0.0878122	0.390124	0.709455	0.32689	-0.733904	-0.35054	-0.379276	-0.29671	0.303091	0.0380633	0.402647	0.319481	-0.291678	-0.0546952	0.556363	0.744601	0.382049	0.140563	-0.060889	0.467247	0.221299	-0.368203	0.103936	-0.315403	-0.277981	-0.109096
28	skyblue	4930515G01Rik	-0.00129784	0.857922	0.501579	0.301255	-0.198819	-0.263389	0.235537	-0.099944	0.289303	0.33745	-0.546174	-0.120056	0.257396	0.300177	-0.246777	0.0962928	0.00196121	-0.499453	-0.464623	0.0658623	0.120517	0.120938	0.0600979	-0.163463	0.0978869	0.16379	-0.125397	-0.602718	-0.0653876	-0.687127	-0.0499355	0.531654	-0.186439	0.177366	0.44497	0.010936	-0.194067	-0.00732938	0.596859	-0.0760494	-0.152819	-0.52364	-0.14918	-0.194158	0.0453834	0.360395	0.47341
30	steelblue	4930515G13Rik	0.381253	0.525526	-0.0624473	0.0417247	-0.347719	-0.172911	-0.0382376	0.11012	0.322266	0.0845629	0.340238	0.239301	-0.176946	-0.269517	-0.272589	0.167088	-0.268959	0.0216616	-0.4086	-0.227734	-0.243616	-0.569987	-0.370863	-0.410236	-0.59308	0.0833573	-0.182009	-0.720721	-0.778603	-0.004051	0.484503	0.33544	-0.333624	0.145259	-0.017694	0.213063	-0.147071	-0.261455	0.419932	0.18297	-0.0581393	0.295587	0.145434	-0.0166509	-0.111565	0.569693	0.346537
20	royalblue	4930517E14Rik	0.0096812	0.561911	-0.162112	-0.222108	-0.588187	-0.266613	-0.225053	-0.0959933	0.361073	0.0562955	-0.247871	-0.238884	-0.467708	-0.368194	-0.170878	-0.080657	-0.403579	-0.28921	-0.536972	-0.248569	-0.411188	-0.57561	-0.449403	-0.547228	-0.610279	0.392424	0.234073	-0.38079	-0.529575	0.0832858	0.619464	0.475006	-0.0755047	0.220042	0.239345	0.0459979	-0.347451	-0.139757	0.446513	0.231849	-0.0908138	-0.085051	0.452726	0.16067	-0.0251942	0.726751	0.388023
23	darkturquoise	4930517G24Rik	0.076769	-0.662238	-0.627182	-0.594299	-0.231058	-0.117024	-0.787228	-0.368972	-0.471052	-0.666363	0.236421	-0.298548	-0.509606	-0.610543	-0.15143	-0.35194	-0.423135	0.554833	0.219668	-0.424135	-0.611753	-0.525636	-0.16107	-0.0910089	-0.478944	0.125739	0.345451	0.372027	-0.283436	0.843408	0.609652	-0.179872	0.295075	-0.120539	-0.213659	0.335664	0.354821	0.337814	-0.0170913	0.596063	0.533235	0.570101	0.568837	0.54668	0.0355345	0.104435	-0.222967
41	lightsteelblue1	4930517O19Rik	0.701466	0.184723	0.321444	0.656569	-0.0188788	0.0120949	0.282117	0.1341	0.087368	0.234759	0.566618	0.855718	0.220812	-0.145079	-0.0689327	0.300817	-0.256901	0.177946	0.00537382	0.207913	0.168143	-0.331373	0.150369	0.190849	0.220871	-0.0583592	0.231357	-0.00860843	0.105891	-0.224449	-0.0946732	-0.430998	-0.176062	-0.130192	0.273281	-0.012286	-0.0454436	-0.101601	-0.117511	-0.157652	-0.0390737	0.132882	-0.189882	-0.287974	-0.117915	-0.587182	-0.661966
9	magenta	4930518I15Rik	-0.37455	0.403803	0.277047	0.0759961	0.332166	0.484373	0.320396	0.231991	0.59097	0.66933	-0.481533	-0.265912	-0.393757	0.162496	-0.0379945	-0.358294	-0.106894	-0.718644	-0.682612	0.24977	-0.0572893	0.286538	-0.0883538	-0.356337	-0.162514	0.516494	0.121278	0.0671727	0.294735	-0.234001	0.12662	0.337165	0.157507	0.668646	-0.216089	-0.718625	-0.708592	-0.436781	0.0488034	-0.174095	-0.345018	-0.664586	-0.0230382	-0.41324	-0.197044	0.560942	0.271109
27	white	4930519F16Rik	-0.231782	0.0254464	-0.457288	-0.403674	-0.647873	-0.00355258	-0.262391	-0.0161241	0.333264	-0.0880641	-0.022094	0.0683185	-0.610685	-0.417989	0.279943	0.148277	-0.32941	-0.278422	-0.113315	-0.358498	-0.444716	-0.773787	-0.680597	-0.549357	-0.515201	0.38196	0.661741	0.472979	-0.196393	0.429981	0.328803	-0.373521	-0.158334	-0.23103	0.363496	-0.0508516	-0.419738	-0.148391	-0.315831	0.118657	-0.312655	0.238097	0.769903	0.449935	0.277877	0.0866779	-0.169716
22	darkgreen	4930519G04Rik	0.0825157	-0.0565706	0.513346	0.600059	0.85462	0.546796	0.683627	0.437329	0.16424	0.595164	0.181911	0.35081	0.340785	0.441092	0.0881168	-0.0521451	0.312879	-0.112527	-0.0257342	0.607028	0.556087	0.746044	0.47616	0.400269	0.547191	-0.162584	-0.315283	0.0847364	0.600056	-0.420076	-0.524092	-0.104864	0.106421	0.346278	-0.424205	-0.564469	-0.183681	-0.327429	-0.312411	-0.503491	-0.19774	-0.396197	-0.733354	-0.723304	-0.323512	-0.35128	-0.247029
21	darkred	4930519K11Rik	0.64671	0.225555	0.0403672	0.385229	-0.225396	-0.26431	0.214296	0.222271	0.0390115	-0.0212449	0.720573	0.709162	0.349164	-0.119062	-0.0144634	0.516688	0.0382085	0.385783	0.15852	0.00928781	0.226929	-0.365928	-0.0566936	0.124431	-0.0116211	-0.403292	-0.297852	-0.557179	-0.497545	-0.132814	-0.0549423	-0.095379	-0.405806	-0.273622	0.109999	0.355786	0.181649	-0.13722	0.0513472	-0.130058	-0.0618467	0.45523	-0.237722	-0.114909	-0.0894867	-0.24787	-0.135263
18	lightgreen	4930519L02Rik	-0.0211958	0.488712	0.390871	0.321365	-0.418819	-0.256817	0.20874	-0.164358	0.108188	0.0723901	-0.261771	0.416723	0.486516	0.377985	0.100384	0.596858	0.129712	-0.380811	0.106148	-0.12203	0.195634	-0.146369	-0.0604715	-0.0380888	0.393407	-0.0165897	0.220478	0.0390825	0.200932	-0.599946	-0.526771	-0.416956	-0.483244	-0.564736	0.898151	0.240241	-0.0108928	0.191491	-0.000207745	-0.159025	-0.294323	-0.0807891	0.0806272	0.171727	0.509835	-0.547174	-0.126211
44	floralwhite	4930519P11Rik	0.523392	0.176454	-0.143968	-0.0470305	-0.512153	-0.423466	-0.548756	-0.413793	-0.151604	-0.224538	-0.0469482	-0.18445	-0.474771	-0.759825	-0.422813	-0.412493	-0.81231	0.25354	-0.349555	-0.126365	-0.531899	-0.695236	-0.0033938	-0.13484	-0.398923	0.401893	0.589506	-0.11011	-0.269788	0.328416	0.86483	0.332776	0.361401	0.232667	0.258403	0.172826	0.0253708	0.243809	0.535654	0.482463	0.481046	-0.0318634	0.418217	0.15401	-0.241416	0.325947	-0.239705
3	brown	4930520O04Rik	0.482411	-0.0326015	-0.211304	0.313431	0.134915	0.344531	0.416944	0.688294	0.530848	0.52007	0.749727	0.523192	-0.528075	-0.599923	0.280335	-0.101196	-0.2928	0.140421	-0.275747	0.494726	0.1219	-0.31832	-0.179723	-0.0236032	-0.298579	0.0499492	0.172698	0.036875	-0.120472	0.368241	0.394143	0.0429226	0.197976	0.504512	-0.502558	-0.635098	-0.612681	-0.754163	-0.437358	-0.410362	-0.32694	-0.0249022	-0.171946	-0.581985	-0.686634	0.0985319	-0.482422
4	yellow	4930521O11Rik	0.629275	-0.000938568	0.383036	0.531029	0.443853	-0.0999761	0.0450699	-0.114878	-0.286367	0.228512	-0.0919777	-0.232195	-0.0123609	-0.345904	-0.405019	-0.742981	-0.43389	0.350433	-0.274743	0.670232	0.157993	0.387985	0.819469	0.583219	0.373955	0.099403	0.135584	-0.151741	0.444926	-0.0897909	0.380005	0.631023	0.817101	0.726888	-0.272284	-0.347002	0.0866556	0.129412	0.44595	-0.0160784	0.562612	-0.688877	-0.552125	-0.652134	-0.772572	0.0451798	-0.398823
18	lightgreen	4930522L14Rik	0.554538	0.140931	0.0576789	0.207117	-0.521976	-0.383043	-0.301679	-0.358386	-0.213492	-0.281767	0.247021	0.459213	0.089314	-0.324958	-0.231304	0.24314	-0.452637	0.257469	0.0881745	-0.257345	-0.246836	-0.692348	-0.0239531	-0.00170188	-0.0183734	0.0789456	0.46733	0.031615	-0.14081	0.00221497	0.184318	-0.390119	-0.175034	-0.415109	0.623696	0.452257	0.240901	0.337655	0.181243	0.299652	0.253125	0.343513	0.314926	0.290737	0.207396	-0.424082	-0.483554
26	darkorange	4930523C07Rik	-0.0804638	0.0484824	-0.235737	0.0104399	-0.0552947	-0.287031	0.430983	0.487329	0.166946	0.175726	-0.0555391	-0.330048	0.0614618	-0.110659	0.516828	-0.0243086	0.444861	0.0986855	0.128858	0.572578	0.608797	0.447241	0.0908664	0.344522	0.213405	-0.456368	-0.425317	-0.397982	-0.106752	0.0247527	-0.0841119	0.766907	0.294857	0.266667	-0.280509	-0.280546	-0.167601	-0.360286	-0.108581	-0.631405	-0.29965	-0.460243	-0.52164	-0.396707	-0.533586	0.248869	0.283903
22	darkgreen	4930524B15Rik	-0.219779	-0.44688	-0.0594495	-0.197605	0.707771	0.345913	-0.0026638	0.120025	-0.225742	-0.0557301	0.0911905	-0.359261	0.0599458	0.254705	-0.117842	-0.337684	0.324127	0.232592	0.10095	0.0787446	0.0797694	0.627427	0.252682	0.1827	-0.00462999	-0.208322	-0.613369	-0.121206	0.00593412	0.14897	-0.067247	0.244373	0.205004	0.317623	-0.817532	-0.0910799	0.246793	-0.0364799	-0.00330622	0.0603679	0.224997	0.0685363	-0.357812	-0.17287	-0.201787	0.284617	0.350458
28	skyblue	4930524O07Rik	0.542581	0.690808	0.181258	0.395135	-0.475091	-0.154923	0.151455	0.108296	0.457113	0.304441	0.306294	0.614518	-0.119906	-0.295223	-0.163695	0.317089	-0.438614	-0.169979	-0.437433	-0.061104	-0.141042	-0.721394	-0.309064	-0.344565	-0.317467	0.23021	0.276204	-0.387955	-0.392816	-0.215987	0.313494	-0.0235041	-0.359435	0.0182608	0.430251	0.0367594	-0.358222	-0.27044	0.230374	0.000288061	-0.222368	0.0896415	0.1788	-0.12187	-0.0477141	0.100731	-0.148016
21	darkred	4930525G20Rik	0.376372	0.338993	0.00560314	0.280222	0.102918	0.352736	0.394909	0.570129	0.610034	0.478495	0.726327	0.662086	-0.227042	-0.158616	-0.0138665	0.246478	-0.120182	-0.0640485	-0.394335	0.0607704	-0.00653746	-0.381099	-0.381917	-0.349852	-0.491288	0.0337515	-0.232974	-0.431403	-0.510779	0.00699675	0.228888	-0.0168076	-0.375841	0.286056	-0.377305	-0.24539	-0.460476	-0.685473	-0.113009	-0.174635	-0.382543	0.298948	-0.0955004	-0.380245	-0.274876	0.315611	0.0456966
8	pink	4930526A20Rik	0.62385	-0.331865	-0.051564	0.477605	-0.0327826	-0.383227	0.311556	0.247384	-0.338306	-0.111676	0.556571	0.438682	0.448179	-0.265772	0.384403	0.216507	0.19368	0.687589	0.619759	0.576918	0.659915	0.143422	0.468646	0.819612	0.654539	-0.660838	-0.0699986	-0.00391183	0.201255	0.0447087	-0.301902	-0.0660778	0.251174	-0.246864	0.0600625	0.0663665	0.326502	0.0410889	-0.332651	-0.504514	0.0814619	-0.00772608	-0.589486	-0.318251	-0.417975	-0.809469	-0.684417
14	cyan	4930528D03Rik	0.261146	0.428598	-0.300246	-0.192579	-0.724726	-0.566092	-0.254127	-0.0782278	0.116827	-0.207699	0.0556558	-0.112667	-0.208297	-0.451964	-0.101957	0.117309	-0.251531	0.121178	-0.203286	-0.242634	-0.231935	-0.619001	-0.365093	-0.291429	-0.500054	0.00529157	-0.00940567	-0.625816	-0.768941	0.153706	0.546529	0.512617	-0.136406	-0.0247237	0.242999	0.370848	-0.00964636	-0.0281605	0.461032	0.187475	0.0306582	0.179986	0.286084	0.225431	-0.076005	0.535551	0.352941
16	lightcyan	4930533I22Rik	-0.298323	-0.173163	-0.30667	-0.18696	-0.290025	0.0932913	0.0292114	0.133494	0.252457	0.108741	-0.185968	-0.0681913	-0.464757	-0.305713	0.499942	-0.0558511	-0.127795	-0.266602	0.0279851	0.137256	-0.0405779	-0.216142	-0.273051	-0.115248	-0.0160437	0.241086	0.645944	0.710836	0.344901	0.320653	0.0479422	-0.259537	0.220579	-0.0370342	0.216804	-0.417448	-0.463566	-0.18294	-0.532562	-0.248684	-0.340383	-0.238758	0.349292	0.0926318	0.00120553	-0.184487	-0.398952
38	plum1	4930533N22Rik	0.143798	0.0220618	0.669706	0.55483	0.676049	0.341542	0.208594	-0.154161	-0.101167	0.454868	-0.41561	-0.101646	0.0764653	0.167848	-0.312052	-0.583612	-0.27152	-0.202846	-0.306305	0.544308	0.138124	0.59425	0.730976	0.382552	0.570024	0.352116	0.337242	0.382736	0.949013	-0.387239	-0.0996636	0.0521652	0.567242	0.544455	-0.0477474	-0.566485	-0.134446	0.133133	0.126703	-0.0768116	0.26725	-0.80039	-0.398526	-0.564599	-0.31559	-0.260404	-0.46742
7	black	4930534D22Rik	-0.449676	-0.540181	-0.0778746	-0.441867	0.268206	-0.0970599	-0.393858	-0.429126	-0.697066	-0.629123	-0.283132	-0.50621	0.459117	0.501875	-0.12969	-0.0305684	0.478594	0.279089	0.559229	-0.362426	-0.0107737	0.533472	0.266793	0.254181	0.268015	-0.335609	-0.472272	0.0739764	0.0778966	0.0260197	-0.402148	-0.111275	-0.0224475	-0.407236	-0.139559	0.541192	0.767528	0.609337	0.101145	0.330361	0.423498	0.302702	-0.0486243	0.465321	0.433236	-0.156917	0.376138
16	lightcyan	4930537H20Rik	0.079257	-0.352567	-0.401649	-0.063922	-0.10205	0.227599	0.0190734	0.2852	0.246217	0.17928	0.240486	0.0971297	-0.693453	-0.658671	0.402673	-0.279613	-0.383323	0.0433169	-0.0610279	0.307083	-0.106887	-0.350708	-0.186247	-0.0224407	-0.175386	0.256322	0.683923	0.689936	0.260614	0.593403	0.370545	-0.207253	0.439582	0.247774	-0.15477	-0.571914	-0.505828	-0.349925	-0.575151	-0.216789	-0.181018	-0.135256	0.248634	-0.139801	-0.373396	-0.124423	-0.66806
37	skyblue3	4930539J05Rik	-0.697969	-0.215305	-0.0755815	-0.645614	0.162165	0.395303	-0.526029	-0.430934	-0.144114	-0.360334	-0.299855	-0.292411	-0.0976915	0.49485	-0.339264	0.0190037	0.0857042	-0.311915	-0.023665	-0.853687	-0.638491	-0.0524934	-0.372244	-0.58951	-0.439926	0.325762	-0.10474	0.277458	-0.142893	0.0939996	-0.0785361	-0.498582	-0.429996	-0.297684	-0.0812647	0.36165	0.225447	0.317752	0.0727879	0.667807	0.134549	0.552317	0.610755	0.68034	0.78148	0.271728	0.52402
32	violet	4930539M17Rik	-0.155829	-0.204314	-0.735708	-0.383968	-0.561328	-0.521006	0.13988	0.435116	0.0583016	-0.270821	0.208727	-0.223049	-0.0406593	-0.336198	0.773329	0.313824	0.495216	0.324479	0.497093	0.186257	0.435545	-0.0491784	-0.327162	0.190425	-0.0432476	-0.6251	-0.32125	-0.252158	-0.491855	0.423768	-0.0389049	0.428133	0.0421029	-0.254165	-0.0893749	0.112425	0.0027208	-0.267634	-0.360165	-0.509116	-0.363881	0.113266	-0.10645	0.118768	-0.233957	0.0975589	0.238667
4	yellow	4930540M05Rik	-8.24234e-05	-0.612826	-0.366102	-0.248528	0.292665	-0.220739	-0.108857	0.0788274	-0.505831	-0.359936	0.100414	-0.557743	0.104394	-0.154448	0.150907	-0.36549	0.336075	0.648425	0.443046	0.309021	0.304464	0.555559	0.403376	0.574099	0.208606	-0.523663	-0.507344	-0.174519	-0.0536804	0.386621	0.0457333	0.552737	0.535464	0.178206	-0.632906	0.072524	0.463076	0.130421	-0.0035201	-0.108173	0.367148	-0.0420277	-0.453791	-0.11483	-0.454397	0.109493	0.149843
7	black	4930547M16Rik	-0.101571	-0.175955	0.101959	-0.0323645	0.400018	0.236959	0.0829453	0.0720323	-0.163264	-0.156912	0.3721	0.281674	0.490164	0.563482	-0.121388	0.376981	0.482434	0.15808	0.299163	-0.302217	0.10928	0.267577	-0.00854802	0.0109475	0.0293186	-0.376125	-0.70755	-0.276719	-0.248528	-0.180448	-0.458978	-0.328689	-0.512162	-0.320972	-0.309816	0.374139	0.408491	0.0484197	-0.0608631	0.0964209	0.0125835	0.580873	-0.219083	0.112144	0.328516	-0.132546	0.337555
27	white	4930548H24Rik	-0.467141	0.180472	-0.0208808	-0.422373	-0.286866	0.277997	-0.478851	-0.430739	0.223521	-0.0462631	-0.477377	-0.158838	-0.530368	0.0162208	-0.270871	-0.09761	-0.465391	-0.613702	-0.431689	-0.655557	-0.788358	-0.551291	-0.517342	-0.77636	-0.543257	0.780485	0.66073	0.51731	0.0337529	0.104808	0.299624	-0.457385	-0.232023	-0.0928911	0.391985	0.00819696	-0.312184	0.150246	0.0835623	0.564849	-0.0447454	0.134352	0.900685	0.550095	0.599642	0.282912	0.0946494
35	sienna3	4930550C14Rik	-0.412016	0.266696	-0.157851	-0.536936	-0.569078	-0.511009	-0.468832	-0.479474	-0.208353	-0.520507	-0.531407	-0.515139	0.17325	0.233383	-0.177066	0.217417	0.172368	-0.139496	0.0724586	-0.640171	-0.289181	-0.166414	-0.297053	-0.333831	-0.246472	-0.0240866	-0.220266	-0.400853	-0.507897	-0.103759	0.0240902	0.252876	-0.353434	-0.425499	0.436451	0.689137	0.365735	0.43969	0.513008	0.41828	0.120815	0.235628	0.414233	0.670507	0.564742	0.40039	0.760574
26	darkorange	4930554C24Rik	0.719839	0.634122	0.407971	0.615651	-0.0507728	-0.210693	0.204652	0.0486328	0.233501	0.460633	0.00593657	0.128614	-0.11759	-0.40392	-0.377953	-0.322935	-0.551028	-0.00278221	-0.612939	0.465377	0.0516306	-0.154978	0.313664	0.100407	-0.00452183	0.250301	0.197167	-0.527422	-0.0266564	-0.288069	0.510304	0.648109	0.322238	0.630957	0.0912968	-0.280088	-0.291013	-0.179717	0.565795	-0.0727027	0.150861	-0.563691	-0.298315	-0.597994	-0.619282	0.30959	-0.176215
1	turquoise	4930555F03Rik	-0.469386	0.0987436	-0.667652	-0.646179	-0.750522	-0.243237	-0.120886	0.200026	0.339028	-0.267152	0.0597834	-0.0832516	-0.267339	-0.117841	0.487172	0.519698	0.278855	-0.178788	0.148189	-0.483334	-0.149399	-0.535217	-0.864742	-0.545278	-0.572395	-0.134541	-0.110495	-0.145467	-0.737342	0.341407	0.0644829	-0.0205188	-0.504231	-0.450176	0.178734	0.288325	-0.19133	-0.248468	-0.245567	-0.054676	-0.510195	0.48772	0.537564	0.558203	0.371748	0.363046	0.520794
16	lightcyan	4930556H04Rik	0.168802	-0.670552	-0.141033	0.0795621	0.337232	0.346124	-0.0254951	0.0945279	-0.218731	-0.0751231	0.471552	0.339137	-0.114677	-0.194967	0.167948	-0.103714	-0.102142	0.352436	0.341499	0.149835	0.0122713	-0.0145862	0.165254	0.286772	0.179424	-0.0567151	0.295792	0.690231	0.40695	0.382895	-0.0950538	-0.635448	0.227038	-0.0937379	-0.256854	-0.192548	0.0812177	0.00613948	-0.578106	-0.0466344	0.123602	0.245756	-0.0185277	-0.0513321	-0.0983378	-0.609849	-0.736631
42	lightcyan1	4930556J24Rik	-0.312001	-0.0783956	0.178127	-0.285115	-0.257948	-0.339423	-0.625746	-0.866803	-0.610173	-0.582951	-0.727055	-0.439343	0.295648	0.30527	-0.360095	-0.0525082	-0.0866594	-0.0795118	0.229039	-0.526634	-0.356706	0.0136468	0.198298	0.00580735	0.255268	0.195383	0.317403	0.323826	0.297358	-0.182951	-0.170786	-0.283994	-0.0254589	-0.513036	0.678394	0.587015	0.568477	0.877876	0.385306	0.575934	0.483027	0.034849	0.424068	0.672864	0.683104	-0.282591	0.0621653
13	salmon	4930556M19Rik	-0.0861449	0.125362	0.738227	0.302388	0.532779	0.390971	-0.158067	-0.549414	-0.179977	0.230179	-0.641358	-0.153839	0.0651283	0.382214	-0.627006	-0.48783	-0.400793	-0.422388	-0.404578	-0.0207402	-0.308665	0.333694	0.504391	-0.0107222	0.316746	0.633632	0.456306	0.464927	0.822406	-0.45766	-0.0714438	-0.262071	0.238949	0.279979	0.224114	-0.227293	0.0057406	0.42331	0.342545	0.395867	0.389139	-0.494602	0.0604338	-0.106988	0.214314	-0.164748	-0.247563
34	darkmagenta	4930558J18Rik	-0.0536092	0.24684	0.367459	0.333503	0.720941	0.862689	0.489849	0.474071	0.666798	0.846825	0.107245	0.238274	-0.395136	0.143343	-0.137218	-0.310575	-0.179497	-0.527183	-0.705085	0.323258	-0.0449301	0.229898	-0.0459345	-0.320117	-0.236324	0.469315	0.00164061	0.086151	0.270337	-0.173377	0.118167	0.0179339	0.0495283	0.773266	-0.583215	-0.84202	-0.739165	-0.665616	-0.156142	-0.192769	-0.339204	-0.366892	-0.193464	-0.659518	-0.345854	0.39458	-0.00617561
45	darkorange2	4930563E22Rik	0.155291	0.0505265	0.418462	0.284937	0.509589	0.725055	-0.0623701	-0.12213	0.236831	0.450199	0.0223778	0.291579	-0.455148	-0.0615203	-0.49102	-0.441849	-0.669461	-0.345284	-0.612591	-0.0239366	-0.504859	-0.189618	0.0733869	-0.324665	-0.224001	0.763667	0.595929	0.531787	0.472381	-0.0281602	0.314632	-0.463216	0.137554	0.47809	-0.147578	-0.502201	-0.411636	-0.110741	-0.00361743	0.337667	0.138981	-0.133293	0.25418	-0.24066	-0.0335613	0.0189817	-0.477825
32	violet	4930566F21Rik	0.183563	-0.153376	-0.779095	-0.298711	-0.607005	-0.473017	0.0262978	0.440434	0.13872	-0.205732	0.462863	-0.0670491	-0.333573	-0.698404	0.579457	0.148428	0.0954724	0.447642	0.256358	0.183249	0.197019	-0.403923	-0.383487	0.0731258	-0.32423	-0.42309	-0.106758	-0.294023	-0.647099	0.611691	0.37389	0.455872	0.139759	-0.0368841	-0.187466	0.0429707	-0.117131	-0.36949	-0.254315	-0.3467	-0.23504	0.205411	0.0199787	0.0329432	-0.440416	0.248412	0.0395355
37	skyblue3	4930567H12Rik	-0.431402	-0.264175	-0.401976	-0.738572	-0.447838	-0.144361	-0.729723	-0.531981	-0.334676	-0.735666	-0.113432	-0.202808	-0.0655178	0.106281	-0.155014	0.25516	0.00657912	0.0420078	0.288197	-0.943124	-0.621676	-0.496016	-0.494362	-0.467672	-0.453861	0.0915449	0.0683539	0.201084	-0.439311	0.324904	0.0542284	-0.504524	-0.452617	-0.680175	0.28696	0.738645	0.442023	0.488889	0.0685473	0.672368	0.205618	0.799633	0.781187	0.963214	0.804607	0.0572004	0.331652
32	violet	4930568G15Rik	-0.311388	-0.10484	-0.0433202	0.0887257	0.0256255	0.39578	0.402381	0.376536	0.423117	0.370399	0.0326024	0.350017	-0.17401	0.0778252	0.56996	0.235823	0.138984	-0.408365	0.0766004	0.214687	0.205776	-0.00299484	-0.247796	-0.084899	0.171687	0.107574	0.397207	0.691653	0.471142	0.0176604	-0.37306	-0.568991	-0.0864913	-0.126523	0.141876	-0.520873	-0.534585	-0.373079	-0.756672	-0.471884	-0.590371	-0.159295	0.0958304	-0.10964	0.104408	-0.443367	-0.430328
30	steelblue	4930570G19Rik	0.0358088	0.084508	-0.388137	0.0239553	-0.278608	0.246135	0.38461	0.656253	0.718335	0.455304	0.422218	0.402639	-0.614844	-0.499512	0.587343	0.157727	-0.146217	-0.22292	-0.211611	0.274635	0.0680224	-0.481562	-0.558283	-0.299622	-0.37025	0.135959	0.37337	0.259265	-0.136044	0.365135	0.236836	-0.118708	-0.023371	0.193628	-0.112896	-0.594306	-0.800814	-0.759308	-0.624048	-0.4875	-0.663045	-0.0353575	0.182683	-0.247074	-0.320748	0.0923055	-0.322502
3	brown	4930572G02Rik	0.137763	-0.0625287	0.315348	0.61833	0.502696	0.21068	0.807423	0.57287	0.171631	0.526966	0.205403	0.366694	0.405968	0.253324	0.466121	0.129088	0.449011	0.0024121	0.219177	0.807895	0.836827	0.686003	0.443828	0.603093	0.732325	-0.413568	-0.242094	0.0841734	0.580654	-0.353328	-0.614925	0.00163439	0.178547	0.164761	-0.198713	-0.547262	-0.207606	-0.372727	-0.488729	-0.815323	-0.366431	-0.501365	-0.809851	-0.721694	-0.431235	-0.553196	-0.383423
28	skyblue	4930577N17Rik	0.229349	0.886192	0.528062	0.537955	-0.266702	-0.256155	0.400657	0.0460435	0.412606	0.507367	-0.378163	0.146306	0.181442	0.0935157	-0.103437	0.128971	-0.140958	-0.474858	-0.48094	0.296996	0.233941	-0.0177778	0.0917659	-0.061531	0.201442	0.187471	0.132134	-0.448206	0.085872	-0.665496	-0.0260422	0.418496	-0.0941408	0.216875	0.550061	-0.187777	-0.381335	-0.149288	0.411951	-0.274591	-0.263671	-0.637142	-0.203288	-0.375188	-0.12753	0.128026	0.0943045
2	blue	4930578G10Rik	0.641538	-0.154765	0.0967701	0.39456	0.101434	-0.57462	0.0524053	-0.0631814	-0.543298	-0.162226	0.0785726	-0.225346	0.370394	-0.319688	-0.0757623	-0.341606	-0.00485128	0.71327	0.277818	0.631434	0.489288	0.417512	0.788895	0.86451	0.577584	-0.476534	-0.213323	-0.402962	0.150282	-0.0315513	0.0978516	0.690847	0.652739	0.241202	-0.121266	0.0926593	0.475809	0.272171	0.344941	-0.205732	0.520021	-0.411478	-0.699927	-0.425975	-0.674788	-0.206956	-0.270959
36	yellowgreen	4930578M01Rik	0.177426	-0.0132323	-0.352194	-0.21875	-0.450713	-0.179885	-0.193132	0.0392399	0.00342633	-0.369596	0.609964	0.471269	0.0662199	-0.108163	0.037978	0.57962	0.0596606	0.277041	0.253373	-0.53434	-0.198473	-0.650507	-0.511941	-0.291631	-0.431242	-0.248859	-0.201181	-0.279618	-0.742118	0.221458	0.0463394	-0.381217	-0.613975	-0.554916	0.116819	0.584138	0.229679	-0.0226697	-0.0803187	0.206528	-0.0890233	0.881137	0.327069	0.44938	0.346705	-0.0524289	0.118785
25	orange	4930579K19Rik	0.0259316	0.625397	0.173948	-0.0854349	-0.380097	-0.0764298	-0.359293	-0.392075	0.271226	0.129327	-0.478792	-0.23454	-0.465836	-0.228454	-0.520818	-0.280595	-0.666221	-0.463467	-0.74227	-0.340659	-0.641266	-0.541763	-0.261736	-0.610382	-0.534147	0.729037	0.496627	-0.154238	-0.202169	-0.100499	0.638124	0.267276	-0.0196044	0.308744	0.376223	-0.00178914	-0.327638	0.0786041	0.622287	0.497122	0.121746	-0.212297	0.560721	0.167063	0.122189	0.636525	0.232854
1	turquoise	4930581F22Rik	-0.503439	0.0213546	-0.293614	-0.485224	-0.422938	0.206829	-0.217657	-0.0577499	0.274591	-0.20193	0.0707161	0.280821	-0.181032	0.204516	0.170971	0.562016	0.0880898	-0.390862	0.0764897	-0.757483	-0.432585	-0.596112	-0.801099	-0.703292	-0.499278	0.196005	0.172841	0.324388	-0.349123	0.146078	-0.15144	-0.765697	-0.733921	-0.617652	0.333489	0.296905	-0.146494	-0.0493672	-0.345369	0.248706	-0.402071	0.689403	0.748511	0.681605	0.78658	-0.0296326	0.201241
33	darkolivegreen	4930583K01Rik	0.283177	0.556952	0.491581	0.709248	-0.0832819	0.0456972	0.692856	0.357234	0.452502	0.536592	0.217241	0.835085	0.435385	0.293484	0.235668	0.620085	0.160929	-0.33898	-0.0501227	0.299686	0.489496	-0.0447334	-0.0103225	0.0678538	0.406453	-0.124283	0.0414382	-0.114458	0.206508	-0.642999	-0.537014	-0.351034	-0.457234	-0.21891	0.499723	-0.180429	-0.337282	-0.318444	-0.236421	-0.543588	-0.547596	-0.175399	-0.316344	-0.376951	0.0700177	-0.549498	-0.315017
32	violet	4930589O11Rik	-0.0211414	-0.265894	-0.174006	0.218899	0.248559	0.436047	0.565357	0.6821	0.450255	0.510176	0.36055	0.341504	-0.321548	-0.22999	0.650168	-0.0104371	0.100953	-0.0959793	0.046706	0.604907	0.394801	0.127691	-0.0765922	0.162837	0.154168	-0.0545721	0.237246	0.526737	0.407469	0.239356	-0.147758	-0.21862	0.248087	0.257272	-0.33131	-0.780362	-0.610031	-0.636164	-0.81909	-0.678496	-0.531111	-0.276337	-0.237244	-0.495428	-0.439606	-0.30102	-0.551411
3	brown	4930590J08Rik	0.389076	-0.0815955	-0.0405811	0.3586	0.0710312	-0.210349	0.305952	0.295284	0.016778	0.294236	-0.0101496	-0.191975	-0.185447	-0.53592	0.287536	-0.462281	-0.161099	0.260015	-0.0431319	0.85947	0.447918	0.280281	0.463477	0.573809	0.377516	-0.115264	0.231032	0.044564	0.384093	0.145351	0.239742	0.613535	0.790957	0.550487	-0.187189	-0.56329	-0.247215	-0.221699	-0.0875475	-0.511584	0.0434511	-0.742886	-0.49604	-0.628856	-0.843846	-0.0599583	-0.469187
21	darkred	4930592C13Rik	0.352771	-0.457346	-0.376294	0.00605317	-0.0104314	0.178778	-0.00649583	0.28911	-0.00256708	-0.119174	0.846641	0.5808	-0.193886	-0.389834	0.227819	0.200706	-0.105624	0.453183	0.293249	-0.0260416	-0.0429978	-0.441162	-0.211867	0.0478501	-0.202712	-0.189188	0.107516	0.267095	-0.201795	0.496836	0.10076	-0.535245	-0.0942702	-0.200758	-0.264865	0.0172023	0.0150743	-0.225694	-0.525604	-0.0520308	-0.050626	0.611534	0.0941946	0.0358785	-0.113195	-0.36428	-0.52787
15	midnightblue	4930595D18Rik	0.388387	-0.781239	-0.279476	0.0750524	0.27354	-0.143967	-0.0491027	0.0920871	-0.581881	-0.354959	0.525581	0.0461625	0.188741	-0.30419	0.208265	-0.165711	0.140625	0.847426	0.643298	0.372442	0.341199	0.267752	0.484247	0.744944	0.406139	-0.548235	-0.149555	0.196268	0.179628	0.423916	-0.0799393	-0.05871	0.466879	-0.0849597	-0.41001	0.0827974	0.504159	0.172318	-0.321355	-0.159938	0.386484	0.184125	-0.428098	-0.14029	-0.409957	-0.542248	-0.537823
38	plum1	4930597O21Rik	0.0508834	0.372615	0.525087	0.203697	-0.0555103	-0.405466	-0.235689	-0.632999	-0.359834	-0.0654931	-0.852049	-0.531546	0.273445	0.158892	-0.490563	-0.389785	-0.246047	-0.164543	-0.227496	0.0812023	-0.0569618	0.307736	0.560719	0.22227	0.416312	0.261777	0.228313	-0.136322	0.418879	-0.488115	0.0540432	0.457218	0.354005	0.159009	0.51376	0.143196	0.25756	0.59386	0.73581	0.267134	0.472368	-0.667116	-0.0856725	-0.0113588	0.0409889	0.0511769	0.0931409
11	greenyellow	4930598N05Rik	0.0148824	-0.057653	0.658158	0.467033	0.498865	0.135202	0.197426	-0.256111	-0.355636	0.0631667	-0.231207	0.204724	0.699843	0.640851	-0.192802	0.0893896	0.238761	-0.0613896	0.249142	0.148869	0.318741	0.601691	0.612036	0.447525	0.778411	-0.119262	-0.0776372	0.232376	0.714652	-0.606035	-0.695092	-0.413669	-0.0436231	-0.228733	0.260592	0.0668979	0.360772	0.405318	0.0102115	-0.0563095	0.186947	-0.221828	-0.406732	-0.145039	0.260763	-0.719123	-0.277618
20	royalblue	4930599N23Rik	-0.134865	0.12324	-0.180995	-0.236494	0.138679	0.0393506	-0.0054933	0.185082	0.202464	0.159577	-0.160737	-0.549351	-0.371557	-0.178943	-0.0885561	-0.432618	-0.02639	-0.054674	-0.390583	0.143248	-0.0768643	0.188323	-0.0652616	-0.158945	-0.385692	0.0965846	-0.309853	-0.433352	-0.319964	0.179668	0.457151	0.802929	0.292435	0.619261	-0.548965	-0.258252	-0.225787	-0.288265	0.3003	0.00663721	0.0184159	-0.277539	-0.108046	-0.235846	-0.430513	0.851393	0.546857
12	tan	4931406C07Rik	-0.381951	0.107375	-0.344083	-0.288286	-0.447253	0.166982	0.172928	0.344283	0.497007	0.00782613	0.340645	0.527764	-0.0723896	0.175776	0.494987	0.793217	0.321274	-0.343495	0.168711	-0.459274	-0.0513863	-0.519046	-0.842367	-0.558147	-0.381745	-0.088629	-0.0343711	0.132279	-0.437626	0.0845105	-0.315225	-0.653978	-0.803174	-0.602731	0.246983	0.141164	-0.311798	-0.376085	-0.570755	-0.177709	-0.711205	0.626949	0.449982	0.409133	0.558138	-0.118161	0.165524
5	green	4931414P19Rik	0.0720605	-0.0452634	0.136078	0.130273	-0.000846445	-0.331076	0.145523	-0.0364224	-0.380414	-0.345749	0.236153	0.279449	0.881214	0.53633	0.0642466	0.619213	0.642228	0.332288	0.61725	-0.142261	0.452988	0.303028	0.187286	0.369669	0.449107	-0.706066	-0.701426	-0.449666	-0.210882	-0.380929	-0.681282	-0.171979	-0.484941	-0.646785	0.17616	0.647964	0.656514	0.292512	0.0384744	-0.117826	0.0355972	0.419579	-0.400775	0.165671	0.337855	-0.481403	0.236777
21	darkred	4931415C17Rik	-0.270633	0.00437121	-0.145739	-0.0996928	0.425393	0.749427	0.410866	0.665701	0.657523	0.471835	0.515972	0.370973	-0.318688	0.189427	0.202842	0.193323	0.236455	-0.309956	-0.273125	-0.0602822	-0.0237953	-0.00936678	-0.52977	-0.487583	-0.522853	0.053436	-0.400138	-0.0677826	-0.321604	0.128457	-0.0455595	-0.206342	-0.412699	0.263678	-0.692651	-0.428018	-0.538023	-0.762906	-0.45929	-0.216708	-0.569267	0.331524	-0.0123708	-0.242623	-0.0499353	0.399508	0.305167
38	plum1	4931428F04Rik	0.0442343	-0.213343	0.375338	0.0110001	0.1287	-0.20325	-0.603065	-0.884554	-0.752508	-0.425482	-0.632183	-0.447826	0.21386	0.107727	-0.594068	-0.486095	-0.37001	0.135891	0.0818749	-0.181074	-0.334646	0.197486	0.626355	0.29504	0.410727	0.300416	0.438463	0.397465	0.60048	-0.145001	0.0388037	-0.132835	0.413043	-0.0956062	0.402607	0.322292	0.583287	0.895741	0.492918	0.601498	0.794231	-0.232124	0.155797	0.298826	0.266324	-0.330042	-0.282889
20	royalblue	4931429L15Rik	-0.0852223	0.148018	-0.350492	-0.286723	0.00266504	0.203342	0.015601	0.361313	0.472979	0.260179	0.121584	-0.274055	-0.658186	-0.377797	0.0110572	-0.311499	-0.182622	-0.126677	-0.506653	0.0365151	-0.241165	-0.195661	-0.402047	-0.43083	-0.701423	0.231051	-0.133499	-0.321887	-0.503973	0.374508	0.621831	0.574637	0.131774	0.607628	-0.581812	-0.361507	-0.490053	-0.54462	0.0878974	0.0036418	-0.186794	-0.0496054	0.130135	-0.193589	-0.414167	0.905695	0.424762
25	orange	4931440P22Rik	-0.232534	0.661049	0.32291	-0.0349914	-0.291969	-0.0940408	-0.168794	-0.373664	0.258173	0.203539	-0.779589	-0.364324	-0.214625	0.0858424	-0.354045	-0.201349	-0.366089	-0.648857	-0.61748	-0.20358	-0.372554	-0.164437	-0.124809	-0.459787	-0.19596	0.614586	0.390343	-0.0857373	0.0757712	-0.354132	0.26931	0.295812	-0.0189782	0.225181	0.501277	-0.0757207	-0.319418	0.132148	0.543147	0.27695	-0.0164324	-0.480769	0.37679	0.111755	0.21849	0.478909	0.328403
36	yellowgreen	4932412D23Rik	-0.352985	-0.462374	-0.765373	-0.740371	-0.504561	-0.047191	-0.44218	-0.0176941	-0.0613058	-0.579999	0.3506	0.0445511	-0.299185	-0.203144	0.334763	0.385107	0.124184	0.187476	0.42567	-0.662372	-0.38155	-0.615957	-0.717374	-0.405149	-0.550147	-0.124531	0.0547434	0.300823	-0.562171	0.657052	0.0839264	-0.537031	-0.399424	-0.624042	0.00764725	0.442297	0.145959	0.0268029	-0.437578	0.256311	-0.144871	0.888654	0.676641	0.761889	0.489398	-0.0106336	0.110786
7	black	4932415D10Rik	-0.0637141	0.171282	0.724418	0.277324	0.796002	0.55879	-0.0602677	-0.348973	-0.0604959	0.350409	-0.451268	-0.191678	0.0245055	0.443718	-0.747009	-0.564604	-0.30462	-0.374126	-0.566696	-0.00378261	-0.300834	0.46905	0.466463	-0.0982911	0.0919998	0.564253	0.0444089	0.0964877	0.539622	-0.441191	0.0437313	0.0125555	0.184998	0.551715	-0.223837	-0.284977	-0.0282303	0.198327	0.463118	0.405889	0.37968	-0.406472	-0.119792	-0.290646	0.0306137	0.223501	0.0827137
21	darkred	4932422M17Rik	0.169404	0.0165302	-0.239375	0.13667	-0.139247	0.171981	0.452975	0.629469	0.428661	0.17003	0.854682	0.84158	0.0928612	0.00156062	0.470365	0.726163	0.318748	0.0845221	0.236143	-0.0251857	0.280122	-0.357574	-0.493643	-0.142383	-0.182447	-0.389458	-0.288111	-0.14668	-0.447378	0.0768613	-0.285586	-0.47214	-0.610253	-0.35876	-0.107988	0.0174491	-0.22109	-0.556444	-0.589419	-0.415799	-0.589899	0.598538	-0.0749418	-0.0694718	0.0534537	-0.274886	-0.113969
39	orangered4	4932435O22Rik	-0.13113	-0.330815	-0.207543	-0.358422	-0.299092	-0.218351	-0.459104	-0.41047	-0.478749	-0.693533	0.161838	0.158111	0.352355	0.226805	-0.0587217	0.467879	0.196322	0.282574	0.571119	-0.680388	-0.231595	-0.296126	-0.19352	-0.0628038	-0.0232264	-0.248833	-0.0931864	0.138888	-0.264094	0.115009	-0.291939	-0.65516	-0.48761	-0.843525	0.34155	0.792049	0.637012	0.52054	-0.064739	0.413955	0.212182	0.806801	0.381975	0.742845	0.707503	-0.434331	0.0400561
23	darkturquoise	4932438A13Rik	0.057562	-0.573815	-0.77051	-0.466862	-0.383079	-0.206897	-0.39809	0.0396684	-0.148769	-0.350845	0.191027	-0.33513	-0.679655	-0.853162	0.348755	-0.366072	-0.323679	0.440536	0.198418	0.0820048	-0.22915	-0.423781	-0.193561	0.0685452	-0.318254	0.0274452	0.48288	0.442567	-0.125718	0.897805	0.594179	0.119285	0.556861	0.0890009	-0.209374	-0.120754	-0.0711386	-0.0417087	-0.318601	0.0398881	0.149386	0.106274	0.360816	0.208597	-0.356125	0.0961328	-0.381713
4	yellow	4932441J04Rik	0.665603	0.00704376	0.393223	0.508941	0.466497	-0.0651285	-0.0240704	-0.160609	-0.304444	0.193221	-0.0325016	-0.197136	-0.0249279	-0.338755	-0.514367	-0.743159	-0.485445	0.374931	-0.315308	0.56783	0.0593126	0.318888	0.787572	0.512792	0.278008	0.135871	0.102942	-0.204082	0.356575	-0.0764639	0.437901	0.593755	0.753294	0.723725	-0.309423	-0.274612	0.131609	0.153098	0.512935	0.0977769	0.622501	-0.574602	-0.499946	-0.606418	-0.728222	0.10157	-0.356718
40	mediumpurple3	4933401D09Rik	0.890712	0.0915428	0.229573	0.686784	0.0690775	-0.360842	0.337551	0.211528	-0.195136	0.09152	0.581145	0.494037	0.449901	-0.24444	-0.0454778	0.109794	-0.0235224	0.607599	0.188959	0.541683	0.521035	0.073409	0.51687	0.646599	0.434834	-0.490977	-0.248839	-0.514049	-0.0557242	-0.196519	-0.0369265	0.26389	0.160894	0.0743901	-0.0329103	0.0924256	0.267339	-0.0382116	0.145977	-0.322135	0.200379	-0.0686476	-0.683484	-0.523044	-0.554583	-0.398123	-0.42405
3	brown	4933402D24Rik	0.420641	0.0580319	0.195867	0.49941	0.434353	0.383519	0.376284	0.388982	0.366032	0.678753	0.155886	0.11789	-0.489665	-0.469018	-0.0056117	-0.588537	-0.474645	-0.0559478	-0.516358	0.744439	0.117726	0.112766	0.30484	0.176268	0.0412012	0.339692	0.392427	0.199276	0.450087	0.0961196	0.413426	0.309084	0.639226	0.864234	-0.421303	-0.883165	-0.613838	-0.49375	-0.124896	-0.328093	-0.0452076	-0.662563	-0.330436	-0.799407	-0.815155	0.128601	-0.553349
1	turquoise	4933403O08Rik	-0.402599	0.0654354	-0.636482	-0.54398	-0.522751	0.0641565	0.0457952	0.42829	0.523109	-0.0800697	0.38021	0.215806	-0.324849	-0.0711253	0.494162	0.597977	0.292947	-0.201066	0.0728838	-0.466765	-0.146216	-0.569123	-0.962372	-0.641647	-0.693374	-0.124561	-0.211299	-0.133412	-0.788468	0.362213	0.0314101	-0.216194	-0.649353	-0.368897	-0.0656803	0.142576	-0.334404	-0.495921	-0.427899	-0.11647	-0.646262	0.656956	0.477603	0.410851	0.32396	0.354638	0.456999
12	tan	4933404O12Rik	-0.326074	0.174394	-0.0809431	0.020094	-0.419017	-0.0385724	0.397797	0.303495	0.36548	0.10629	0.0567732	0.473828	0.251493	0.302446	0.632747	0.781519	0.456554	-0.368271	0.32064	-0.0816957	0.339088	-0.155888	-0.447844	-0.144075	0.189596	-0.233122	0.0492015	0.216062	0.017741	-0.22297	-0.62786	-0.544668	-0.580259	-0.633232	0.530861	0.031487	-0.251561	-0.226497	-0.575816	-0.476719	-0.709191	0.15658	0.119069	0.195949	0.452029	-0.493662	-0.0553917
44	floralwhite	4933405D12Rik	0.341549	-0.114663	-0.666519	-0.190508	-0.516294	-0.436217	-0.0476795	0.341229	0.110143	-0.122294	0.391696	-0.136382	-0.471935	-0.848034	0.385061	-0.119193	-0.171774	0.459438	0.0593252	0.281932	0.0803459	-0.424423	-0.229764	0.100265	-0.341069	-0.227085	0.0785245	-0.252162	-0.519459	0.625289	0.595014	0.569341	0.362921	0.206745	-0.223707	-0.0843169	-0.171431	-0.328458	-0.0970598	-0.239109	-0.0606222	0.0259071	0.0187927	-0.0937777	-0.606196	0.330351	-0.0981033
43	ivory	4933405L10Rik	-0.480619	-0.407548	-0.447434	-0.653835	-0.354616	-0.362505	-0.414432	-0.288984	-0.488064	-0.802191	-0.0348775	-0.243125	0.39635	0.334193	0.197555	0.483136	0.573683	0.273006	0.728367	-0.642292	-0.0435688	-0.00916847	-0.270626	-0.0169934	-0.0146433	-0.491211	-0.434713	-0.0367647	-0.415243	0.186958	-0.399208	-0.295713	-0.443522	-0.850865	0.176398	0.818893	0.681427	0.464825	-0.0956895	0.245181	0.084477	0.718252	0.275616	0.804064	0.676543	-0.183506	0.461945
20	royalblue	4933406B17Rik	-0.365108	0.428441	-0.028187	-0.217335	-0.232675	-0.255626	0.0644962	0.0220793	0.218331	0.0917849	-0.54908	-0.548025	-0.0309854	0.132624	0.0565613	-0.053683	0.202637	-0.346742	-0.250351	0.0118802	0.0762348	0.203182	-0.141475	-0.190647	-0.119249	0.0249641	-0.257952	-0.455025	-0.235688	-0.195385	0.0742142	0.695959	0.00287931	0.199321	0.0671321	-0.0275849	-0.173413	-0.0892941	0.350801	-0.102188	-0.18717	-0.393969	-0.0235401	-0.00332717	-0.0307192	0.61612	0.687708
45	darkorange2	4933406C10Rik	-0.227277	0.186174	0.181515	0.10972	-0.0211478	0.467539	0.126011	0.041557	0.478711	0.441716	-0.22748	0.257657	-0.421838	-0.010098	0.0970923	-0.0301006	-0.349455	-0.640803	-0.386195	-0.010732	-0.254034	-0.278736	-0.272505	-0.406187	-0.0993688	0.616794	0.737616	0.696017	0.479947	-0.0673981	0.00611589	-0.535988	-0.0546424	0.0948257	0.314086	-0.52122	-0.645754	-0.228985	-0.348169	-0.0531551	-0.368854	-0.257196	0.415053	-0.032148	0.19767	-0.152257	-0.405127
8	pink	4933406I18Rik	0.799037	-0.0375424	0.151904	0.643572	0.0218077	-0.474419	0.300243	0.15507	-0.273048	0.108941	0.249869	0.134536	0.268487	-0.45708	0.114301	-0.214886	-0.121422	0.591261	0.196901	0.827672	0.596277	0.235489	0.704128	0.847629	0.629853	-0.398629	0.0596201	-0.223785	0.292962	-0.0672599	0.066194	0.489326	0.622632	0.261527	0.020674	-0.167533	0.160697	0.0289377	0.0891138	-0.451674	0.263418	-0.512513	-0.70482	-0.611634	-0.776095	-0.425873	-0.617969
11	greenyellow	4933406J09Rik	0.48361	0.0291472	0.290677	0.562528	-0.0432141	-0.620693	0.309921	-0.0230877	-0.43092	-0.0660125	-0.0554121	0.0391883	0.703676	0.0163961	0.162672	0.0797454	0.259786	0.443648	0.449854	0.633868	0.74469	0.48757	0.736216	0.892709	0.903068	-0.584289	-0.168834	-0.275567	0.363145	-0.385411	-0.396445	0.364613	0.34419	-0.132354	0.322853	0.13457	0.42094	0.293589	0.138587	-0.45935	0.205121	-0.475932	-0.73654	-0.367391	-0.360536	-0.622187	-0.343388
14	cyan	4933406P04Rik	-0.085959	-0.330482	-0.604561	-0.264322	-0.123091	0.10879	0.270444	0.642489	0.246561	-0.108835	0.830714	0.453807	-0.00412037	-0.0552484	0.614653	0.603645	0.525953	0.286503	0.457906	-0.101724	0.263951	-0.209419	-0.554627	-0.0917606	-0.29523	-0.572492	-0.515364	-0.143123	-0.612499	0.403806	-0.2254	-0.284756	-0.470148	-0.375221	-0.414374	0.113037	-0.0461467	-0.509035	-0.664257	-0.371041	-0.503401	0.732551	-0.0460941	0.104839	0.0186662	-0.0756969	0.13269
1	turquoise	4933407K13Rik	-0.674685	0.163725	-0.0750756	-0.493774	0.0149853	0.546515	-0.150105	-0.017049	0.420489	0.0421541	-0.0851686	0.0802042	-0.247313	0.465511	-0.118632	0.312525	0.110926	-0.624368	-0.282728	-0.773139	-0.539891	-0.292602	-0.746606	-0.887894	-0.666053	0.387382	-0.116038	0.109447	-0.36149	-0.0152354	-0.0783642	-0.514735	-0.731776	-0.214155	-0.0523979	0.105691	-0.265805	-0.182103	-0.111488	0.368685	-0.369665	0.542553	0.627677	0.480553	0.716709	0.427599	0.592569
21	darkred	4933407L21Rik	0.27161	-0.0397239	-0.230978	0.210314	0.00596502	0.188425	0.521121	0.715749	0.398057	0.224047	0.933707	0.802842	0.0970698	-0.0535541	0.458361	0.607626	0.332461	0.20303	0.226981	0.13792	0.376205	-0.223759	-0.360478	-0.00866585	-0.134998	-0.464354	-0.397344	-0.2378	-0.432596	0.105292	-0.237699	-0.307579	-0.467714	-0.196281	-0.299787	-0.0700288	-0.204922	-0.616342	-0.565949	-0.484634	-0.528263	0.515925	-0.25513	-0.238292	-0.15147	-0.223549	-0.128563
2	blue	4933409K07Rik	0.0798025	-0.162721	0.659095	0.391089	0.685925	0.310333	-0.0762661	-0.440537	-0.403009	0.128561	-0.413451	-0.122596	0.236014	0.320234	-0.495538	-0.512236	-0.239925	-0.0668487	-0.109443	0.211692	-0.0456644	0.549849	0.749482	0.364536	0.561569	0.313967	0.277796	0.452954	0.895426	-0.356607	-0.188063	-0.213514	0.417906	0.255747	0.0256607	-0.208281	0.221005	0.453417	0.206932	0.23166	0.502241	-0.468319	-0.240787	-0.243044	1.07158e-06	-0.398553	-0.419272
35	sienna3	4933411E06Rik	-0.513992	0.296574	-0.0503568	-0.429399	-0.434907	-0.455911	-0.236995	-0.342442	-0.146865	-0.387268	-0.588722	-0.48964	0.347596	0.437293	-0.0370107	0.304847	0.402818	-0.232878	0.140886	-0.48026	-0.0441835	0.0998532	-0.211653	-0.216635	-0.034838	-0.152203	-0.372929	-0.417935	-0.362922	-0.276683	-0.234617	0.274642	-0.382045	-0.428659	0.413568	0.579125	0.322564	0.359184	0.405228	0.193989	-0.0290614	0.0857479	0.200919	0.527429	0.546489	0.297713	0.806222
23	darkturquoise	4933411K16Rik	0.257327	0.0102104	-0.31497	-0.108499	-0.648293	-0.434814	-0.351104	-0.224203	-0.0506955	-0.174482	-0.155445	-0.192551	-0.495238	-0.758465	0.0862427	-0.267657	-0.580909	0.129408	-0.0932667	0.0730822	-0.266412	-0.586656	-0.0859424	-0.00954727	-0.15049	0.282644	0.778936	0.290368	0.0191365	0.404493	0.578506	0.157352	0.434714	0.0503885	0.415825	-0.0454365	-0.159957	0.133042	0.0694212	0.104936	0.158456	-0.209784	0.417389	0.168146	-0.209677	0.00798244	-0.449258
16	lightcyan	4933412E12Rik	0.121464	-0.516694	-0.00659827	0.0530317	0.572211	0.653334	-0.116639	0.0397372	-0.0270674	0.162256	0.312062	0.16846	-0.468093	-0.247019	-0.158221	-0.47761	-0.422132	0.10731	-0.148857	0.104034	-0.315722	-0.0429168	0.130858	-0.00731634	-0.135823	0.376366	0.418248	0.686833	0.429709	0.399138	0.259017	-0.466384	0.357553	0.362418	-0.493016	-0.457829	-0.179919	-0.112708	-0.350294	0.187549	0.211016	0.0742469	0.117452	-0.184823	-0.211995	-0.15378	-0.602602
14	cyan	4933412O06Rik	0.216045	0.123936	-0.522311	-0.168784	-0.354795	-0.130787	0.156369	0.538253	0.392862	0.0233764	0.677384	0.265437	-0.259227	-0.395488	0.28932	0.326	0.103097	0.235361	-0.0303281	-0.0462604	0.0546053	-0.469437	-0.552165	-0.257478	-0.584977	-0.300627	-0.389819	-0.583318	-0.885073	0.361025	0.327743	0.296685	-0.291896	0.0341037	-0.349174	0.076231	-0.21559	-0.559592	-0.124209	-0.202719	-0.347735	0.464056	0.0168231	-0.0458715	-0.276889	0.458887	0.303084
8	pink	4933415A04Rik	0.359532	-0.214587	0.0178271	0.352195	-0.106992	-0.604438	0.213683	0.0268394	-0.444737	-0.146897	-0.0665476	-0.135935	0.449846	-0.199386	0.35355	-0.0617338	0.224231	0.507011	0.528688	0.679319	0.691765	0.441518	0.651972	0.89957	0.821847	-0.557834	-0.00812649	-0.0240039	0.408346	-0.0782318	-0.268546	0.37368	0.547217	-0.0889159	0.20992	0.00866533	0.340219	0.24556	-0.060088	-0.495775	0.187417	-0.494151	-0.612064	-0.299268	-0.451537	-0.589247	-0.443315
22	darkgreen	4933416E14Rik	-0.247994	-0.370631	0.258045	-0.0937325	0.693463	0.277859	-0.260776	-0.374872	-0.436086	-0.0535769	-0.531432	-0.670985	-0.0262095	0.215416	-0.40431	-0.749085	-0.0832662	0.0174253	-0.101304	0.12915	-0.144603	0.686718	0.589219	0.257886	0.253063	0.241578	-0.00629013	0.30031	0.591467	-0.00681641	0.0514869	0.225298	0.590307	0.447654	-0.399911	-0.207894	0.247178	0.376218	0.260867	0.303677	0.542773	-0.430696	-0.173863	-0.123024	-0.126551	0.140558	0.0489137
34	darkmagenta	4933417D19Rik	-0.561042	-0.0646442	0.371626	-0.0429385	0.624512	0.775019	0.0334333	-0.113245	0.206281	0.381782	-0.48849	-0.166767	-0.242932	0.451234	-0.197625	-0.354495	-0.0990325	-0.652157	-0.382975	-0.0746384	-0.28483	0.364582	0.0399357	-0.311333	0.00855722	0.603089	0.291856	0.658257	0.672853	-0.179297	-0.165196	-0.396019	0.0674248	0.310078	-0.161543	-0.52236	-0.362857	-0.0369358	-0.165692	0.157716	-0.0859387	-0.324197	0.187782	-0.0761571	0.258325	0.0608221	-0.0179571
34	darkmagenta	4933421A08Rik	-0.424005	0.278814	0.0906053	-0.138925	0.415542	0.820664	0.21004	0.346552	0.729308	0.591775	-0.0113956	0.0615071	-0.542008	0.219027	-0.129216	-0.130847	-0.103219	-0.687995	-0.702046	-0.178183	-0.362283	-0.047276	-0.50067	-0.748239	-0.642926	0.553827	-0.0616891	0.0425665	-0.122957	-0.0194067	0.196167	-0.0721094	-0.276005	0.517966	-0.494093	-0.554971	-0.712932	-0.612346	-0.114442	0.0681926	-0.436863	-0.00783596	0.247606	-0.192466	0.0501786	0.695718	0.412321
21	darkred	4933421O10Rik	0.210799	0.0970859	-0.240269	0.207035	0.118153	0.388687	0.62376	0.88917	0.69948	0.532245	0.828812	0.644566	-0.266205	-0.210505	0.451572	0.3252	0.160729	-0.0145186	-0.146577	0.314145	0.295453	-0.20415	-0.436951	-0.179321	-0.348041	-0.205173	-0.294055	-0.242211	-0.404994	0.17963	0.0403826	-0.0218704	-0.266325	0.249559	-0.533199	-0.467075	-0.593084	-0.907118	-0.539518	-0.55738	-0.647162	0.219615	-0.24407	-0.482722	-0.423871	0.166179	-0.0513567
7	black	4933424G06Rik	-0.548776	0.356356	0.566989	0.0706486	0.608349	0.663949	0.217011	-0.0344434	0.366757	0.523375	-0.565558	-0.171047	-0.0108391	0.69404	-0.323446	-0.19044	0.0789304	-0.799919	-0.560383	-0.0927375	-0.153298	0.485755	0.0111567	-0.406455	-0.0322569	0.501591	-0.110935	0.0917933	0.391347	-0.524636	-0.238493	-0.0490881	-0.177549	0.382563	-0.146372	-0.410351	-0.371911	-0.135737	0.153421	0.0974619	-0.197576	-0.394805	-0.00850048	-0.197546	0.262514	0.362001	0.437044
47	bisque4	4933424M12Rik	-0.188283	-0.46901	0.103549	0.135014	0.785194	0.37338	0.399048	0.343599	-0.145331	0.174416	0.109545	-0.0967556	0.29767	0.376342	0.23432	-0.156028	0.534145	0.160767	0.305676	0.467334	0.522119	0.875069	0.44032	0.500636	0.48208	-0.390375	-0.514717	0.125028	0.437031	-0.0622691	-0.486523	0.0509806	0.257844	0.210981	-0.638681	-0.3442	0.116822	-0.146376	-0.364949	-0.401032	-0.033428	-0.213621	-0.656031	-0.430813	-0.283965	-0.227994	-0.0155534
36	yellowgreen	4933425D22Rik	0.10768	-0.694795	-0.247465	-0.233568	0.182349	0.207048	-0.466842	-0.261347	-0.455066	-0.444385	0.388065	0.129349	-0.140636	-0.188213	-0.154414	-0.13908	-0.217466	0.455388	0.333646	-0.310986	-0.36873	-0.232808	0.044737	0.0704604	-0.114214	0.0309581	0.225618	0.535345	0.0792309	0.495328	0.116018	-0.626733	0.0882868	-0.246763	-0.210204	0.234381	0.386986	0.308961	-0.247318	0.426886	0.419386	0.58788	0.29102	0.345757	0.174565	-0.366288	-0.447071
4	yellow	4933427D06Rik	0.418897	-0.0747489	0.238048	0.480114	0.259338	0.215651	0.147656	0.0570792	0.0821273	0.430194	-0.0254392	0.103593	-0.37768	-0.472804	-0.0384609	-0.56406	-0.580079	0.000459577	-0.307847	0.621127	0.0285535	0.0178541	0.424356	0.293475	0.261058	0.3927	0.723167	0.533249	0.706122	0.0890809	0.308667	0.00783638	0.689915	0.559251	-0.0311243	-0.684935	-0.395279	-0.123783	-0.138462	-0.176695	0.138356	-0.638924	-0.146581	-0.538194	-0.569418	-0.257696	-0.837166
40	mediumpurple3	4933427E11Rik	0.762377	0.167007	0.521692	0.56145	0.0730878	-0.47091	-0.175832	-0.492092	-0.577306	-0.162002	-0.0638527	0.0371071	0.47315	-0.104532	-0.60358	-0.262038	-0.359037	0.463313	0.00157958	0.221755	0.0818273	0.113321	0.777026	0.561345	0.48385	-0.0741802	0.0602098	-0.358893	0.212999	-0.361465	0.125042	0.286601	0.33302	0.0875513	0.29854	0.34049	0.558306	0.567662	0.687037	0.256491	0.712832	-0.250852	-0.384202	-0.2128	-0.243104	-0.303085	-0.33583
33	darkolivegreen	4933427G23Rik	0.207278	-0.138656	0.511803	0.394039	0.726393	0.257839	0.162304	-0.0767152	-0.3349	0.0549501	0.171077	0.212852	0.574779	0.50972	-0.375638	-0.0356909	0.219015	0.211719	0.132904	0.112693	0.227039	0.57578	0.560138	0.380211	0.427325	-0.224419	-0.481158	-0.171123	0.279262	-0.398255	-0.404327	-0.148022	-0.0512886	0.0431	-0.294023	0.107264	0.428621	0.205327	0.151228	0.0665808	0.316018	0.0554022	-0.537617	-0.280587	-0.00165777	-0.310648	-0.0304258
18	lightgreen	4933427I04Rik	0.381969	0.468862	0.409907	0.710069	-0.181015	-0.406513	0.651289	0.271336	0.140234	0.354813	-0.017764	0.397826	0.586959	0.129476	0.32209	0.39071	0.266272	-0.0407909	0.144909	0.618995	0.768809	0.264639	0.354563	0.511552	0.721038	-0.395362	-0.074653	-0.315894	0.279767	-0.611505	-0.486344	0.209802	-0.0254435	-0.114371	0.502857	-0.115804	-0.0892813	-0.115817	-0.0260461	-0.686524	-0.311799	-0.532075	-0.619523	-0.4854	-0.248758	-0.52498	-0.269898
44	floralwhite	4933427I22Rik	0.268639	0.104008	-0.266059	-0.168779	-0.289308	-0.0806885	-0.388667	-0.128385	0.148299	0.0460159	-0.0722531	-0.31999	-0.808906	-0.793054	-0.250692	-0.600247	-0.773738	0.0383516	-0.546446	0.0208263	-0.538274	-0.558974	-0.153719	-0.292647	-0.579857	0.546312	0.58424	0.0436891	-0.198447	0.486864	0.954244	0.436918	0.490459	0.562271	-0.107047	-0.253885	-0.348102	-0.10647	0.30547	0.320928	0.247092	-0.200948	0.417196	-0.0329537	-0.423458	0.608413	-0.146708
24	darkgrey	4933428P19Rik	-0.396477	0.160152	0.360406	-0.24343	0.0266639	0.194729	-0.583292	-0.779491	-0.173938	-0.138975	-0.797256	-0.400304	-0.178469	0.280782	-0.633187	-0.349166	-0.458359	-0.519253	-0.40037	-0.576788	-0.727353	-0.119317	0.00762755	-0.461328	-0.160802	0.766786	0.545203	0.441008	0.360841	-0.19524	0.161688	-0.306137	-0.0201476	-0.012647	0.432506	0.140446	0.0593876	0.558785	0.452327	0.742003	0.368855	-0.118342	0.637053	0.468983	0.606455	0.16437	0.118341
28	skyblue	4933430I17Rik	0.0182246	0.843754	0.369359	0.330746	-0.171508	0.0157383	0.514111	0.316249	0.601947	0.448103	0.0826442	0.503183	0.334184	0.447967	-0.0128933	0.636726	0.263747	-0.502891	-0.330885	-0.106624	0.213775	-0.113921	-0.353416	-0.387591	-0.126977	-0.0607287	-0.4233	-0.699138	-0.425309	-0.654768	-0.295564	0.072062	-0.752213	-0.101498	0.278506	0.0696827	-0.320036	-0.394505	0.184862	-0.25315	-0.563135	0.0432442	-0.140911	-0.174052	0.218849	0.222494	0.504623
34	darkmagenta	4933431K14Rik	-0.201382	-0.343483	-0.21697	-0.247497	0.303577	0.619136	-0.0249614	0.234806	0.185754	-0.00782019	0.568215	0.42674	-0.194028	0.160872	0.0372358	0.242341	0.103098	-0.0226781	0.0657315	-0.407924	-0.278249	-0.226814	-0.447413	-0.397002	-0.443273	0.0439897	-0.166082	0.26414	-0.240112	0.291435	-0.0887663	-0.688291	-0.454244	-0.174246	-0.43847	0.00276647	-0.082191	-0.273828	-0.465083	0.165247	-0.200753	0.727408	0.269964	0.197097	0.301321	-0.0186286	0.0174527
7	black	4933431K23Rik	0.0182209	0.412816	0.506477	0.640563	0.149539	0.0071235	0.792383	0.386252	0.323333	0.566702	-0.152848	0.356134	0.521536	0.431978	0.374524	0.350443	0.419548	-0.35962	0.0401675	0.598831	0.753907	0.517462	0.279494	0.351532	0.706538	-0.251783	-0.135618	-0.0857119	0.49698	-0.690467	-0.682891	0.0348949	-0.102082	-0.00867766	0.308252	-0.378621	-0.29286	-0.267787	-0.227661	-0.743965	-0.505065	-0.611058	-0.610646	-0.546585	-0.123987	-0.463183	-0.149033
3	brown	4933432I09Rik	0.303839	0.446738	0.611114	0.507236	0.162015	-0.308052	0.115352	-0.284746	-0.173814	0.249359	-0.594268	-0.346871	0.281685	0.0672506	-0.394806	-0.439356	-0.208791	-0.0854087	-0.327313	0.47592	0.227219	0.467158	0.700132	0.40286	0.508452	0.13375	0.0683858	-0.329371	0.444004	-0.547887	0.0668373	0.679565	0.481684	0.459707	0.242949	-0.152757	0.0699338	0.274776	0.656504	-0.0463437	0.348318	-0.8611	-0.459812	-0.45521	-0.364619	0.0802817	-0.0125574
22	darkgreen	4933434E20Rik	-0.144547	0.371178	0.609358	0.403325	0.723624	0.568918	0.461576	0.207199	0.402088	0.746861	-0.372311	-0.114502	-0.0511553	0.383557	-0.246779	-0.405063	-0.0296365	-0.561582	-0.625331	0.423116	0.135541	0.615127	0.305671	-0.059231	0.148358	0.374371	-0.109108	-0.0638346	0.493933	-0.491544	-0.0760928	0.322963	0.201099	0.743171	-0.345592	-0.698534	-0.484285	-0.331048	0.163394	-0.196083	-0.150243	-0.727251	-0.401769	-0.662346	-0.298205	0.345449	0.169666
2	blue	4933439C10Rik	0.33226	0.101352	0.575365	0.446436	0.223177	-0.166601	-0.167184	-0.538216	-0.401535	0.0882452	-0.597348	-0.317822	0.102373	-0.0911867	-0.483641	-0.638006	-0.501112	0.0109707	-0.236367	0.376563	-0.0361332	0.311594	0.790961	0.441435	0.547914	0.361368	0.532646	0.240207	0.775274	-0.314543	0.156085	0.246576	0.675151	0.372442	0.326087	-0.178225	0.153538	0.512266	0.492977	0.191112	0.586218	-0.768454	-0.196512	-0.278736	-0.251661	-0.236865	-0.473112
4	yellow	4933439K11Rik	0.257679	-0.269815	0.191681	0.202807	0.302092	0.0446448	-0.238735	-0.330737	-0.326319	0.0749837	-0.365461	-0.403832	-0.327187	-0.41847	-0.277604	-0.847601	-0.588185	0.148021	-0.211326	0.443444	-0.150488	0.206192	0.62446	0.385004	0.291988	0.409793	0.654333	0.526472	0.734414	0.173965	0.407469	0.211448	0.902337	0.55125	-0.0684381	-0.429499	-0.0238085	0.284821	0.166836	0.154399	0.540859	-0.65856	-0.0694766	-0.29411	-0.469538	-0.108696	-0.62055
5	green	4933440M02Rik	0.63471	0.509661	0.121019	0.43601	-0.460585	-0.588013	0.260297	0.147242	0.049396	-0.00371966	0.398284	0.486143	0.462249	-0.11324	0.00723468	0.514605	0.0805338	0.287154	0.0953516	0.1212	0.363657	-0.281912	0.0244199	0.196049	0.122852	-0.440599	-0.313895	-0.799861	-0.512484	-0.331112	-0.0521525	0.281101	-0.330429	-0.241939	0.364672	0.402591	0.17373	-0.0605034	0.300918	-0.230336	-0.0824337	0.140358	-0.323802	-0.151958	-0.145616	-0.126864	0.0429533
17	grey60	4933440N22Rik	-0.222664	-0.373111	0.0121436	-0.317144	-0.140013	-0.33853	-0.566782	-0.704094	-0.773111	-0.765741	-0.301235	-0.238775	0.514938	0.367277	-0.224264	0.165398	0.195914	0.269588	0.589119	-0.547874	-0.174176	0.0914036	0.209524	0.193914	0.31297	-0.19753	-0.0441054	0.217832	0.109472	-0.056597	-0.366386	-0.434849	-0.167256	-0.732296	0.433497	0.785739	0.836486	0.851106	0.18044	0.491411	0.495489	0.417361	0.235679	0.703011	0.6797	-0.4837	0.0550004
40	mediumpurple3	5031425E22Rik	0.832667	0.0161545	0.205257	0.367532	-0.112722	-0.424141	-0.331012	-0.414421	-0.506542	-0.292154	0.275879	0.205165	0.202552	-0.379447	-0.530324	-0.173986	-0.499097	0.602298	0.0385298	0.0204622	-0.13849	-0.300319	0.463705	0.358804	0.133805	-0.0434237	0.172562	-0.269406	-0.0816024	-0.0116664	0.351668	0.0811539	0.22074	-0.0162128	0.207779	0.418675	0.503494	0.449726	0.513902	0.371684	0.669479	0.136936	-0.106054	-0.0285366	-0.209343	-0.250133	-0.430917
18	lightgreen	5031425F14Rik	0.315111	0.465559	0.566744	0.352391	-0.309093	-0.402664	-0.29698	-0.702098	-0.293356	-0.10106	-0.54766	-0.00669606	0.271073	0.0469263	-0.544759	-0.0867812	-0.485748	-0.152378	-0.209632	-0.138701	-0.231154	-0.203149	0.365534	0.0620281	0.314785	0.367244	0.5397	0.0125914	0.336848	-0.494076	0.0644767	-0.0574068	0.0500808	-0.151317	0.859702	0.314169	0.23441	0.622783	0.626404	0.387399	0.419335	-0.321788	0.181687	0.158404	0.274245	-0.278112	-0.257491
41	lightsteelblue1	5031434O11Rik	0.0589216	0.238093	0.516654	0.602265	0.389104	0.550673	0.648743	0.379406	0.45491	0.630697	0.240343	0.789393	0.242005	0.425403	0.154768	0.376327	0.12989	-0.432733	-0.119393	0.255542	0.316652	0.144347	0.018148	-0.0219462	0.328158	0.0784993	0.08709	0.278224	0.473273	-0.498583	-0.55935	-0.631239	-0.361303	-0.0393478	0.123714	-0.436141	-0.420472	-0.377501	-0.455715	-0.421959	-0.498334	-0.123523	-0.255675	-0.416683	0.107249	-0.538926	-0.399852
27	white	5031439G07Rik	-0.712437	-0.0895405	-0.318134	-0.784208	-0.393592	0.0657324	-0.653935	-0.497015	-0.044489	-0.439052	-0.50136	-0.434365	-0.368247	0.120472	-0.122952	0.0221332	-0.12114	-0.391567	-0.0571306	-0.845193	-0.724955	-0.417819	-0.580062	-0.686647	-0.537331	0.45468	0.330047	0.4149	-0.194808	0.271525	0.159142	-0.38075	-0.300192	-0.376498	0.30322	0.342847	0.032526	0.328314	0.0524111	0.612761	0.0270265	0.393091	0.912037	0.849978	0.761087	0.311545	0.39735
27	white	5033403F01Rik	-0.468631	0.0810985	-0.0600865	-0.432592	-0.374146	0.16001	-0.447635	-0.428554	0.0718477	-0.263898	-0.26628	0.0829502	-0.173795	0.229467	-0.154323	0.29901	-0.170181	-0.455198	-0.0670129	-0.820008	-0.634272	-0.557125	-0.565341	-0.677375	-0.400061	0.454712	0.419858	0.442911	-0.0998609	0.0246086	-0.0412976	-0.742527	-0.553483	-0.533626	0.524877	0.347026	-0.0269794	0.267158	-0.0477152	0.52251	-0.0968893	0.48955	0.846183	0.743101	0.862123	-0.0404661	0.120304
1	turquoise	5033406O09Rik	-0.188938	0.193204	-0.265194	-0.282963	-0.861955	-0.527783	-0.19072	-0.200368	-0.0253605	-0.426198	-0.0933579	0.152083	0.218392	0.0525559	0.289663	0.682141	0.189571	-0.0855365	0.364983	-0.492679	-0.048291	-0.525945	-0.479884	-0.22881	-0.0550003	-0.184743	0.131503	-0.0263734	-0.373113	-0.040872	-0.237838	-0.337712	-0.551304	-0.82413	0.785073	0.601098	0.172449	0.239399	-0.0710446	0.0405718	-0.249526	0.417736	0.462361	0.655365	0.620883	-0.271665	0.13458
3	brown	5033417F24Rik	0.593439	0.131304	0.56853	0.864415	0.650239	0.330072	0.616108	0.372625	0.180792	0.687617	0.277828	0.444544	0.129929	-0.0454989	-0.0836332	-0.279128	-0.172683	0.0504316	-0.268921	0.819283	0.462169	0.42073	0.614762	0.485708	0.490276	0.0136989	0.0500685	-0.0108947	0.584306	-0.346581	-0.0841287	0.128329	0.395417	0.603893	-0.285105	-0.657921	-0.294252	-0.334554	-0.0769754	-0.454332	-0.00654233	-0.59791	-0.724882	-0.920225	-0.67916	-0.305747	-0.591296
42	lightcyan1	5033421B08Rik	0.397948	-0.379104	0.0660522	0.0319481	-0.157397	-0.561761	-0.587637	-0.721825	-0.908952	-0.684303	-0.136359	-0.20941	0.359059	-0.182459	-0.364635	-0.217859	-0.250965	0.638912	0.459925	-0.113175	-0.116463	-0.0209612	0.590739	0.550072	0.437155	-0.152134	0.256577	0.155801	0.240902	0.0805367	0.0559928	-0.0964852	0.361056	-0.360015	0.389936	0.607125	0.828269	0.86927	0.370979	0.448097	0.815473	0.106671	0.0184285	0.343464	0.105884	-0.540713	-0.42801
36	yellowgreen	5033426O07Rik	0.30617	-0.20402	-0.0832892	-0.137141	-0.204163	0.0171978	-0.662274	-0.533851	-0.286406	-0.338459	0.103881	0.0934575	-0.402789	-0.453005	-0.467331	-0.277699	-0.74788	0.201057	-0.134987	-0.433606	-0.720206	-0.689156	-0.0616406	-0.232199	-0.355896	0.49299	0.697392	0.438246	0.002247	0.38029	0.547664	-0.459336	0.118672	-0.087293	0.222711	0.239583	0.16106	0.388976	0.173683	0.683449	0.505186	0.37143	0.62813	0.404534	0.192974	-0.102443	-0.483688
1	turquoise	5033430I15Rik	-0.509548	-0.00500239	-0.51746	-0.496191	-0.628388	-0.0191007	-0.0794431	0.139509	0.381345	-0.0865112	-0.104384	-0.009328	-0.422539	-0.166332	0.543003	0.345067	0.0637874	-0.367096	0.0786136	-0.317696	-0.192187	-0.512062	-0.738152	-0.491514	-0.372075	0.147019	0.388198	0.419728	-0.198481	0.335296	0.0111992	-0.337285	-0.284479	-0.374361	0.334318	-0.0451013	-0.407456	-0.222833	-0.481249	-0.113918	-0.536246	0.211804	0.629829	0.465945	0.371454	0.0474699	0.0554716
7	black	5330409N07Rik	-0.446526	0.345757	0.437334	-0.164761	0.349395	0.443151	-0.18861	-0.343564	0.110219	0.0850889	-0.400246	-0.121342	0.0975439	0.690124	-0.61409	0.0031652	0.00852637	-0.564577	-0.44015	-0.615987	-0.477772	0.117969	-0.166962	-0.594063	-0.321471	0.438919	-0.256175	-0.166985	-0.0902405	-0.429069	-0.101997	-0.187391	-0.500698	0.0349666	-0.0203268	0.185513	0.0320054	0.161537	0.435521	0.54757	0.0664403	0.176862	0.280449	0.247	0.595928	0.445126	0.65624
2	blue	5330411J11Rik	0.72584	0.180354	0.389879	0.586186	-0.137708	-0.610972	-0.0387506	-0.348646	-0.447455	-0.0494111	-0.201008	-0.0640289	0.317697	-0.333221	-0.274154	-0.315709	-0.374418	0.394299	0.0253464	0.511138	0.26136	0.110323	0.765497	0.675458	0.614857	-0.077471	0.318662	-0.178916	0.389267	-0.27179	0.155069	0.435727	0.574534	0.15926	0.436013	0.0830439	0.315072	0.437839	0.49746	-0.0420575	0.52714	-0.582164	-0.406004	-0.326632	-0.44264	-0.374338	-0.52601
3	brown	5330413P13Rik	0.492806	0.134423	0.27577	0.770284	0.21122	-0.0602091	0.798901	0.58853	0.225661	0.553984	0.316755	0.460751	0.307255	-0.097766	0.441641	0.109869	0.199848	0.134409	0.108368	0.933029	0.838388	0.397991	0.446021	0.645939	0.665743	-0.398688	-0.0722298	-0.110824	0.419665	-0.307267	-0.337843	0.221076	0.283015	0.250188	-0.0410792	-0.528348	-0.278401	-0.419895	-0.33166	-0.85055	-0.322269	-0.581707	-0.807392	-0.81604	-0.65896	-0.498387	-0.533957
29	saddlebrown	5330416C01Rik	0.247374	-0.243006	-0.0184706	-0.246346	-0.191329	-0.370002	-0.89417	-0.877992	-0.719397	-0.618576	-0.361133	-0.51415	-0.178312	-0.385816	-0.664285	-0.585097	-0.661434	0.383964	-0.0323714	-0.364299	-0.646151	-0.29803	0.339237	0.0764116	-0.101156	0.36466	0.508164	0.196879	0.0796981	0.286566	0.586035	0.0760009	0.459705	-0.00125636	0.251398	0.464991	0.560748	0.804417	0.625291	0.826932	0.911094	0.0669064	0.437633	0.457735	0.105726	0.0575866	-0.207623
32	violet	5330425B07Rik	-0.362421	-0.168905	-0.776354	-0.640276	-0.487676	-0.283493	-0.120397	0.281277	0.167205	-0.238842	0.00150301	-0.485064	-0.432064	-0.394876	0.515954	0.0147362	0.222389	0.098173	0.142226	-0.0582864	-0.00138703	-0.187625	-0.506255	-0.188391	-0.442265	-0.209006	-0.156047	-0.14525	-0.554896	0.573903	0.304132	0.477765	0.0977307	0.00159441	-0.241692	0.00529783	-0.167137	-0.279591	-0.194923	-0.17301	-0.270324	0.11489	0.230016	0.243178	-0.16016	0.535316	0.433171
13	salmon	5330426L24Rik	0.37931	0.538223	0.661321	0.636995	0.205244	0.384491	0.298763	0.0199389	0.365317	0.512623	0.209905	0.785244	0.145374	0.249673	-0.386015	0.23923	-0.327165	-0.380831	-0.449915	-0.0417275	-0.107029	-0.253447	0.00816973	-0.253353	0.0143138	0.366555	0.223002	-0.0302882	0.177548	-0.548999	-0.120229	-0.495364	-0.422978	0.0539919	0.294284	-0.14542	-0.290674	-0.156566	0.100619	0.0607706	-0.149338	0.0138388	-0.00908838	-0.276562	0.165545	-0.244393	-0.305417
21	darkred	5330429C05Rik	0.548743	-0.361099	-0.473258	0.111443	-0.0623568	-0.0500228	0.192529	0.536903	0.0592406	-0.0291347	0.958987	0.486018	-0.165199	-0.577717	0.369827	0.151203	0.00101109	0.641354	0.29116	0.300451	0.246343	-0.312978	-0.111893	0.259299	-0.154751	-0.441481	-0.144878	-0.124761	-0.390232	0.519475	0.210278	-0.0229029	0.0858728	0.0188391	-0.448811	-0.0699636	-0.0250841	-0.419329	-0.436564	-0.323443	-0.0990633	0.415388	-0.23187	-0.244913	-0.518668	-0.169799	-0.411373
34	darkmagenta	5330432J10Rik	-0.507743	-0.000801414	0.088126	-0.125261	0.530305	0.851176	0.177253	0.260574	0.5579	0.575602	-0.225472	-0.129782	-0.609929	0.135292	0.00224038	-0.38722	-0.156009	-0.655663	-0.571799	0.0552332	-0.283525	0.164721	-0.249508	-0.489753	-0.347003	0.613373	0.242581	0.497593	0.355843	0.0837508	0.133889	-0.143336	0.106394	0.579229	-0.461321	-0.775539	-0.715502	-0.476921	-0.300432	-0.0234473	-0.333781	-0.307085	0.206615	-0.249369	-0.0527738	0.426925	0.0718851
14	cyan	5330434G04Rik	-0.141376	0.0267792	-0.665475	-0.351294	-0.37596	0.153535	0.189867	0.646544	0.659899	0.192212	0.49687	0.187224	-0.634904	-0.453834	0.545414	0.240828	0.0373943	-0.105971	-0.140751	-0.0386478	-0.0689146	-0.540096	-0.801442	-0.489997	-0.702301	-0.0159903	-0.0182815	-0.0727815	-0.634193	0.537275	0.343413	0.0701959	-0.217243	0.102154	-0.335493	-0.291164	-0.61484	-0.750326	-0.485004	-0.302271	-0.624049	0.317364	0.297133	0.00729358	-0.200441	0.473788	0.170576
18	lightgreen	5330438D12Rik	-0.167656	0.666593	0.643824	0.236521	-0.201576	-0.0902231	-0.0324616	-0.483588	0.076545	0.128069	-0.669484	0.0724212	0.350973	0.527936	-0.380248	0.229619	-0.115945	-0.632842	-0.299101	-0.315937	-0.166992	-0.0462964	0.0322791	-0.280795	0.210375	0.391295	0.267643	-0.0215658	0.273043	-0.739382	-0.292978	-0.229919	-0.394781	-0.256998	0.830449	0.213435	-0.0185809	0.364667	0.437419	0.237573	-0.0353367	-0.259476	0.231649	0.206268	0.600213	-0.133176	0.157516
24	darkgrey	5330439A09Rik	-0.0564741	0.265974	0.107056	-0.320183	-0.458216	-0.45909	-0.759718	-0.861198	-0.411967	-0.507584	-0.642932	-0.516955	-0.0160149	-0.0256938	-0.641976	-0.215818	-0.431682	-0.0680982	-0.200989	-0.617885	-0.633794	-0.34799	0.0140041	-0.284781	-0.228632	0.400098	0.297951	-0.145968	-0.186925	-0.0848611	0.388903	0.165347	-0.0143725	-0.178872	0.565456	0.616516	0.410019	0.718188	0.80061	0.785774	0.569471	0.060224	0.559445	0.608578	0.454136	0.314078	0.319591
17	grey60	5330439K02Rik	-0.28839	-0.558333	-0.169421	-0.371078	0.0626833	-0.407101	-0.354303	-0.402602	-0.807128	-0.722791	-0.260127	-0.537951	0.55824	0.328753	0.0318847	0.00981927	0.523001	0.478012	0.736016	-0.175585	0.195242	0.53514	0.381374	0.502056	0.451315	-0.542527	-0.453005	-0.0095753	0.0697288	0.0601159	-0.409127	0.0642037	0.121304	-0.480983	-0.00873516	0.60536	0.860411	0.662403	0.0998123	0.163631	0.450516	0.196305	-0.183289	0.422011	0.275552	-0.297244	0.256068
4	yellow	5430400D12Rik	0.615574	-0.463802	-0.0552476	0.272481	0.415505	0.119148	-0.0885157	0.0577043	-0.270994	0.0658719	0.385214	-0.0157606	-0.336267	-0.631548	-0.169934	-0.678213	-0.492117	0.580013	-0.0608701	0.523597	-0.0160381	0.0578966	0.518109	0.473179	0.0878311	0.0648224	0.284128	0.230093	0.30458	0.436722	0.503343	0.200005	0.779818	0.57568	-0.530335	-0.376934	0.0383528	-0.0306399	-0.0291549	0.0242003	0.490367	-0.212015	-0.287947	-0.465495	-0.751486	-0.093328	-0.680121
24	darkgrey	5430402O13Rik	-0.162879	0.47552	0.176394	-0.290024	-0.391249	-0.126292	-0.569664	-0.639991	-0.0287238	-0.259982	-0.437132	-0.162844	-0.0802824	0.170624	-0.63367	0.0582684	-0.376409	-0.365575	-0.398273	-0.803909	-0.723854	-0.519548	-0.332943	-0.659574	-0.497211	0.518079	0.196015	-0.204123	-0.372086	-0.199813	0.297689	-0.109326	-0.439994	-0.210795	0.504739	0.53034	0.13444	0.410781	0.654638	0.75905	0.238047	0.293366	0.679546	0.594786	0.643462	0.425062	0.466314
43	ivory	5430403G16Rik	-0.453084	-0.338096	-0.614301	-0.68674	-0.452614	-0.347515	-0.279264	-0.0314496	-0.262034	-0.699011	0.170708	-0.141025	0.266	0.208266	0.364084	0.591116	0.624747	0.269962	0.676766	-0.59276	0.0155373	-0.137737	-0.482802	-0.123196	-0.201223	-0.563604	-0.535222	-0.186367	-0.657388	0.293097	-0.312661	-0.19353	-0.528641	-0.789376	0.046201	0.731592	0.497341	0.189824	-0.207479	0.0926015	-0.1258	0.795198	0.264767	0.725883	0.550691	-0.0212795	0.547786
22	darkgreen	5430403N17Rik	0.346964	-0.279043	0.234575	0.389795	0.840785	0.513115	0.297779	0.320846	-0.0140788	0.353311	0.463578	0.220695	-0.000539514	0.00772126	-0.18252	-0.363483	-0.037211	0.269423	-0.119836	0.449202	0.18964	0.435269	0.433788	0.320425	0.129846	-0.0683392	-0.282013	-0.0253457	0.252659	0.0251269	0.0294086	0.0573668	0.307587	0.547748	-0.761193	-0.428328	-0.0335925	-0.273408	-0.11307	-0.132872	0.17257	-0.0987387	-0.551582	-0.623337	-0.533766	-0.0272409	-0.263088
2	blue	5430405H02Rik	0.0371945	-0.487453	0.28594	0.174951	0.634916	-0.00707482	-0.0219352	-0.236858	-0.667926	-0.212487	-0.155905	-0.286549	0.532753	0.341221	-0.167401	-0.312941	0.287787	0.4027	0.416811	0.294516	0.336762	0.819453	0.792967	0.710959	0.694324	-0.337832	-0.323421	0.11018	0.555685	-0.16522	-0.394851	0.0667021	0.413016	0.0270374	-0.261346	0.0865053	0.607956	0.461911	0.0845146	0.00222471	0.508573	-0.220547	-0.566134	-0.179609	-0.125118	-0.42527	-0.144282
6	red	5430414B19Rik	-0.0862692	0.179741	-0.0349501	0.287964	0.011871	-0.10551	0.802835	0.720084	0.39936	0.42707	0.115646	0.146453	0.296162	0.158517	0.72109	0.362186	0.648528	-0.102588	0.207441	0.654984	0.859304	0.484467	0.0190258	0.346034	0.421837	-0.553314	-0.453601	-0.299907	0.0495875	-0.254008	-0.498631	0.379504	-0.0255262	0.0587067	-0.112273	-0.388466	-0.330867	-0.54988	-0.415862	-0.922867	-0.650676	-0.421503	-0.649738	-0.523142	-0.381259	-0.12402	0.118471
5	green	5430416N02Rik	0.0153829	0.219613	0.339677	0.301595	-0.264409	-0.462669	0.216289	-0.177935	-0.266258	-0.190457	-0.174552	0.277016	0.871915	0.527504	0.15697	0.637841	0.484062	-2.61279e-05	0.506009	-0.0216576	0.492188	0.23142	0.231824	0.366232	0.69365	-0.46951	-0.216572	-0.168507	0.170215	-0.612472	-0.770708	-0.256063	-0.404121	-0.710359	0.720745	0.490635	0.431822	0.386528	0.0319127	-0.239452	-0.0976355	0.00569024	-0.273302	0.164054	0.441185	-0.710326	-0.0118793
23	darkturquoise	5430421F17Rik	-0.597992	-0.875507	-0.673828	-0.756847	0.115994	0.160837	-0.376192	-0.0183454	-0.324922	-0.4909	-0.0213386	-0.534789	-0.306131	-0.0848684	0.365291	-0.215091	0.283304	0.255927	0.488817	-0.205965	-0.150988	0.180499	-0.171948	0.0356085	-0.147991	-0.153978	-0.050031	0.58047	0.0369108	0.70902	-0.0137675	-0.190423	0.253031	-0.172053	-0.46915	0.0262903	0.215053	0.116304	-0.492534	0.109886	0.0932214	0.323397	0.268205	0.429754	0.126359	0.0180354	0.0763405
1	turquoise	5430427N15Rik	-0.351029	-0.193576	-0.736497	-0.775224	-0.491307	-0.055134	-0.409923	0.0542864	0.109598	-0.461937	0.308699	-0.0878841	-0.37593	-0.19003	0.177196	0.317553	0.109768	0.0902451	0.148275	-0.698006	-0.445623	-0.611475	-0.811894	-0.589337	-0.79858	-0.0681366	-0.189515	-0.113711	-0.86271	0.582296	0.281561	-0.155679	-0.461807	-0.377402	-0.161419	0.432155	0.0452508	-0.122941	-0.155603	0.311634	-0.172107	0.837325	0.631304	0.661093	0.375934	0.456736	0.496152
6	red	5430430B14Rik	0.0480012	0.20943	0.314866	0.47029	0.0790626	-0.22402	0.546892	0.225974	0.068907	0.363605	-0.344094	-0.0883396	0.349642	0.131599	0.351827	-0.0239616	0.280698	-0.127564	0.0866691	0.723561	0.69724	0.590045	0.467631	0.544295	0.727795	-0.246036	-0.0163049	-0.0386669	0.54993	-0.429644	-0.398182	0.395456	0.343656	0.170083	0.213225	-0.38584	-0.161264	-0.0904233	-0.0787148	-0.654008	-0.216717	-0.812025	-0.606462	-0.520599	-0.366403	-0.315021	-0.183136
10	purple	5430431A17Rik	-0.113649	0.175635	-0.0319064	0.106351	0.148318	0.735104	0.391232	0.551898	0.823923	0.657245	0.357527	0.553814	-0.590528	-0.108666	0.236214	0.112012	-0.217831	-0.538794	-0.483424	0.0494382	-0.174044	-0.377454	-0.560939	-0.571122	-0.468955	0.447783	0.339609	0.377034	0.0304414	0.121699	0.12275	-0.452943	-0.256132	0.29268	-0.225848	-0.679897	-0.872832	-0.754932	-0.555279	-0.23839	-0.64144	0.0501888	0.266219	-0.267283	-0.0574418	0.147878	-0.229186
26	darkorange	5430440P10Rik	-0.0181747	0.44221	0.0576685	-0.058193	-0.194166	-0.417487	-0.0228345	-0.0858153	0.0247342	0.0163918	-0.431736	-0.536049	0.0515511	-0.018351	-0.171116	-0.191757	0.0411538	-0.0741448	-0.271227	0.0961422	0.0731602	0.185022	0.0957925	-0.00615516	-0.0703562	-0.0338286	-0.306721	-0.675118	-0.302755	-0.203922	0.247129	0.88461	0.151964	0.309124	0.0189195	0.0935109	0.0247033	0.0388592	0.60738	0.00995634	0.0969329	-0.399837	-0.17212	-0.109615	-0.225284	0.624993	0.599958
22	darkgreen	5530400K19Rik	0.189776	-0.251092	0.286239	0.416094	0.83957	0.756325	0.395981	0.387628	0.20127	0.520035	0.439012	0.425188	-0.112586	0.0902083	-0.059664	-0.245909	-0.076541	-0.0105004	-0.184862	0.396686	0.126325	0.323246	0.257771	0.138296	0.111851	0.120808	-0.0246044	0.316379	0.44732	-0.0117943	-0.0982935	-0.314455	0.168369	0.463118	-0.619127	-0.611803	-0.287497	-0.391752	-0.380554	-0.199485	-0.0645212	-0.098622	-0.371198	-0.587132	-0.354537	-0.193855	-0.43716
5	green	5530401A14Rik	0.31484	0.551977	0.400607	0.617847	-0.173133	-0.300799	0.657868	0.327265	0.217246	0.27683	0.239108	0.653288	0.756224	0.394345	0.238699	0.745939	0.462105	-0.066998	0.193204	0.267909	0.687832	0.137374	0.0898202	0.264943	0.497001	-0.515091	-0.428988	-0.576034	-0.101181	-0.69963	-0.635563	-0.0120235	-0.520016	-0.362664	0.441886	0.17323	0.025815	-0.174843	-0.0154668	-0.561148	-0.425005	-0.0594947	-0.5424	-0.303087	0.0506681	-0.451315	0.0350295
16	lightcyan	5530601H04Rik	-0.712808	0.00345367	0.116655	-0.191732	0.117806	0.524117	0.102531	-0.00208963	0.332498	0.233954	-0.415284	0.0244702	-0.1458	0.456784	0.210782	0.148884	0.140695	-0.71865	-0.0992945	-0.235828	-0.156042	0.0839622	-0.329047	-0.417048	0.000219138	0.388144	0.327168	0.689857	0.454859	-0.149617	-0.396468	-0.625308	-0.278469	-0.180417	0.221502	-0.30928	-0.401275	-0.0936886	-0.43992	-0.0432328	-0.438837	-0.0887102	0.382256	0.214858	0.541528	-0.15784	0.0112011
42	lightcyan1	5730405O15Rik	-0.0555169	-0.320317	0.0361804	-0.203582	-0.258522	-0.451773	-0.650229	-0.814565	-0.757468	-0.631598	-0.574299	-0.469697	0.173373	-0.0532748	-0.253507	-0.265995	-0.234245	0.230445	0.346284	-0.242571	-0.259785	0.00311014	0.398086	0.299294	0.377053	0.112481	0.496319	0.467399	0.430054	0.0641876	0.000520768	-0.178674	0.349003	-0.383647	0.570365	0.458493	0.600948	0.881941	0.279656	0.470859	0.635306	-0.0831746	0.303507	0.524051	0.346247	-0.432217	-0.297426
31	paleturquoise	5730409E04Rik	-0.553607	-0.343566	-0.22601	-0.445042	0.0657997	-0.261716	-0.0745683	-0.0795093	-0.418243	-0.468497	-0.283378	-0.539977	0.490336	0.489117	0.248016	0.175987	0.770211	0.17791	0.58994	-0.143799	0.322169	0.620308	0.100311	0.272252	0.290261	-0.572246	-0.696609	-0.19705	-0.109711	-0.0294941	-0.508453	0.217107	-0.0878839	-0.382612	-0.146088	0.414416	0.544785	0.299268	-0.0199763	-0.0793347	0.0484997	0.131435	-0.231013	0.312912	0.270206	-0.00490778	0.607711
5	green	5730414N17Rik	0.445269	0.65793	0.538048	0.627938	-0.0356597	-0.430438	0.454646	0.0872742	0.0360295	0.256102	-0.0492242	0.212732	0.672563	0.277001	-0.153099	0.271148	0.222559	0.0189512	-0.082701	0.358715	0.54534	0.309076	0.392839	0.346915	0.452763	-0.353372	-0.474571	-0.848431	-0.10119	-0.730248	-0.276714	0.537215	-0.154299	0.0528495	0.283415	0.163659	0.143119	0.00343463	0.499831	-0.319808	-0.0329303	-0.369033	-0.648992	-0.439351	-0.214503	-0.0452012	0.22689
28	skyblue	5730420D15Rik	0.318007	0.858772	0.392943	0.354478	-0.372562	-0.411084	0.117926	-0.123437	0.250778	0.27013	-0.337222	-0.0234399	0.107079	-0.0484575	-0.318994	0.0248925	-0.262755	-0.280137	-0.511136	0.0914199	0.0152578	-0.176136	0.0518088	-0.139465	-0.0366341	0.19282	0.0358358	-0.67211	-0.222785	-0.50836	0.246517	0.600366	-0.0779131	0.234975	0.463096	0.0652576	-0.180523	-0.00948948	0.680452	0.00664596	-0.0187021	-0.436949	-0.0797669	-0.207504	-0.129641	0.385279	0.281126
38	plum1	5730471H19Rik	-0.115354	-0.440134	0.20663	0.023733	0.467081	0.276268	-0.263699	-0.383562	-0.367964	-0.00347699	-0.464902	-0.415986	-0.211649	-0.0593179	-0.220667	-0.708363	-0.344206	-0.0164109	-0.0566304	0.218994	-0.191582	0.369949	0.529118	0.278666	0.337028	0.403446	0.5544	0.769975	0.85991	0.122627	0.0910686	-0.141365	0.68651	0.321485	-0.0845579	-0.365546	0.0534096	0.364963	-0.0301817	0.214482	0.449696	-0.483984	0.0354467	-0.0879011	-0.11603	-0.24404	-0.500225
5	green	5730480H06Rik	-0.237576	0.400465	0.414879	0.131466	-0.324216	-0.373306	0.0361469	-0.388343	-0.163292	-0.151743	-0.553565	0.0331269	0.670964	0.601179	-0.0308209	0.487143	0.311989	-0.334086	0.218594	-0.239834	0.187807	0.151223	0.0960584	0.0496834	0.491844	-0.109145	-0.0241846	-0.0795069	0.205695	-0.668151	-0.619657	-0.221704	-0.426433	-0.608941	0.847985	0.449739	0.286624	0.46231	0.224307	-0.00253421	-0.0833994	-0.11596	0.0230971	0.319347	0.631969	-0.425904	0.190275
22	darkgreen	5730507A11Rik	0.0605838	-0.191484	0.34167	0.25445	0.892429	0.531424	0.155	0.0921056	-0.0316047	0.406587	-0.107191	-0.268853	-0.165351	0.064551	-0.317258	-0.72274	-0.157549	-0.0109237	-0.357283	0.467251	0.0384076	0.636782	0.541826	0.239767	0.150163	0.23767	-0.0893741	0.116571	0.514369	-0.0411349	0.152716	0.317278	0.578038	0.795614	-0.698112	-0.598026	-0.139384	-0.13035	0.105492	-0.00668024	0.279276	-0.518547	-0.440056	-0.604401	-0.52378	0.236123	-0.10105
20	royalblue	5730507C01Rik	-0.213281	0.0838603	-0.0940595	-0.439004	0.151649	0.149854	-0.433399	-0.241139	-0.0109966	-0.127269	-0.208419	-0.526154	-0.350745	0.000383928	-0.525649	-0.407742	-0.211775	-0.0855432	-0.440106	-0.42457	-0.560322	-0.0583203	-0.177137	-0.460715	-0.635822	0.336273	-0.248529	-0.356311	-0.451462	0.175308	0.529451	0.423788	0.0111854	0.384456	-0.428058	0.134159	0.0537242	0.0570903	0.536222	0.575075	0.30562	0.156405	0.28394	0.187062	0.0379975	0.883775	0.667071
9	magenta	5730521K06Rik	0.570528	-0.204386	-0.0149177	0.251286	0.328108	0.380621	-0.0815723	0.120714	0.0926748	0.260117	0.492709	0.260972	-0.578345	-0.619715	-0.277247	-0.532289	-0.690893	0.262625	-0.383147	0.257444	-0.312357	-0.325328	0.133622	-0.00044485	-0.302997	0.379386	0.438693	0.25153	0.112582	0.410501	0.64144	-0.0561355	0.447212	0.590786	-0.462357	-0.445473	-0.275681	-0.249436	-0.0546896	0.162496	0.270047	-0.0116179	0.033948	-0.385613	-0.555931	0.0964892	-0.615698
35	sienna3	5730522E02Rik	-0.550115	0.194358	-0.0715338	-0.208613	0.0481832	0.0652655	0.413266	0.402328	0.295582	0.0778274	0.00364507	0.00548867	0.411934	0.657714	0.362582	0.588847	0.843449	-0.284207	0.199872	-0.153163	0.395916	0.389445	-0.353442	-0.179318	-0.0176683	-0.462486	-0.854553	-0.494142	-0.405086	-0.309319	-0.593849	0.110059	-0.620746	-0.281201	-0.166651	0.151998	-0.017044	-0.306583	-0.16747	-0.355433	-0.557707	0.210499	-0.23951	0.0588183	0.304511	0.223113	0.81149
12	tan	5830408C22Rik	0.132634	0.373487	-0.108451	0.02658	-0.419377	-0.142599	0.197774	0.270916	0.31522	-0.0338564	0.535793	0.632204	0.261754	0.151603	0.137227	0.802478	0.267303	-0.0180282	0.104412	-0.370255	0.0739232	-0.48206	-0.544838	-0.335594	-0.307536	-0.310008	-0.402398	-0.545082	-0.737062	-0.16077	-0.195579	-0.24825	-0.824317	-0.494796	0.212423	0.435784	0.00109608	-0.260509	-0.0626018	-0.0900321	-0.414723	0.655139	0.0962271	0.204309	0.329445	-0.00215785	0.308712
18	lightgreen	5830415G21Rik	-0.113518	0.271677	0.490368	-0.0387379	-0.127079	-0.158581	-0.539914	-0.869213	-0.408645	-0.336296	-0.628999	-0.167145	0.313867	0.416481	-0.692244	-0.0161802	-0.278694	-0.255057	-0.124828	-0.614875	-0.49955	-0.116422	0.168324	-0.214866	0.0923472	0.405703	0.274415	0.0784768	0.188748	-0.441528	-0.0771696	-0.3172	-0.245503	-0.352304	0.683073	0.564081	0.44237	0.772264	0.626079	0.714541	0.477213	0.0732901	0.417725	0.52482	0.709232	-0.122778	0.136734
23	darkturquoise	5830417I10Rik	-0.503523	-0.512644	-0.276767	-0.60585	0.406679	0.386078	-0.372596	-0.125501	-0.243295	-0.366032	0.0644823	-0.330641	-0.0828316	0.31451	-0.176035	-0.112415	0.260304	0.1006	0.16248	-0.52183	-0.354264	0.195805	-0.188038	-0.253203	-0.371635	-0.0292263	-0.45109	0.0890612	-0.248841	0.32559	-0.0266029	-0.202824	-0.172954	-0.0858336	-0.59001	0.247423	0.325725	0.130125	-0.0590582	0.435821	0.199793	0.568023	0.216677	0.393013	0.335821	0.317008	0.491453
2	blue	5830444B04Rik	0.475347	-0.0525902	0.591174	0.552292	0.255358	-0.228187	-0.0478535	-0.453973	-0.606985	-0.161306	-0.0779492	0.210268	0.675232	0.247281	-0.397163	-0.0364222	-0.0768506	0.324413	0.270005	0.16448	0.212714	0.315814	0.766854	0.61164	0.736993	-0.158176	0.061353	0.037191	0.530374	-0.461748	-0.34807	-0.220515	0.147703	-0.214772	0.373669	0.307064	0.593797	0.609871	0.300321	0.132232	0.535838	-0.147356	-0.387594	-0.110634	0.0647727	-0.729149	-0.473369
12	tan	5830448L01Rik	0.194752	0.263877	0.0314089	0.0330953	-0.329619	0.0450448	-0.110857	-0.0719234	0.174643	-0.0894557	0.420959	0.651651	0.057787	0.0578056	-0.181009	0.544531	-0.159765	-0.0758789	-0.0531842	-0.549767	-0.323836	-0.685055	-0.461552	-0.452827	-0.376405	0.0990986	0.0705453	-0.122885	-0.454799	-0.0813428	-0.00069349	-0.593945	-0.697416	-0.4549	0.342364	0.410411	0.0193943	-0.016253	0.0082755	0.283478	-0.135365	0.681835	0.408016	0.345916	0.477737	-0.12913	-0.0215024
44	floralwhite	5830454E08Rik	-0.142391	-0.177638	-0.322434	-0.454281	0.00428166	0.0549827	-0.496976	-0.221667	-0.0484536	-0.0976369	-0.342646	-0.742667	-0.751435	-0.519333	-0.250694	-0.783657	-0.506815	0.0120925	-0.41251	-0.0490676	-0.537304	-0.130846	-0.0468043	-0.235154	-0.503648	0.488353	0.341126	0.15879	-0.0585105	0.538062	0.795808	0.514997	0.604399	0.595106	-0.374025	-0.249586	-0.172983	0.0358054	0.286671	0.39985	0.353919	-0.246329	0.364044	0.0713282	-0.31922	0.727636	0.138434
26	darkorange	5830462I19Rik	0.217537	-0.193134	-0.262207	-0.0802516	-0.305134	-0.709969	-0.207125	-0.180568	-0.467061	-0.348088	-0.284003	-0.630921	0.0283427	-0.473732	0.133335	-0.391286	-0.036434	0.502522	0.26891	0.404919	0.25447	0.206357	0.438306	0.581633	0.3243	-0.297032	0.0543138	-0.167387	0.0550381	0.239248	0.268946	0.755847	0.699567	0.136575	0.0616117	0.106954	0.324385	0.314648	0.274497	-0.116742	0.39551	-0.443151	-0.254224	-0.0575093	-0.483345	0.0389584	-0.0804361
30	steelblue	5830487J09Rik	-0.210395	0.0312538	-0.383511	-0.260208	-0.115853	0.518793	0.0601874	0.410822	0.69993	0.386627	0.224199	0.155112	-0.883123	-0.422787	0.255554	-0.101881	-0.351472	-0.402189	-0.469266	-0.0752755	-0.39375	-0.553411	-0.686008	-0.650209	-0.717253	0.506704	0.456464	0.39351	-0.174397	0.478634	0.471571	-0.197563	-0.0408136	0.338152	-0.273186	-0.577156	-0.813116	-0.649974	-0.447532	-0.0576335	-0.484268	0.0874676	0.516756	-0.0349225	-0.117965	0.438008	-0.103438
42	lightcyan1	5930403N24Rik	-0.0584649	0.0551652	0.336397	-0.121718	0.0643656	-0.363755	-0.503885	-0.751755	-0.674967	-0.514769	-0.521163	-0.475975	0.527307	0.426274	-0.645443	-0.138867	0.0464958	0.151896	0.116072	-0.414024	-0.208571	0.295521	0.424133	0.143399	0.216999	-0.0374853	-0.292531	-0.34031	-0.0150673	-0.348673	-0.0988241	0.191894	-0.0374248	-0.225302	0.254541	0.692069	0.770684	0.798153	0.759532	0.599052	0.665413	0.0634251	-0.00734891	0.378637	0.3998	0.0592744	0.434201
13	salmon	5930409G06Rik	0.213956	0.561848	0.55494	0.640027	0.0986419	-0.126475	0.537854	0.154076	0.263936	0.58994	-0.408217	-0.00336772	0.208209	0.086429	0.0342413	-0.14426	-0.036643	-0.331582	-0.336327	0.677346	0.481784	0.411055	0.440308	0.311432	0.529245	0.0752703	0.119514	-0.201084	0.493784	-0.593049	-0.146799	0.496641	0.300798	0.424797	0.273127	-0.480088	-0.356424	-0.161077	0.212322	-0.487914	-0.176622	-0.927537	-0.518393	-0.644844	-0.413732	-0.0600222	-0.140277
21	darkred	5930411N13Rik	0.490676	0.101776	0.0454953	0.267105	0.151477	-0.0294619	0.211527	0.284789	0.0211822	0.0322594	0.69163	0.471184	0.290384	0.0170055	-0.141196	0.282633	0.142961	0.389361	0.0569905	0.0252712	0.1913	-0.0639652	0.0203766	0.101559	-0.115953	-0.394197	-0.59686	-0.665234	-0.525589	-0.0844407	-0.00470857	0.108424	-0.306634	0.000686727	-0.335202	0.243397	0.205756	-0.211624	0.126398	-0.0585571	0.0266865	0.428208	-0.373523	-0.230762	-0.203329	0.0594634	0.138805
20	royalblue	5930420M18Rik	0.0442611	0.364946	0.0626091	-0.2348	-0.0598845	0.127585	-0.472538	-0.343854	0.139585	0.00149987	-0.175797	-0.251552	-0.478449	-0.17427	-0.691336	-0.368583	-0.586294	-0.216524	-0.690019	-0.486815	-0.754988	-0.453558	-0.260623	-0.634998	-0.746103	0.6168	0.132075	-0.30743	-0.442936	0.0852517	0.720879	0.265371	-0.0692086	0.393578	-0.109067	0.113203	-0.122308	0.0513278	0.649064	0.688635	0.299618	0.138062	0.490896	0.183919	0.0798334	0.823899	0.418635
3	brown	5930430L01Rik	0.674676	-0.23283	0.0768411	0.575753	0.350494	-0.0379131	0.472911	0.459456	-0.122033	0.165367	0.748427	0.528417	0.354716	-0.166829	0.196445	0.0993763	0.180461	0.609309	0.327163	0.625629	0.61697	0.264246	0.450892	0.672904	0.438521	-0.575743	-0.349486	-0.24325	0.0701354	-0.0134371	-0.194747	0.0671557	0.189295	0.107619	-0.375495	-0.135276	0.163644	-0.239155	-0.254176	-0.487064	0.0373282	0.0155926	-0.750541	-0.592442	-0.594064	-0.478447	-0.48427
2	blue	5930438M14Rik	0.579901	0.0523827	0.692265	0.817589	0.444557	-0.0323994	0.304858	-0.124561	-0.308299	0.250118	0.00360726	0.336424	0.5346	0.148725	-0.245169	-0.151413	-0.119097	0.197186	0.0679549	0.565526	0.422803	0.447456	0.837555	0.68515	0.813851	-0.0992011	0.127094	0.0719045	0.723656	-0.515948	-0.32208	-0.0783342	0.325839	0.132044	0.197244	-0.152936	0.222187	0.256625	0.135293	-0.197798	0.317052	-0.486038	-0.625444	-0.535671	-0.287296	-0.69665	-0.646705
16	lightcyan	6030400A10Rik	0.397394	-0.492909	-0.0768882	0.204216	0.344155	0.402913	-0.0247416	0.132934	-0.0682546	0.0911819	0.56924	0.419787	-0.317321	-0.398733	-0.00897225	-0.25007	-0.384596	0.331512	0.0459806	0.204115	-0.126021	-0.200887	0.142689	0.168653	-0.0195688	0.134525	0.405866	0.559643	0.305639	0.405785	0.204818	-0.49323	0.295433	0.171361	-0.333252	-0.318702	-0.0909155	-0.128022	-0.420149	0.0282113	0.167572	0.182584	0.0110108	-0.209828	-0.291303	-0.394111	-0.787154
25	orange	6030442K20Rik	0.575614	0.452347	0.484436	0.517356	0.0496015	0.24718	-0.0391104	-0.176643	0.254047	0.405619	0.116209	0.490733	-0.287925	-0.268115	-0.560136	-0.215989	-0.808229	-0.216146	-0.653953	0.00237361	-0.418242	-0.517613	0.0674161	-0.271362	-0.209152	0.645409	0.62147	0.0844093	0.166557	-0.201407	0.447727	-0.229675	0.0159054	0.352615	0.248803	-0.232275	-0.340335	-0.0564086	0.306505	0.303481	0.161789	-0.133378	0.211766	-0.253205	-0.109074	0.00422045	-0.494776
45	darkorange2	6030443J06Rik	0.11116	-0.0728039	-0.0229159	-0.263088	-0.214541	-0.256653	-0.78576	-0.752632	-0.429988	-0.359665	-0.556577	-0.649146	-0.456443	-0.478022	-0.581952	-0.73787	-0.767392	0.101288	-0.313819	-0.232567	-0.683681	-0.304593	0.224126	-0.0906906	-0.222973	0.593904	0.677495	0.264672	0.158203	0.295509	0.736109	0.260378	0.581758	0.272509	0.221675	0.137557	0.192207	0.582232	0.599841	0.712614	0.722699	-0.233423	0.505521	0.31493	-0.0295998	0.311315	-0.153507
35	sienna3	6030445D17Rik	-0.0640535	0.106263	-0.176441	-0.323447	-0.571082	-0.822345	-0.380777	-0.431795	-0.497229	-0.658504	-0.32262	-0.455544	0.459566	0.0961052	-0.0770554	0.234992	0.286409	0.302201	0.390236	-0.337288	0.0551202	-0.00124164	0.0461186	0.156921	0.10433	-0.415018	-0.374918	-0.564929	-0.468825	-0.0953972	-0.0693026	0.42758	-0.143518	-0.491518	0.415789	0.811464	0.660126	0.553717	0.520182	0.224273	0.298447	0.185726	0.0391097	0.504229	0.29019	0.102721	0.539234
15	midnightblue	6030458C11Rik	0.477219	-0.44723	-0.391609	0.134915	0.0520588	-0.324024	0.252253	0.459334	-0.259795	-0.191228	0.733288	0.174204	0.247002	-0.345365	0.415237	0.121168	0.358802	0.824228	0.572646	0.482913	0.592564	0.192664	0.250075	0.662031	0.253252	-0.799838	-0.517054	-0.354205	-0.280195	0.334007	-0.0678907	0.311543	0.239941	-0.0404513	-0.474902	0.0920777	0.32702	-0.187402	-0.280614	-0.459077	0.0576209	0.206752	-0.614655	-0.307345	-0.586751	-0.2567	-0.204649
37	skyblue3	6030468B19Rik	-0.353326	-0.212586	-0.608609	-0.730708	-0.700476	-0.500938	-0.527868	-0.284256	-0.312406	-0.797204	0.0193292	-0.220839	0.110839	0.0123207	0.177597	0.481271	0.308012	0.239585	0.526325	-0.737469	-0.247111	-0.428079	-0.523478	-0.25188	-0.335149	-0.327946	-0.226053	-0.145361	-0.695531	0.34006	-0.048349	-0.171857	-0.466735	-0.788935	0.295926	0.835154	0.498415	0.356928	0.0113601	0.330951	0.0332855	0.771853	0.52705	0.881835	0.614093	0.059285	0.473996
29	saddlebrown	6030498E09Rik	0.313445	-0.330196	0.15911	-0.035408	0.133687	-0.38182	-0.672852	-0.782007	-0.874131	-0.545124	-0.367453	-0.573005	0.134247	-0.194125	-0.63695	-0.652971	-0.408767	0.530138	0.115283	-0.0539689	-0.290801	0.182062	0.711195	0.454288	0.271014	0.0977672	0.198268	0.0557167	0.284173	0.10059	0.336996	0.273128	0.620489	0.10657	0.0630136	0.39351	0.725258	0.830816	0.643031	0.61302	0.987684	-0.150117	-0.0206589	0.177192	-0.0975907	-0.0803154	-0.197245
15	midnightblue	6230400D17Rik	0.280223	-0.657978	-0.567965	-0.281826	-0.393074	-0.487434	-0.415588	-0.167555	-0.612991	-0.74988	0.484958	0.0690885	0.123604	-0.41915	0.231757	0.184438	0.0603005	0.817392	0.75823	-0.169092	0.0175116	-0.324869	0.0245035	0.390158	0.0790878	-0.504322	0.0304078	0.160261	-0.261414	0.565734	0.0360134	-0.274049	0.0890233	-0.588337	0.0702029	0.578802	0.629143	0.377597	-0.235274	0.125887	0.34524	0.626318	0.121545	0.453276	0.0514813	-0.50461	-0.375997
2	blue	6330403L08Rik	0.699473	-0.0672959	0.440965	0.679109	0.416226	-0.174341	0.168517	-0.0816169	-0.368698	0.199717	-0.0061376	-0.0334442	0.21694	-0.265454	-0.254387	-0.55015	-0.299067	0.4287	-0.0411934	0.764084	0.367957	0.448969	0.91901	0.783049	0.645827	-0.0814292	0.148692	-0.0509037	0.594667	-0.187871	0.117021	0.429567	0.759139	0.504697	-0.106691	-0.291751	0.183069	0.188806	0.27877	-0.178263	0.504656	-0.668938	-0.674519	-0.665396	-0.713468	-0.328927	-0.606511
6	red	6330409D20Rik	-0.0003475	0.493833	0.632874	0.555196	0.170991	-0.19944	0.5683	0.0769696	0.0393122	0.333152	-0.380987	0.0778876	0.7584	0.618094	0.0532474	0.274736	0.470487	-0.270311	0.0497958	0.407419	0.666695	0.669043	0.4514	0.392919	0.73609	-0.305759	-0.390906	-0.404546	0.362182	-0.849595	-0.669901	0.275864	-0.129173	-0.0496816	0.348535	-0.0364593	0.0650957	0.0557976	0.206091	-0.466989	-0.198577	-0.578413	-0.653999	-0.399075	0.00409423	-0.287998	0.188902
34	darkmagenta	6330410L21Rik	-0.239504	-0.0426399	0.232633	0.124966	0.757719	0.981411	0.349503	0.40202	0.519154	0.610174	0.237375	0.332935	-0.31594	0.30137	-0.0752705	-0.129493	-0.0249323	-0.454164	-0.433247	0.0450658	-0.140718	0.185583	-0.175433	-0.378349	-0.266374	0.379124	-0.0530664	0.318867	0.246913	-0.0469372	-0.0798953	-0.403904	-0.160721	0.441428	-0.600474	-0.636609	-0.545131	-0.541954	-0.38061	-0.064931	-0.331529	0.0195926	-0.0267151	-0.367771	-0.0304054	0.176991	-0.0241617
2	blue	6330411D24Rik	0.27578	-0.235838	0.531322	0.613181	0.792644	0.355202	0.369066	0.0880212	-0.190081	0.372193	0.025491	0.159884	0.278202	0.190784	-0.103497	-0.361885	-0.00194375	0.11308	0.029671	0.640446	0.398601	0.682002	0.762121	0.611037	0.686058	-0.0369686	0.036861	0.312924	0.835643	-0.286703	-0.312831	-0.0905955	0.46798	0.371694	-0.269622	-0.478252	0.0358015	0.0288861	-0.143134	-0.273435	0.206291	-0.517886	-0.641788	-0.633869	-0.39729	-0.514588	-0.567563
17	grey60	6330415G19Rik	-0.0905637	-0.102211	0.0465789	-0.290928	0.0366083	-0.427904	-0.479974	-0.553322	-0.659805	-0.582303	-0.367329	-0.615621	0.415389	0.264292	-0.453737	-0.176116	0.181476	0.332584	0.219341	-0.32379	-0.111904	0.336003	0.340738	0.200677	0.100228	-0.230059	-0.491502	-0.467954	-0.230396	-0.103968	0.00400894	0.42886	0.0639784	-0.144715	-0.0246499	0.659184	0.765677	0.641926	0.659787	0.475696	0.613168	0.126517	-0.090333	0.341446	0.197604	0.24115	0.564214
1	turquoise	6330537M06Rik	-0.168884	0.576794	-0.10711	-0.191497	-0.736652	-0.148434	-0.0909576	-0.0539852	0.471023	0.0267128	-0.104818	0.248241	-0.210071	-0.0345898	0.0541196	0.492869	-0.164276	-0.492767	-0.274888	-0.51631	-0.347951	-0.748685	-0.722123	-0.695913	-0.498006	0.302202	0.293317	-0.114049	-0.473555	-0.0966743	0.12851	-0.229126	-0.611822	-0.350872	0.616648	0.222685	-0.349944	-0.134162	0.0680605	0.137673	-0.422897	0.271485	0.633759	0.425929	0.492387	0.228181	0.254831
18	lightgreen	6330549D23Rik	0.169537	0.71838	0.544857	0.61879	-0.160309	-0.310131	0.596966	0.162681	0.280641	0.451614	-0.305691	0.228213	0.519287	0.310171	0.133107	0.330476	0.224025	-0.352361	-0.131359	0.444224	0.585887	0.284666	0.243868	0.233382	0.551704	-0.159748	-0.10336	-0.423973	0.226206	-0.772938	-0.42643	0.319238	-0.141617	-0.00053976	0.545554	-0.130909	-0.205253	-0.113309	0.197144	-0.529304	-0.34855	-0.626374	-0.48037	-0.425211	-0.0954512	-0.209296	0.0475948
25	orange	6330576A10Rik	-0.258063	-0.167199	0.0229795	-0.336562	0.00547558	0.391427	-0.61685	-0.552132	-0.081613	-0.168403	-0.293341	-0.108015	-0.502783	-0.0672016	-0.435838	-0.316566	-0.599321	-0.303923	-0.298426	-0.590636	-0.84195	-0.460029	-0.225909	-0.531527	-0.412015	0.760796	0.726235	0.726763	0.242638	0.247145	0.341892	-0.631402	-0.00715629	-0.0424507	0.195428	0.0210306	-0.0747858	0.326897	0.0461843	0.711891	0.28262	0.22935	0.804408	0.497212	0.491624	0.0449105	-0.227095
6	red	6430503K07Rik	0.147428	0.00513738	-0.283594	0.197001	-0.423666	-0.281417	0.549341	0.59009	0.242405	0.0383765	0.586554	0.646447	0.355592	-0.0290575	0.788823	0.813592	0.538704	0.185419	0.558546	0.249472	0.662749	-0.147942	-0.276912	0.247913	0.274663	-0.679097	-0.237002	-0.127509	-0.239652	-0.0238033	-0.522533	-0.258535	-0.406703	-0.559717	0.236962	0.0842977	-0.0828094	-0.377845	-0.632247	-0.723572	-0.622474	0.27075	-0.274339	-0.0704148	-0.0164905	-0.574663	-0.217105
46	brown4	6430511E19Rik	0.396099	0.541393	-0.00443057	-0.00707986	-0.639353	-0.52544	-0.372562	-0.352143	0.0214685	-0.143338	-0.154295	-0.116366	-0.214366	-0.447053	-0.408197	-0.0893453	-0.55664	0.0250509	-0.399421	-0.242066	-0.400217	-0.640892	-0.147704	-0.279702	-0.397107	0.290211	0.288515	-0.482102	-0.488031	-0.00726608	0.639529	0.436981	-0.00433455	0.0863299	0.437406	0.330036	0.00512824	0.179652	0.680032	0.389503	0.254174	-0.0145771	0.350271	0.185533	-0.0427815	0.448172	0.149003
11	greenyellow	6430548M08Rik	0.408994	0.0537827	0.529195	0.599981	0.177765	-0.423223	0.176467	-0.259668	-0.485371	0.0173895	-0.337404	-0.107183	0.608734	0.110054	-0.124002	-0.206475	0.0346195	0.259438	0.22021	0.58661	0.523972	0.583232	0.89195	0.815478	0.920401	-0.252521	0.047824	-0.0662717	0.656399	-0.483301	-0.313509	0.303241	0.4873	0.0559589	0.34043	0.0102457	0.384329	0.44597	0.299569	-0.233067	0.389434	-0.668778	-0.637937	-0.385269	-0.296279	-0.567152	-0.40171
1	turquoise	6430571L13Rik	-0.236251	0.279836	-0.479682	-0.475009	-0.588411	-0.0775132	-0.0985235	0.215767	0.43943	-0.130919	0.283967	0.163107	-0.267048	-0.0820632	0.182382	0.52471	0.114658	-0.18343	-0.0939394	-0.577577	-0.292561	-0.663065	-0.879091	-0.696005	-0.763137	-0.0205637	-0.220833	-0.384415	-0.911637	0.228683	0.197218	-0.0525466	-0.670298	-0.308568	0.0502466	0.318926	-0.215434	-0.33648	-0.0553393	0.108046	-0.440101	0.6441	0.510974	0.441836	0.344578	0.510278	0.571668
44	floralwhite	6430573P05Rik	0.496851	-0.226917	-0.399642	-0.23156	-0.286446	-0.376506	-0.603382	-0.292423	-0.354516	-0.409479	0.194076	-0.33301	-0.474196	-0.813361	-0.333205	-0.523946	-0.614857	0.600763	-0.103543	-0.0722969	-0.444437	-0.488437	0.0765758	0.0553837	-0.423496	0.130181	0.270826	-0.15323	-0.389627	0.613788	0.876189	0.438222	0.506577	0.279573	-0.196885	0.21619	0.240949	0.220901	0.408161	0.46486	0.612605	0.160655	0.248401	0.137821	-0.410701	0.381281	-0.161628
28	skyblue	6430584L05Rik	0.233826	0.750782	0.414445	0.374596	0.165423	0.254424	0.298497	0.210253	0.608456	0.682812	-0.095616	0.0882452	-0.298284	-0.0579713	-0.382473	-0.246177	-0.385339	-0.467898	-0.876767	0.199737	-0.135628	-0.0888288	-0.0661829	-0.386393	-0.355107	0.472598	0.0026535	-0.504144	-0.148929	-0.347604	0.425658	0.518731	-0.00881367	0.72981	-0.151459	-0.45435	-0.596628	-0.459961	0.452761	-0.0166298	-0.169569	-0.447735	-0.106959	-0.53197	-0.362811	0.692639	0.264982
24	darkgrey	6430590A07Rik	-0.333934	-0.492521	-0.196918	-0.513015	0.377073	0.495578	-0.607369	-0.359631	-0.182518	-0.167877	-0.248897	-0.541051	-0.678899	-0.199058	-0.388342	-0.738146	-0.470544	-0.053445	-0.290099	-0.320804	-0.732937	-0.0568804	-0.0404534	-0.327653	-0.471809	0.611175	0.391631	0.600963	0.203151	0.539294	0.536918	-0.134969	0.413799	0.394123	-0.468572	-0.207735	-0.0379498	0.181412	0.0478843	0.629417	0.432798	0.0730453	0.51418	0.251216	0.046874	0.416353	-0.0252811
1	turquoise	6430628N08Rik	-0.711302	0.0398345	-0.365816	-0.622067	-0.538277	0.000881523	-0.208048	-0.0834735	0.202916	-0.308282	-0.174971	0.00496993	-0.0504799	0.314819	0.310462	0.602661	0.324254	-0.419715	0.208365	-0.732584	-0.281667	-0.398045	-0.778999	-0.618015	-0.376338	0.0385065	0.0135927	0.213471	-0.371676	0.0877517	-0.281585	-0.536226	-0.704263	-0.700621	0.407159	0.383916	-0.0561601	0.0315998	-0.292255	0.148098	-0.446005	0.557983	0.677169	0.757837	0.828647	0.0371864	0.442208
18	lightgreen	6530401F13Rik	-0.566297	0.153332	0.0964578	-0.0399446	-0.194163	0.0136958	0.350348	0.129594	0.208549	0.0612861	-0.267943	0.201511	0.436991	0.624874	0.491903	0.669941	0.616173	-0.479437	0.334318	-0.131895	0.356725	0.20381	-0.263105	-0.0874082	0.353307	-0.221682	-0.119506	0.207873	0.196103	-0.4124	-0.808144	-0.465631	-0.547589	-0.611848	0.498815	0.0812299	-0.0908068	-0.0305992	-0.421335	-0.38301	-0.587269	0.0144175	0.0274029	0.231374	0.587738	-0.444989	0.173501
2	blue	6530402F18Rik	0.63137	-0.308581	0.307058	0.636944	0.428973	-0.127841	0.254888	0.0481369	-0.424489	0.0961032	0.223375	0.167	0.356816	-0.176637	-0.00339326	-0.30197	-0.0587436	0.548264	0.281839	0.742359	0.523676	0.477149	0.851646	0.887055	0.763531	-0.320504	0.0549875	0.112185	0.613574	-0.10634	-0.15556	0.11857	0.614313	0.220599	-0.127668	-0.218099	0.279913	0.16084	-0.0562982	-0.322924	0.376058	-0.428493	-0.714155	-0.576246	-0.59324	-0.644745	-0.730415
6	red	6530403H02Rik	0.295609	-0.427962	-0.24242	0.153975	0.141277	-0.1887	0.333509	0.430737	-0.256793	-0.203514	0.727334	0.369549	0.512788	0.0374537	0.426674	0.410412	0.588753	0.670974	0.702653	0.294962	0.640065	0.283436	0.186738	0.590815	0.365949	-0.865729	-0.654219	-0.288197	-0.217092	0.112027	-0.437058	-0.0425985	-0.0977295	-0.327974	-0.345675	0.229798	0.416832	-0.122651	-0.392961	-0.454509	-0.0676154	0.38988	-0.600437	-0.176455	-0.239612	-0.479943	-0.124779
26	darkorange	6530409C15Rik	0.035962	-0.236457	-0.412755	-0.287933	-0.301915	-0.696961	-0.208652	-0.0880418	-0.447634	-0.459068	-0.190791	-0.680492	0.104939	-0.317546	0.199138	-0.222951	0.223809	0.527172	0.375421	0.228518	0.27314	0.256405	0.258604	0.472819	0.176619	-0.473643	-0.294601	-0.371073	-0.235079	0.281211	0.175245	0.793277	0.477551	0.017473	-0.104142	0.271011	0.418306	0.251022	0.249614	-0.105315	0.302812	-0.192958	-0.253434	0.0710808	-0.360246	0.205075	0.25923
27	white	6530413G14Rik	-0.380677	0.222032	-0.0959893	-0.481231	-0.359128	0.210123	-0.50621	-0.386096	0.198618	-0.195768	-0.18054	0.0368874	-0.358998	0.111087	-0.33462	0.185089	-0.318838	-0.461573	-0.322307	-0.892325	-0.805106	-0.69215	-0.678033	-0.870517	-0.710194	0.571661	0.323091	0.184221	-0.376351	0.0927175	0.249791	-0.517669	-0.571174	-0.303482	0.330038	0.33	-0.119945	0.135872	0.153629	0.656995	-0.0550413	0.549409	0.898973	0.685706	0.739702	0.340961	0.320577
28	skyblue	6720427I07Rik	0.111742	0.778272	0.639536	0.57599	-0.186262	-0.171106	0.408517	-0.0517575	0.317432	0.476258	-0.476476	0.215948	0.320221	0.279021	-0.0635205	0.20141	-0.0666745	-0.550787	-0.340392	0.263151	0.270103	0.0871983	0.172395	0.00829075	0.413248	0.199177	0.241859	-0.170061	0.360201	-0.763785	-0.276288	0.114685	-0.139482	0.034971	0.702218	-0.177149	-0.312078	-0.0114007	0.267914	-0.281508	-0.270475	-0.642389	-0.179981	-0.294952	0.0696322	-0.178538	-0.0622322
46	brown4	6720468P15Rik	0.206313	0.0821664	0.376768	0.136094	0.355867	-0.245964	-0.223927	-0.421747	-0.497194	-0.151511	-0.378168	-0.530063	0.322226	0.156787	-0.609595	-0.494389	-0.0710379	0.251146	-0.13014	0.108415	0.00199029	0.513102	0.652994	0.349738	0.244771	-0.0361942	-0.353092	-0.496857	0.0800257	-0.279168	0.150233	0.658685	0.377027	0.355669	-0.174488	0.222662	0.497855	0.454673	0.768115	0.322719	0.654645	-0.336869	-0.389044	-0.172759	-0.224514	0.292586	0.31639
34	darkmagenta	6720483E21Rik	-0.331058	-0.205638	0.00906741	-0.0368511	0.31995	0.77389	0.141597	0.219826	0.417657	0.378874	0.0992792	0.326287	-0.453697	0.0703863	0.176086	-0.0372649	-0.160724	-0.459631	-0.205682	-0.0564354	-0.244432	-0.133331	-0.313659	-0.376846	-0.188748	0.46267	0.477677	0.813583	0.42824	0.164562	-0.0859662	-0.737711	-0.0926594	0.0929164	-0.146895	-0.559809	-0.55542	-0.347451	-0.628649	-0.0523036	-0.367987	0.0516661	0.338759	-0.0362704	0.180515	-0.181487	-0.391147
[truncated: 19,345 more rows]
[truncated: 4 more columns]

## Sheet: Supplementary Table 2g
module	module color	term id	source	term_name	query_size	term_size	intersection_size	precision	recall	adjusted p-value	effective domain size	source order
[truncated: 560 more rows]

[truncated: 1 more sheets: Supplementary Table 2h]
